# Supplementary material for: Real-time search-assisted multiplexed quantitative proteomics reveals system-wide cryptic translation initiation in human cancer cells
Source: Genome Biol. 2026 May 28;27:240. doi: 10.1186/s13059-026-04120-z (PMC13404309; doi:10.1186/s13059-026-04120-z)
Supplement: Supplementary file 2 — Additional file 2: Table S2. TMT-based multiplex quantification of the whole proteome changes in DMSO/Torin 1-treated human GB2 cells in response to EGF treatment. [file 13059_2026_4120_MOESM2_ESM.xlsx]

## Sheet: Sheet1
Table S2. TMT-based multiplex quantification of the whole proteome changes in DMSO/Torin 1-treated human GB2 cells in response to EGF treatment
			Torin 1 (－)	Torin 1 (－)	Torin 1 (＋)	Torin 1 (＋)	Sample 1	Sample 1	Sample 1	Sample 1	Sample 2	Sample 2	Sample 2	Sample 2	Sample 1	Sample 1	Sample 1	Sample 1	Sample 2	Sample 2	Sample 2	Sample 2	Sample 1	Sample 1	Sample 1	Sample 1	Sample 2	Sample 2	Sample 2	Sample 2	Sample 1	Sample 1	Sample 1	Sample 1	Sample 2	Sample 2	Sample 2	Sample 2
			Abundance Ratio	Adj. P-Value	Abundance Ratio	Adj. P-Value	Abundances (Scaled)	Abundances (Scaled)	Abundances (Scaled)	Abundances (Scaled)	Abundances (Scaled)	Abundances (Scaled)	Abundances (Scaled)	Abundances (Scaled)	Abundances (Scaled)	Abundances (Scaled)	Abundances (Scaled)	Abundances (Scaled)	Abundances (Scaled)	Abundances (Scaled)	Abundances (Scaled)	Abundances (Scaled)	Abundances (Scaled)	Abundances (Scaled)	Abundances (Scaled)	Abundances (Scaled)	Abundances (Scaled)	Abundances (Scaled)	Abundances (Scaled)	Abundances (Scaled)	Abundances (Scaled)	Abundances (Scaled)	Abundances (Scaled)	Abundances (Scaled)	Abundances (Scaled)	Abundances (Scaled)	Abundances (Scaled)	Abundances (Scaled)
Accession	Description	Gene Symbol	(EGF 60 min) / (EGF 15 min)	(EGF 60 min) / (EGF 15 min)	(EGF 60 min) / (EGF 15 min)	(EGF 60 min) / (EGF 15 min)	TMT126	TMT127N	TMT127C	TMT128N	TMT126	TMT127N	TMT127C	TMT128N	TMT128C	TMT129N	TMT129C	TMT130N	TMT128C	TMT129N	TMT129C	TMT130N	TMT130C	TMT131N	TMT131C	TMT132N	TMT130C	TMT131N	TMT131C	TMT132N	TMT132C	TMT133N	TMT133C	TMT134N	TMT132C	TMT133N	TMT133C	TMT134N
Q15149-8	Isoform 8 of Plectin	PLEC	1.14	0.109259	0.982	1	94.8	92.5	94.1	93.2	94.6	94.8	95.2	93.8	100.3	100.9	99.7	100	100.8	99.8	99.6	98.5	108.9	107.9	107	106	110.3	107.5	107.6	106.2	98.7	99.3	99	97.8	98.6	97.4	97.8	97.7
Q15149-3	Isoform 3 of Plectin		1.455	0.0358267	0.978	1	67	75.3	90.5	89.6					92.3	118.7	108.4	89.6					117.2	120.6	127.6	118.5					69.6	100.3	95.4	119.5
Q09666	Neuroblast differentiation-associated protein AHNAK	AHNAK	0.626	5.30048e-14	0.833	3.07476e-11	148	146.7	144.7	144	147.4	145.4	144.5	146.4	88.1	87.2	89.5	89.8	87.8	86.9	90.1	89.3	92.9	90.7	91	91.1	92.6	92.3	91.5	90.9	75.3	73.9	74.2	73	73.8	73.4	74.7	73
P78527	DNA-dependent protein kinase catalytic subunit	PRKDC	1.635	5.30048e-14	1.045	0.00296179	67.4	67.9	66.7	66.2	68.2	66.7	67.1	67.9	111.5	110.7	107.5	107.2	110	110.9	107.3	107.7	109.3	110	109.7	110.6	110	110.7	111.3	109.6	115.3	111.4	114.2	114.5	112.7	113.9	112.7	113.5
P21333	Filamin-A	FLNA	0.855	1.48547e-12	0.993	1	100.4	100.3	98.3	99.7	101.2	101.1	100.3	99.7	109.3	108.1	106.9	106.6	109.4	108.3	106	106.4	87.2	84.1	86.1	84.2	84.8	86.2	86	85.6	107.6	107.7	106.6	106.8	105.9	105.6	107.1	106.6
Q13813-3	Isoform 3 of Spectrin alpha chain, non-erythrocytic 1	SPTAN1	1.022	1	1.058	0.782176	103	93.8	93.2	95.7	110.3	92.4	106	100.2	80	97.1	107.9	102.7	94.4	102.6	102.8	89.5	106.1	95.1	99.1	103.4	89.7	102.4	101	85.7	105.5	111	107	99.4	102	110.1	105.7	105.2
Q13813-2	Isoform 2 of Spectrin alpha chain, non-erythrocytic 1		0.989	1	1.027	1	98.9	96.7	98.7	99.2	99.8	97.2	100.4	98.9	99.5	99.1	99.8	100.3	101.2	100.3	101.2	101.2	98.4	97.3	98.2	98.3	99.5	97.4	96.9	96.9	103.1	103.8	105.5	103.1	102.9	102.3	101.7	102.4
P48681	Nestin	NES	1.317	9.30346e-05	1.117	0.561597	86.7	85	86.3	87	86.3	86.2	84.2	86.3	96.2	93.7	94.8	96.2	93.9	94.6	94.7	91.8	113.5	112.5	114.1	112.3	113.7	116.1	112.8	114.5	104.8	104.7	105.9	106.4	105.2	106.5	105.5	107.6
Q14980-2	Isoform 2 of Nuclear mitotic apparatus protein 1	NUMA1	1.061	1	1.077	1	99.9	97.8	97.8	98.1	98.2	99.2	100.4	97.8	95.9	95.3	94.5	95.8	94.6	93.9	93	93.6	105.4	107.6	102.8	103.9	109.5	104.5	103.8	103.1	102.1	101.6	101.4	100.2	102.4	102.7	101.2	102.2
Q14204	Cytoplasmic dynein 1 heavy chain 1	DYNC1H1	1.208	0.179439	1.075	1	81.1	81.5	83.2	83.1	79.9	82	84.1	81	106.1	107.5	103.7	105.4	106.6	105.9	104.4	104.4	97.7	98.4	99.7	98.2	97	99.2	100.5	100.3	114.5	113.6	112.8	113.5	114.4	113.3	115.8	111.3
P46013	Proliferation marker protein Ki-67	MKI67	1.256	2.43201e-07	0.733	2.20555e-09	77.1	77	77.1	77.5	76.4	76.8	77	79.8	130.3	131.4	129.8	130	131.6	130.6	130.5	128.2	95.1	96.5	95	99.2	97	96.1	99.4	98.3	93.2	95.6	97.8	97.2	93.7	95.5	96.2	92.8
P08670	Vimentin	VIM	1.214	5.30048e-14	1.019	0.0858669	92.4	90.8	92.7	92.2	90	89.4	89.4	90.1	97.7	99.8	98.9	98.5	98.5	97.4	97.6	98.4	108.2	109.2	109.4	109.7	109.8	110.1	111.2	112.2	100.1	99.7	98.5	102.3	100.5	102.2	99.1	104
P35579	Myosin-9	MYH9	1.046	1	0.901	1	85.7	86.1	84.9	87.2	86.5	86.2	86.7	87.9	118.5	116.4	117	119.8	118.8	118.8	115.5	115.3	90.9	88.2	90.5	89.2	91.4	90.7	89.5	90.2	106.3	107.4	107.7	104	105.9	105	106.5	105.1
Q07954	Prolow-density lipoprotein receptor-related protein 1	LRP1	0.92	0.353445	0.709	4.1754e-07	105.6	102.5	105.7	104.1	104.5	106.3	107.1	108.3	116.4	116.7	115.8	117	113.7	115	114.9	114.3	97	96.9	96.1	97.4	95.1	98.5	97.8	98.9	83.2	82.6	81.5	81.5	79.8	80.8	81.9	83.1
Q01082	Spectrin beta chain, non-erythrocytic 1	SPTBN1	1.128	0.388787	1.054	1	89.9	90.8	87.8	92.2	87.9	89.1	90	91	101.9	101.5	100.8	102.3	102	100.3	102.3	101.9	101	102.3	101.8	100.1	98	101.6	101.6	101.4	109.2	106.2	105.6	106.6	105.2	109.6	110.2	108.1
Q9P2E9	Ribosome-binding protein 1	RRBP1	0.891	0.669808	0.979	1	118	116	113.1	114.3	119.2	115.9	113.7	113.5	92.1	90.6	92.8	94.2	92.2	91.2	90.6	91	102.7	102.9	102.2	98.7	107.2	102.5	103.2	99.8	93	92.5	88.5	88.3	93	87.4	90.6	88.9
O43707	Alpha-actinin-4	ACTN4	1.228	0.0754498	0.905	1	76.1	77.5	78.9	76.6	77.2	75.6	76.5	76.4	120.2	123.3	120.4	119.4	121.1	123.8	119.7	119.8	94.3	92.8	92.5	94.9	94.6	94.6	93.9	92.1	109.8	108.9	107.8	106.7	109.1	109.3	108.7	107.6
P46821	Microtubule-associated protein 1B	MAP1B	0.643	1.94315e-07	1.256	0.0126605	130.4	131.8	131.7	129.1	129.2	127.8	127.8	125.2	81.2	81.3	84.8	83.9	82.5	81.9	85.2	85.2	82.3	83.2	82.9	82	83.8	85.7	84.6	80.9	104.5	103.7	104.4	102.7	105	104.4	105.7	105.1
Q9Y490	Talin-1	TLN1	0.542	0.00242238	0.961	1	143.2	142.8	142	140.7	143	140.1	136.3	142	90.7	88.5	94.9	95	89.8	92.1	93.7	95.3	77.6	75.2	77.1	76.6	75.8	76.8	77.7	78.6	89.4	89.7	89	87.6	88.2	91.2	89.1	90.2
P12270	Nucleoprotein TPR	TPR	1.221	0.00727871	1.076	1	88.8	90	88	86.7	87.4	87.5	90.3	90.4	98.1	97.5	95.4	96.7	97.4	99.7	99.8	97.7	107.2	110.3	108	110.9	107.9	106.7	110.1	106.1	106.2	106.6	104	105.6	104.3	104.5	105.5	104.5
Q02880	DNA topoisomerase 2-beta	TOP2B	1.066	0.00102152	0.994	1	97.9	99.5	97.7	97.2	99.8	96.6	95.5	96.2	101.1	97.1	97.9	99.4	101.4	99.6	100.6	100.2	104.2	105	104.2	101.1	104.1	103	102.2	103.5	98.4	98.6	100.5	100.2	100	99.3	98.7	99.3
P49792	E3 SUMO-protein ligase RanBP2	RANBP2	1.133	0.984172	1.07	1	93.2	94.1	93.6	94.5	95.7	96.5	95.3	94	95.5	95.8	93.5	97.3	95.7	97.1	97.8	95.3	106.9	108.7	109.7	106.1	104.6	108	106.9	106.6	103.1	102.9	103.3	101.7	102.2	99.4	103	101.8
Q14315	Filamin-C	FLNC	0.608	5.30048e-14	1.2	3.69267e-13	134.8	134	136.1	136.1	134.5	136.3	134.3	135.5	80.8	81.5	84.1	87.2	80.7	82	83.1	84.5	81.7	82	84	82.2	83	82.2	85.5	82.1	98.7	97.4	100	99.4	98.2	101.1	100.1	97
Q00610	Clathrin heavy chain 1	CLTC	1.32	5.30048e-14	0.96	0.0424474	78.7	77.7	81.1	77.3	77.5	78	79.5	79.1	111.5	109.1	109.9	111.9	113.3	111.4	111.9	108.9	102.5	103.2	104.7	102.7	103.7	103.9	103.8	99.7	106.5	107	106.8	109.4	106.3	107	108.5	107.6
P02545	Prelamin-A/C	LMNA	0.881	1.61927e-10	0.989	1	112.9	112.4	112.3	108.4	112.9	112.3	110.9	109.6	96.9	94.3	95.1	94	96.9	94.4	94.5	95.1	101.8	99.1	100.2	96.8	103.4	97	98.9	98.9	96.1	93.6	96.2	89.9	92.7	93.3	93.8	95.3
P49327	Fatty acid synthase	FASN	1.081	0.00142227	1.043	0.398686	86.7	88.5	88.2	84.8	86.6	86.6	88.1	87.5	107.2	108.7	106.5	106	108.2	107.6	104.4	105.8	93.8	94.2	94.2	93.3	92	96.5	94.4	97.1	110.4	111.5	112.8	113.4	113.2	110.7	111.3	110.1
P46940	Ras GTPase-activating-like protein IQGAP1	IQGAP1	0.807	0.00296569	0.963	1	111.2	111.3	109.1	107.5	110.7	107.9	108.7	108.1	103.6	101.7	102.9	102.7	103.5	101.3	105.8	105.4	88.1	87.5	89.2	85.8	90.1	86.7	88.6	87.1	101.5	101.1	99.4	97.2	97.4	99.3	98.6	100.8
P11142	Heat shock cognate 71 kDa protein	HSPA8	0.887	0.0180543	1.001	1	105.2	105.2	104.1	102.8	104.3	103.3	106.5	103.7	100.3	99.4	101.9	102.9	102.4	101.2	100.3	103.4	91.8	93.9	93	91.7	93.9	93.9	91.4	90.6	103.2	101.8	102.5	100.3	100.4	101.6	100.6	102.7
Q6P2Q9	Pre-mRNA-processing-splicing factor 8	PRPF8	1.118	0.0588033	1.1	0.397868	98.2	100	100.6	99	100.9	99.2	98.3	102.7	88.1	88.7	91.7	88.5	91.1	89.3	88.9	91.6	109.8	114.1	108.9	115.2	112.8	110.1	111.2	111.5	100.5	100.6	98	98.2	98	97.3	97.5	99.5
O75643	U5 small nuclear ribonucleoprotein 200 kDa helicase	SNRNP200	1.163	0.0187397	1.096	0.649261	93.7	93.1	95.3	95.1	86.3	89.6	88.5	91.2	96.5	96.1	93.5	95.7	93.7	97.5	95.5	98.2	105.7	104.8	107.4	106.7	108.1	109.9	104.3	108.6	103.7	104.7	105.2	102.8	108	107.4	105	108.3
Q86UP2	Kinectin	KTN1	1.082	0.867112	1.001	1	101.6	104.1	103.1	103.7	101.6	104.9	102.8	103.6	91.5	92.2	92.4	90.9	92.4	93.4	93.8	92.6	115.3	114.4	110.9	110.5	112.3	112.9	111.3	110.4	93.1	91.3	92.7	92.5	92.4	91.1	92.9	91.7
Q9NYU2	UDP-glucose:glycoprotein glucosyltransferase 1	UGGT1	1.134	0.504291	0.927	1	95.2	92	92.6	92.2	92.8	94.9	96.6	97.1	105	104.3	105.7	102.3	103.4	101.9	100.8	103.9	106.8	107.3	106	105.9	104.7	105.2	108.8	107.2	96.9	95.7	95.7	96.4	93.9	94	97.7	97.2
P09874	Poly [ADP-ribose] polymerase 1	PARP1	1.433	5.30048e-14	1.001	1	68.7	68.1	66.4	67.1	67.6	66.7	67.6	68.2	119.5	120.2	116.2	117.2	118	119.1	114.9	114.5	98.3	96.1	96.4	95.3	98.3	94.8	97.7	97.3	117.5	117.6	118.3	117.1	117.8	120.4	120.2	116.9
P20700	Lamin-B1	LMNB1	0.995	1	1.081	1	103.8	103.4	101.8	98.5	101.6	100.2	100.6	99	96.1	95.3	95.2	95.6	96.1	94.9	94.8	94.9	100.8	100.7	100.1	97.4	100.5	102.8	101	100.3	103.8	103.3	102.6	101.6	105.1	103.4	102.4	102.6
P13667	Protein disulfide-isomerase A4	PDIA4	1.079	0.633667	0.847	0.0536879	96.7	96.7	95.9	89.2	94.8	94.3	92.8	94.1	111.9	110.7	110	109.5	113.3	108.8	109.8	110	103.3	101.8	102.5	99.4	104.9	102.2	101.4	99.6	94.3	92.3	94	91.6	95.6	92.6	93.7	92.1
P18206	Vinculin	VCL	0.571	5.30048e-14	1.07	4.7694e-06	136.9	137.6	137.7	138.2	137.1	138.1	138.1	138	87.5	87.7	90.4	88.6	88.7	86.3	91.2	89.5	79.2	78.2	79.6	78	76.7	78.9	79.6	78.6	94	96.7	95.5	94.1	95.6	94	94.4	95.2
Q14683	Structural maintenance of chromosomes protein 1A	SMC1A	1.154	8.69916e-08	0.992	1	89.3	88.8	89	87.4	87.4	89.4	89.6	87.2	106.2	106.4	104.6	102.3	105	106.6	104.5	101.7	108	102.8	102.5	100.5	104.1	101.6	100	104.5	103.8	103.8	104.1	100.3	104.7	104.4	105.5	103.8
Q15075	Early endosome antigen 1	EEA1	1.168	0.0723462	1.038	1	90.9	93.3	93.6	93.4	89.9	87.8	90.8	91.7	97.7	99.1	100.4	98	100	98.1	97.8	100.1	103.7	108.3	106.9	106.4	106.4	109.4	109.4	104.9	102.2	102.9	101.5	101.8	105.7	102.4	102.4	103.4
O15061	Synemin	SYNM	1.093	0.532314	0.998	1	100.1	96.8	97.6	97	101	97.1	98.3	99.9	97.2	97.8	99.3	97.8	94.3	95.2	96	98	109.9	105.3	106	107.7	106.5	106	108.5	108.6	97.2	95.3	97.5	97.6	96.6	99.7	97.7	96.6
P11021	Endoplasmic reticulum chaperone BiP	HSPA5	0.993	1	0.904	0.268988	105.2	103.9	106.4	101.3	104.4	104.4	104.7	101.8	103.1	103	103.2	101.3	101.1	99.4	101.5	100.2	95.9	104	103.3	103.4	101.4	106.4	104.1	104	90.7	93.2	92	90	92.1	92.9	90.4	91.3
P52272	Heterogeneous nuclear ribonucleoprotein M	HNRNPM	1.126	0.875731	1.104	1	97	93.6	94.3	93.4	94	96.6	94.1	94.9	96.8	95.6	97.7	92	96.4	94.5	93.7	93.4	105.7	106.6	104.7	106.4	107	106.7	104.7	103.4	101.9	104.8	106.1	103.6	105.1	104.8	105.3	105.5
Q08211	ATP-dependent RNA helicase A	DHX9	1.114	5.91269e-05	1.072	0.0247393	97.2	95	95.8	94.6	99.4	96.5	94.1	96	94.7	93.7	97	96.3	96	95.2	92.6	95	107	108	104.5	107	106.5	106.6	108	106.5	103.5	102.2	101.6	101.8	101.5	102.5	102.8	100.9
P35221	Catenin alpha-1	CTNNA1	0.825	0.0131143	1.102	1	124.3	122.9	127.8	124.5	121.8	123.2	122.6	122.6	81.6	82	86.3	84.6	83.8	82.6	83.5	85.6	102	104.3	98.4	97.5	102.5	101.1	102.3	98.5	92.1	92.7	91.1	87.9	92.3	91.4	92.8	93.4
P14625	Endoplasmin	HSP90B1	1.057	0.8808	0.874	0.210245	99.7	100.9	96.6	99	102.1	99.2	97.1	98	103	103.6	104.2	104.2	104.9	104.5	104.8	105.4	108.7	104.1	105.2	104.4	109.3	101.5	105.5	102.5	93.5	90.3	92	90.5	92	91.1	91.3	90.6
P12814	Alpha-actinin-1	ACTN1	1.208	1	0.925	1	75.8	77.1	75.6	75	76.8	79.3	81.4	78.6	120.7	121.9	119.6	118.3	118.7	118.2	118.8	119.5	93	91.6	93	95.2	90.8	93.5	95.8	90.5	112.8	111.5	109.4	109.5	112.7	109.9	110.3	105.2
P07814	Bifunctional glutamate/proline--tRNA ligase	EPRS1	1.012	1	0.994	1	92.9	94.7	92.4	93.1	92.7	95.3	99.1	96.2	107.6	104.7	102.8	107.3	105.4	104.1	105.3	102.5	94.1	94.6	95.1	99.5	98.9	94.9	94.2	97.9	105.8	107.6	103.3	104.7	101.1	104.3	104.4	103.8
Q9UQ35	Serine/arginine repetitive matrix protein 2	SRRM2	1.233	5.92326e-05	0.981	1	88.3	91	86.6	91.7	87.4	89	85.3	88.7	102.8	102.4	103.4	99.9	100.6	103.1	102.6	102.4	105.5	109.2	109.6	109.1	108	112.7	113.1	108	99.7	100.9	100.6	99.5	100.5	101.3	100.8	96.6
Q9UQE7	Structural maintenance of chromosomes protein 3	SMC3	1.155	2.77265e-05	1.006	1	90.9	87.4	91.7	88.1	90.6	89.4	85.6	88.3	106.3	104.3	101	102.8	107.1	103.4	100.5	104.4	103.8	105	102.3	103	105.4	102.1	101.8	100.2	106	102.3	101.7	103.4	105.8	107.8	105.5	102.1
P78347	General transcription factor II-I	GTF2I	1.157	9.66413e-06	1.074	0.113158	89.6	90	90.2	91.1	92.7	90.6	89.8	87.8	99	98.8	96	99.1	100.7	97	97.8	98.8	112.5	104.4	103.8	100.8	108	106.1	104.1	102.5	105.9	106.2	108.1	104.5	106	106.2	107	104.9
P27816	Microtubule-associated protein 4	MAP4	0.817	6.97957e-05	0.95	1	107.5	105.6	106.4	104.5	105.9	105.4	104.9	105.1	105.3	105.4	107.5	106.4	106.7	106.1	107.7	108.2	88	86.2	87.9	86	86.2	86.3	85.6	86.6	101.5	101.9	100.7	99.1	101.6	101	101.8	100.9
P50990	T-complex protein 1 subunit theta	CCT8	1.237	9.73586e-08	0.996	1	82.7	81.4	81.6	81.3	84.5	81.5	79.5	80	110.6	109.6	108.6	108.8	110	110.4	108.7	108.1	100.9	101.4	100.7	98.5	102.6	101.4	97.4	99.9	107.2	110.6	109.2	106.9	110.2	110.6	108.3	106.9
P51610	Host cell factor 1	HCFC1	1.305	1.02023e-09	1.031	1	86.2	85.6	82.5	84.5	80.2	82.1	85.7	84	101.2	101.7	102.6	100.2	104.2	100.8	102.9	102	108.1	110.2	109.8	109	104.6	111.2	110.8	110.6	105.6	105.4	104.2	103	101.7	107.7	107	104.6
P16615	Sarcoplasmic/endoplasmic reticulum calcium ATPase 2	ATP2A2	1.277	0.167486	0.888	1	91.6	93.3	90.2	88.9	90.9	91.8	91.3	94	102.1	101.6	103.4	100.8	103.1	102.9	98.7	100.3	118.8	115	116.2	117.4	114.1	120.2	115.5	118.1	90.6	90.5	90.4	89.3	88.5	88.8	90.5	91.4
Q12888	TP53-binding protein 1	TP53BP1	1.144	1	1.146	1	96.5	94.9	93.5	95.1	93.9	96.3	94.4	93.3	91.1	89.8	91.5	93.3	89.9	92.8	90.5	91.2	112.3	110.2	105	108.4	111.7	108.2	107.7	108.1	108	103.9	102.4	104	107.4	104.8	106.7	103.1
P24821	Tenascin	TNC	1.891	1.26169e-06	1.614	0.000407983	68.3	67.7	68.9	71	69.2	68.2	71.3	70	78.6	78.6	76.6	77	76.1	76.3	76.8	74.8	131	130.5	126.1	127.6	130.7	132.8	131.5	130.2	123.6	124.4	126.2	123.9	122.5	122.6	122.5	124.5
P35580	Myosin-10	MYH10	1.459	5.30048e-14	1.128	3.74567e-05	68.7	73	71.4	70.8	69.7	72.2	74	76.1	104.1	104.9	107	108.8	108.3	104.9	104.7	102.7	101.2	103.2	106.1	104.5	105	99.8	106.5	106.4	118.6	120.1	120.1	117.7	118.1	118.9	116.1	116.6
Q00839	Heterogeneous nuclear ribonucleoprotein U	HNRNPU	1.067	0.993341	1.077	1	96.6	98.2	98.4	99.3	98.2	99.7	97.1	95.7	93.9	95.4	95.4	92.6	97.5	94.9	95.6	93.9	104.6	104.6	105	105.4	104.3	102.6	104.9	105.7	101	103.6	101.8	104.5	103.6	102.9	102.1	101.3
Q12906-7	Isoform 7 of Interleukin enhancer-binding factor 3		1.029	0.953249	1.098	0.0667695	103.4	99.9	102.4	102.5	99.5	99.3	101.9	99.7	96	91.8	94.2	94.8	91.1	92.5	93.4	91.7	104.7	101.7	103.6	102.8	107.7	101	104.1	107.5	98.8	102.3	99.2	102	103	102.5	103.5	101.4
Q92945	Far upstream element-binding protein 2	KHSRP	1.591	1.09601e-11	0.913	0.383835	69	67	66.8	70.8	66.6	63.7	65.5	67.3	120.3	115.7	114.9	116.8	125.9	119.3	119	115.5	109.3	105.5	108	103.3	110	107.3	103.9	103.3	114	107	107.8	103.9	110.4	108.4	106.5	107.4
Q92841	Probable ATP-dependent RNA helicase DDX17	DDX17	1.183	0.401795	1.021	1	87.6	89.4	88.3	86.9	89.1	89.4	91.2	91.3	100.2	105.1	101.3	101.5	101.8	99.8	100.9	102.7	106.1	102.4	110.6	105.6	102.8	106.8	105.6	102.3	102.7	104	102.6	105.7	104.6	102.5	103.1	106.2
P14136	Glial fibrillary acidic protein	GFAP	2.193	5.30048e-14	3.319	3.69267e-13	71.4	70.1	69.8	71.4	64.7	69	69	69.6	41.4	37.8	43.3	38.9	36.3	40.7	45.5	43.3	156.9	150.8	150.8	153	152.9	153.7	152.9	150.5	135.1	132.9	139.2	137.3	135.1	134.4	139.6	142.7
P08238	Heat shock protein HSP 90-beta	HSP90AB1	0.88	0.87797	0.989	1	96.7	100.2	97.8	96.2	103.1	101.3	102	103.5	103.4	107.9	106.8	106	107.4	103.8	105	105.9	87.9	89.7	89.9	90	88.7	87.4	87.2	88.6	106.1	108.3	109.9	103.2	105.3	103.3	104.2	103.2
P27824	Calnexin	CANX	1.12	1.65931e-11	0.928	4.34489e-07	105.3	99.5	99.5	103.6	102.6	101.5	103.9	100.3	94	97	97.3	93	96.3	93.9	95.7	94.5	113	114	114.5	115.4	117.1	116.3	113.9	113.9	88.7	87.2	88.7	89.3	87.2	86.3	88.6	87.9
P34932	Heat shock 70 kDa protein 4	HSPA4	1.439	5.30048e-14	1.032	0.451456	68.5	70.1	71	71.9	68	71.8	70.4	69.8	110.7	112.3	113.4	112.1	115.4	115.1	111.1	111.8	98	104.6	102.1	101.7	99	100.5	100	103.5	113.6	116.9	117.1	116	118.3	114.6	115.6	115.2
Q07065	Cytoskeleton-associated protein 4	CKAP4	1.204	2.17172e-08	0.876	0.000133312	99.8	97.3	97.6	97.9	93.6	98.7	96.3	94.2	99.8	96.7	98.6	100.5	96.5	100.1	99.1	98.3	119.3	115.9	116.6	115.8	118.3	118.6	118.3	116.5	87.3	86.2	86	84.7	86.7	86.4	89	89.3
P05023	Sodium/potassium-transporting ATPase subunit alpha-1	ATP1A1	0.941	0.0674157	1.19	3.63088e-08	118.9	119.4	118.3	117.9	114.7	116.2	115.6	116.1	76.3	74.1	78.3	80.4	79.1	75.4	80.6	79.4	115.7	111.2	106.9	108.8	108.7	113.9	111.4	109.1	92.1	92.7	95.4	93.8	93.4	93.5	94.5	98.2
Q14697	Neutral alpha-glucosidase AB	GANAB	1.149	0.872295	0.931	1	94.5	94	90.5	91.4	94.4	92.5	94.3	89.4	106.2	103.8	103	104.5	102.9	106.6	102.2	106.7	108.7	106.6	104.5	104.3	107.9	108.6	107.7	103.8	96.9	96	97	97.9	99.7	97.8	91.2	94.5
P19367	Hexokinase-1	HK1	1.262	4.47658e-08	1.122	0.0038546	93.7	87.6	88.8	86.8	89.2	91.3	88.6	87.2	95.7	90.7	93.4	95.7	93.4	96.1	94.1	91.8	112.2	112.6	110.4	107.9	112.8	111.7	111.1	112.3	108.9	104.9	105.5	105.2	105.2	106.7	103.5	105.1
A6NHR9	Structural maintenance of chromosomes flexible hinge domain-containing protein 1	SMCHD1	1.377	5.30048e-14	0.932	0.0697494	76.1	77.4	75.7	75.6	77.3	76.6	77.3	74.7	114.4	114	111.8	111	110.9	114.1	112.3	112.3	111	104.5	109	105.7	104.5	104.9	104.9	105.4	101.9	103.1	105	103.7	104.4	106.5	106.8	107.2
P55265	Double-stranded RNA-specific adenosine deaminase	ADAR	1.155	0.53926	1.123	1	96.3	94.3	96.6	92.2	98.1	94.4	95.2	91.4	95.5	92	90.5	89.5	94.5	93.4	91.9	93.7	111.4	111.7	106	109.5	109.5	107.5	108.1	110.5	102.2	104.2	104	104.1	103.2	105	104.7	98.9
P26038	Moesin	MSN	0.623	5.20177e-08	0.908	1	133.2	135.9	133.7	129.6	133.5	127.3	128.2	125.3	100.3	93.7	98.6	97	99.8	97.1	98.5	95.7	82.9	81.4	81.2	80.2	86.7	83.1	78.8	82.4	88.7	86.9	87.6	89	93.9	91	87.8	90.9
Q13263	Transcription intermediary factor 1-beta	TRIM28	1.283	0.00385818	0.99	1	84.3	84.6	85.6	84.5	83.5	85.4	84.4	82.3	102.7	106.4	107.6	103.7	107	104.5	103.9	101.8	103.3	107.7	108.3	109.2	108.4	105.9	110.8	109.6	103.3	105.5	102.3	101	103	103.7	103.3	102.6
Q00839-2	Isoform 2 of Heterogeneous nuclear ribonucleoprotein U	HNRNPU	1.242	0.00118091	1.104	0.29316	79.3	95.7	89.1	93.9	88.1	90.3	101.8	102.4	88.7	95	97.4	95.3	89.9	93	91.3	87.9	104.8	116.8	118.9	117.8	97.1	116.6	110.6	112.3	101.7	101.6	98.6	105.3	97.6	111.7	101.1	108.4
P60709	Actin, cytoplasmic 1	ACTB	1.038	1	1.017	1	87.4	90.8	90.2	91.2	90.2	90.3	89.5	92.3	106.5	109.3	106.2	107.9	108.1	109	107.1	106.9	89.3	93.6	93.8	94.2	92	90.7	93.6	94.3	108.5	110.6	109.5	110.9	109.1	108.5	108.8	109.6
O75369	Filamin-B	FLNB	0.914	0.0312596	0.899	0.0862224	94.8	96.1	96.2	98.4	96.5	97	99.6	101	115	113.2	112.1	114.5	112.8	112.6	108.6	114.3	82.2	89.6	92.7	89	84.8	84.8	87.8	93	98.7	100.3	102.8	104.2	99	105.2	97	105.9
O95782	AP-2 complex subunit alpha-1	AP2A1	1.105	0.0285837	1.007	1	97.8	95.9	94.6	96.3	90.9	92.6	98	91.1	101.4	99.5	102.7	97.2	99.9	100.8	97.3	100.3	101.5	104.6	103.8	106.7	106.5	105.9	106.4	104.3	102	99	99.7	97.2	102.3	99.8	101.8	102.1
O75533	Splicing factor 3B subunit 1	SF3B1	1.158	0.00673955	1.058	1	92.7	92.5	92.6	86.2	92.1	91.9	88.7	88	98.3	96.7	98.9	99.7	101.3	99.7	95.8	96.8	104.6	105.3	106.7	108.6	106.4	107.6	104.6	107.6	105.7	108.2	103.2	100.1	103.8	107.1	104.8	103.8
O60506	Heterogeneous nuclear ribonucleoprotein Q	SYNCRIP	1.072	1	1.018	1	95	93.8	96	99.5	94.7	97.7	96.7	97	97	98.9	97.9	98.5	102.8	102.2	102.1	96.7	107	104.2	100.8	102.5	107.5	100.1	99.5	105.1	103.4	99	101.8	104.6	97.3	99.8	100.8	100.2
O60264	SWI/SNF-related matrix-associated actin-dependent regulator of chromatin subfamily A member 5	SMARCA5	1.216	1	1.055	1	88	90.2	89.6	88.4	90.8	87.6	89	89.9	100.1	97.5	95.3	99	98.1	101.1	98.7	96.3	107.1	107.7	109.5	112.1	104.7	113	107.6	109.9	103	105.4	101.5	105.5	105.9	104.6	100.7	102
P55072	Transitional endoplasmic reticulum ATPase	VCP	1.055	1	0.992	1	91.9	90.1	92.3	90.1	93.5	92	94.1	91.9	102.8	107.2	103.3	107.5	106.2	108	104.5	108.9	97.2	97	96.9	97	98.5	94.4	97.2	90.5	108.2	107.1	106.7	104.7	105.9	105.7	103.3	105.6
Q03252	Lamin-B2	LMNB2	0.862	0.194205	0.975	1	112.9	112.7	110.9	104.3	114.6	112.2	110.2	108.5	100.1	94.8	97.5	95.7	100.5	97.9	99.7	96.8	97.8	95.7	94.2	96.5	96.6	98.2	91.3	93.3	100	94.8	93.7	98.3	94.9	95.5	96.9	92.8
Q14839	Chromodomain-helicase-DNA-binding protein 4	CHD4	1.271	3.35165e-05	1.033	1	86.2	83.1	86.4	88.6	85.7	85.8	84.4	83.1	98.9	102.9	99	101	103	103	99.7	103.2	105.4	107.2	109.5	109.4	109.7	108.6	111.8	106.2	105.5	99.9	109.2	107.7	106	100.3	105	104.6
Q15393	Splicing factor 3B subunit 3	SF3B3	1.109	9.37927e-08	1.065	0.00300667	94.5	96.9	97.1	94	94.6	94.4	90.1	91.1	99.5	95.2	97.2	96.9	98.8	95.3	97.5	96.7	107.4	102.4	100.3	104.1	110.3	108.2	104.5	105	105.1	103.3	104.1	102	103.5	101.8	104.9	103.2
Q8TAQ2	SWI/SNF complex subunit SMARCC2	SMARCC2	1.162	1	1.049	1	86.9	87.1	92.6	91.7	91.7	106.7	100.4	91	90.5	115.3	110.7	96.2	101.1	80.1	83	91.9	105.6	106.4	116.2	106.7	98.5	126.6	95.2	127.8	95.7	98.4	101.7	98.4	115.4	102.5	98.9	89.3
P38646	Stress-70 protein, mitochondrial	HSPA9	0.483	5.30048e-14	1.008	1	172.2	167.4	163.9	165.9	165.3	160.9	160.2	162.2	76.9	75	78.1	81.7	76.2	79.1	84.8	76.2	78.9	79	79.9	76.3	81.2	82.3	79.9	77.8	79.9	74.2	75.3	75.4	78.2	78.1	79.3	78.3
P11388	DNA topoisomerase 2-alpha	TOP2A	1.183	8.9721e-08	0.729	3.69267e-13	84.1	82.4	82.3	85.5	87.5	84	83.9	84.4	129.9	126.3	121	124	124.6	126.1	124	122	95.2	98.5	101.7	104.6	97.3	97.8	100.3	103.5	89.5	95	91.2	88.9	92.5	88.9	90.1	92.8
Q13428	Treacle protein	TCOF1	1.261	0.002908	0.984	1	85.8	84.9	87	83.3	87.4	88	82.5	80.8	104.2	104	103	103.6	105.9	103.7	109.1	105.2	108.9	110.7	107.3	107.5	105.2	110	107.8	106.2	102.3	102.5	102.6	102.4	103.4	101.6	102.5	100.8
P43243	Matrin-3	MATR3	1.02	1	1.137	0.112009	103	101.4	102.2	101.1	105.1	101.8	98.3	102.4	90.1	91.3	90.6	91.4	93.4	89.6	89	92.1	98.9	110.7	103.9	102	104.2	105.3	107.1	102.7	102.1	104.2	102.8	104.2	104.9	101	104.1	98.9
P07900	Heat shock protein HSP 90-alpha	HSP90AA1	0.92	0.102583	1.009	1	100.5	95.8	94.8	92.2	97	95.7	93.8	96.1	111.2	109	107.6	107.7	106.6	106	105.5	107.3	90.5	86.5	86.4	89.9	91.7	87.3	88.7	87.3	108.6	106.1	108.1	105.1	110.6	110.8	105.6	110.2
P22626	Heterogeneous nuclear ribonucleoproteins A2/B1	HNRNPA2B1	1.032	1	1.121	1	99.1	100	98.3	98.1	100.1	102.4	98.2	97	93.5	93.1	95.4	95.1	94.2	92.2	91.7	93.7	100.3	104.7	100.4	104.9	100.2	102.5	101.3	103.5	104	105.2	104.1	103.7	106.2	105.9	104.7	106.4
Q1KMD3	Heterogeneous nuclear ribonucleoprotein U-like protein 2	HNRNPUL2	1.028	1	1.06	1	98.8	98.4	99.8	99.1	99.6	98.4	99.5	97.2	97.3	98.8	97.6	94.7	92.6	99.3	95.8	97.3	101.9	103.2	101.4	101.4	97.5	102.4	101.5	103.9	101.8	102.2	100.4	103.2	103.2	104.1	103	104.5
Q9Y4L1	Hypoxia up-regulated protein 1	HYOU1	1.144	0.961119	0.938	1	95.5	96.8	96.1	96	94.9	94.4	94.7	93.5	101.6	101	101.8	101.9	101.1	100.7	99.2	101.1	110.3	106.7	105.6	109.2	109.2	108.8	111.2	107.2	94.1	93.8	94.9	94.7	97.3	94.5	95.2	97
Q14195-2	Isoform LCRMP-4 of Dihydropyrimidinase-related protein 3	DPYSL3	0.354	5.30048e-14	1.069	1	191.2	186.8	189.8	190.9	189	186.3	188.8	179.9	67.2	67	72.6	72.4	68.2	67.1	73.7	71.4	65.8	66	69	66.3	70.7	66.9	69	66.8	73.6	74.5	73.4	73.5	75.9	76	74.6	75.6
Q8TAQ2-3	Isoform 3 of SWI/SNF complex subunit SMARCC2	SMARCC2	1.201	0.0120107	1.086	1	92.2	88.9	88.8	90.2	92.5	89.5	92.5	89.2	96.9	93.2	97	101.4	95.9	98.6	96.6	93.1	105.1	110	112.1	107.9	107.4	107	107.8	109.4	105.2	104.8	106	100.2	105.9	104.9	103.4	106.4
Q15459	Splicing factor 3A subunit 1	SF3A1	1.088	1	1.059	1	99.6	98.8	98	93.9	95.8	99.8	95.5	94.5	99.9	96.6	93.7	94.1	95.4	95.8	98.6	96.7	107.2	105.9	100.4	101.3	105.4	105.5	106.1	101	105.4	101.1	103.1	101.1	105.6	101	100.9	102.6
P23246	Splicing factor, proline- and glutamine-rich	SFPQ	1.09	0.190843	1.115	0.290284	96.6	95.4	95.6	91.7	94.2	94.8	94.2	90.1	95.6	94.9	91.4	94.6	96.3	96.9	96.7	94.3	108.5	104.6	103.5	102.7	102.5	106.8	102	102.7	108.3	105	106.1	105.5	108.8	105.7	107.6	106.3
Q9UIG0	Tyrosine-protein kinase BAZ1B	BAZ1B	1.314	0.0380675	1.08	1	85	86.1	85.6	87.3	86.2	87.2	88.1	85.7	95.6	97.3	96.5	96.1	95	96.6	97.5	95.4	115.8	113.1	111.6	113.4	113.4	115.9	111.2	112.3	103.8	104.1	103.9	104.7	103.5	100.6	105.6	105.9
P17844	Probable ATP-dependent RNA helicase DDX5	DDX5	1.061	1	1.078	1	96.7	99	99.2	98.1	96.4	93.5	105.8	100.9	94.5	94.4	95.8	93.8	100.2	90.9	98.4	90	104.2	107.7	109.9	104.9	105.1	101.8	103.4	98.6	100.2	97.2	101.6	102.9	106.8	102.1	105.3	100.9
P06756	Integrin alpha-V	ITGAV	0.906	0.4885	1.023	1	117	116.7	113.8	113.8	117.4	117.5	117.8	117.5	88.7	88	87.5	88.3	81.1	90.7	87.5	84.9	107.4	106.3	106	104.3	109.5	107.6	104.2	106	91.8	89.3	92.4	88.6	90.4	88.5	90.2	89.3
Q8N1F7	Nuclear pore complex protein Nup93	NUP93	1.132	1	1.026	1	96.4	92.5	91.4	92.6	93.5	92.6	97	97.2	100.5	95.6	98.3	101.6	96.6	100.8	99.5	96.7	102.3	105	108	105.7	100.3	104.4	106.8	109.7	101.2	105.6	101.7	101.7	99.5	101.4	100.5	103.4
Q13435	Splicing factor 3B subunit 2	SF3B2	1.07	1	1.046	1	96.6	96.6	97	94	93.5	97.2	96.5	94.3	101.6	98.1	98.1	96.7	97.7	98.7	96.9	97.5	103.4	102.1	100.7	103.8	103.3	104.9	105.3	102.5	105.8	102.8	100.7	102	104.8	105.8	100.7	100.3
Q14008	Cytoskeleton-associated protein 5	CKAP5	1.051	1	1.003	1	92.4	93.3	92.8	94.1	95.1	93.2	92.8	93.3	104.2	103.9	105.2	102.3	102.7	104.7	102.6	105.6	98.3	99.4	97.7	96.7	95.4	97.5	99.6	101.4	104.3	106.5	106.8	102	104.5	105.3	103.7	102.6
P14866	Heterogeneous nuclear ribonucleoprotein L	HNRNPL	1.087	0.705678	1.092	1	99.7	98.9	94.9	94.5	96.6	99.9	94.6	95.1	98	93.1	97.3	97.3	95.8	91.6	95.6	96.2	103.3	105.1	108.4	98.8	106.5	103	105.7	99.4	103	99.4	105.2	103	104.9	105.1	104.9	105
Q13885	Tubulin beta-2A chain	Tubb2a; TUBB2A	1.173	0.455709	0.976	1	79.7	82.1	81.1	79	80.4	79.8	81.4	84	117.9	117.4	110.7	114.3	113.2	111.8	115	111.2	89.6	89.4	95.9	97.5	95.1	91.4	94.4	95.8	114.2	107.8	110.6	112.9	111.3	109.6	108.3	117
Q15233	Non-POU domain-containing octamer-binding protein	NONO	1.14	0.0199539	1.069	0.983918	96	91.8	93.9	93.2	92.2	88.9	93.2	93.3	96.2	97.6	97.5	96.4	96.4	97.1	97.3	96.8	106.1	103.6	105.1	106.4	109.9	106.4	106.5	104.7	103.4	104.3	102.8	105.6	103.9	108.2	101.7	103.5
Q96T88	E3 ubiquitin-protein ligase UHRF1	UHRF1	1.15	4.54368e-06	0.947	0.39596	94.9	85.8	89	92	90.4	81.1	81.5	88.9	101.9	107	102.7	117.9	109.6	107.1	106.1	110.4	101.2	102.7	100.2	100.4	101.8	103.5	104.4	104.4	99.8	99.5	97.2	107.6	99.9	103.3	102.9	104.9
Q9BVA1	Tubulin beta-2B chain	TUBB2B	1.406	0.0165938	1.085	1	69.4	70.3	77.4	68.9	65.5	68.9	71.9	74.7	108.9	110.6	116.3	104.4	124.9	110.2	112.1	114.3	101	100.4	101.4	96	92.7	94.8	91.4	101.1	102.5	119.5	125.6	127.6	118.2	122.1	114.2	123.1
P30101	Protein disulfide-isomerase A3	PDIA3	1.068	0.0540676	0.9	0.00296179	99	95.3	96.6	95.3	98.7	97.7	100.2	98.4	102.3	102.6	106.6	103.8	104.5	106.6	104.5	103.3	105.2	105.5	104.2	106.3	105.5	103.3	102.8	102.6	93.6	94.7	93	95.8	94	93.3	93.8	91
P11387	DNA topoisomerase 1	TOP1	1.082	0.00164973	1.017	1	97.1	95.2	95.1	95.5	98.8	96.2	98.3	96.8	101.5	99	100.5	94	98.8	98.8	97.6	95.6	104.4	103.7	104.5	104.9	106.5	106.5	102.7	102.8	97.3	103.7	102.6	101.1	99.5	100.2	100.7	100.3
Q7KZF4	Staphylococcal nuclease domain-containing protein 1	SND1	1.112	1	0.963	1	91.8	93.9	92.7	94.1	93.9	90.7	91.4	90.5	107.5	105.4	97.7	100.5	113.1	105.7	102.2	100.2	100.8	102.2	107.4	104.8	102.5	101	104.5	102.7	98.4	101.4	102.1	99.5	99.8	105.2	96.5	100.1
P07196	Neurofilament light polypeptide	NEFL	1.035	1	0.987	1	109.1	101	105.2	101.2	106.4	103.1	102.3	96.4	95.4	94.8	98.5	92.7	97.5	93.1	95	97.6	106	109.9	106.7	103	111.8	108.3	105.3	105	93.2	94.1	93.6	95.7	92.4	97.6	93.8	94.4
P52948	Nuclear pore complex protein Nup98-Nup96	NUP98	1.073	0.974221	1.053	1	98.4	96.3	97.9	99.1	95.4	100.7	95.6	96.7	96.7	97.2	98.7	96.4	96.2	95.9	95	98.3	102.2	103.4	105.3	104.7	104.2	104.6	100.3	104.5	99.3	101.2	101.5	101.7	101.7	103.8	100.9	106
O43390	Heterogeneous nuclear ribonucleoprotein R	HNRNPR	1.052	1	1.115	1	99.5	100.9	99.2	98	103.3	99.5	95.6	99.8	90.8	91.5	91.5	94.7	94.4	94	94.3	90.6	108.7	105	103.1	104.5	106.2	101.8	104.9	100.1	103.3	104.1	101.8	103.4	106.9	103.5	102	103.1
P35241	Radixin	RDX	0.638	7.1147e-13	0.973	1	139.6	131.9	128.7	131.8	142.2	137.1	132.7	128.7	89.8	92.2	94.2	92.2	87.9	89	95.8	93.3	87.3	86.7	89.6	81	85	84	80.9	82.2	90	89.5	87.6	87.7	92.8	90.2	90.4	87.8
Q92878	DNA repair protein RAD50	RAD50	1.222	4.42835e-10	0.945	0.15043	84.6	83.7	86.9	89.7	84.5	84.4	89	87.9	107.1	106.3	107.8	106	107.9	106.1	107	109.2	101.5	104.1	103.4	109.1	106.7	104.8	104.7	105.5	103.5	101	100.9	104.3	101.4	98.9	99.9	102
P51532	Transcription activator BRG1	SMARCA4	1.208	0.0553395	1.072	1	90.4	89.7	88.5	90	94.1	93.7	95.1	94.9	96.9	94.8	96.4	94.1	90.9	95.2	96.5	95.5	113.6	109.9	108.4	112	107.3	111.7	110.6	112.6	101.6	105.1	104.8	103.5	99.3	100.7	102.9	99
Q96PK6	RNA-binding protein 14	RBM14	1.028	1	1.097	1	100.9	101.6	97.7	96	102.6	103.1	101.1	94.7	91.9	91.2	91.8	97	95.4	94.7	97.4	93.2	105	103.9	107.7	101.6	103.8	104.3	101	100.4	105.8	106.5	102.8	98.7	101.6	103.2	103.6	100.1
P07437	Tubulin beta chain	TUBB; Tubb5; TUBB5	0.951	1	0.945	1	90.9	96	95.5	93.4					116.6	103.3	112.4	111.3					83.4	100.3	92	87.5					104.3	107.1	117.6	88.4
Q9UHB6	LIM domain and actin-binding protein 1	LIMA1	1.186	0.838076	1.01	1	92.5	90.8	86.4	88.2	90.2	87.7	91.6	85	103.5	102.6	98.9	101.8	99.6	103.9	104.3	100.4	110.6	106.5	103.5	103	106.1	105.5	106.4	100.3	102.7	102.6	103.1	103.2	105.8	106.8	102.8	103.5
P13010	X-ray repair cross-complementing protein 5	XRCC5	1.23	1.10793e-09	0.968	1	80.9	78.7	78	78.7	77	77	76.8	77.8	113.6	114.4	114.6	112.5	115.1	115.8	112.4	115.9	94.4	94.3	100.4	97.4	96.9	94.9	95.9	95.6	111.6	110.4	109.8	110.5	110	114.7	111.2	113.1
P07237	Protein disulfide-isomerase	P4HB	1.083	0.945971	0.83	0.167033	95.7	94.8	94.6	95.8	96.8	96.8	97.1	93.7	112.1	110.5	108	110	110.1	111.3	108.8	109.4	101.9	104.5	104.2	103.5	101.7	104.3	102	104	90.2	91.5	91	91.7	91.2	88.2	91.7	92.8
P07355	Annexin A2	ANXA2	0.539	8.62543e-06	0.771	0.278047	157.6	152.3	150.8	148.7	161.1	161.1	153.2	150	93.2	91.2	91.9	91.6	91.3	85.8	95.1	92.2	88.4	81.8	84	82	85.3	82	82.7	80.3	73.3	70.9	70.6	71.7	69.4	70.8	69.4	70.4
P23471	Receptor-type tyrosine-protein phosphatase zeta	PTPRZ1	1.669	2.56374e-09	1.626	3.32407e-08	79.8	78.1	80.7	83	71	77.1	76.3	77.7	69.7	73.5	72.8	76.9	72	74.2	71.2	72.9	129.9	127.7	130.6	126.5	137.6	131.6	125	130.2	118.5	118.5	116.1	117.7	118.3	123.3	118.9	122.7
Q9NTI5	Sister chromatid cohesion protein PDS5 homolog B	PDS5B	1.446	5.30048e-14	1.003	1	72.2	74.5	73.3	79	73.3	75.5	76	74.7	106.7	110.5	109.5	104.7	108.3	108.6	108.3	110.1	108.1	107.6	108.5	108.8	107	107.4	107.7	109.7	106.3	110.4	109.8	110.1	109.2	108.3	107.5	108.5
P25705	ATP synthase subunit alpha, mitochondrial	ATP5F1A	0.428	7.60264e-10	0.973	1	176.2	182.6	172.2	171.8	180.7	176.3	174	172.7	71.3	70.2	81.6	78.7	71.7	73.7	80.5	79.1	74.6	74	76.6	75.4	74.1	76.5	75.6	72.8	71.3	74.8	73.9	74.7	72.5	74.4	74.6	70.8
P50454	Serpin H1	SERPINH1	0.933	0.000103724	0.83	3.69267e-13	106.4	104.5	105.5	101.5	104.9	101.9	105.1	102.5	111.8	107.6	107.4	108.3	111.8	108.2	108.3	106.3	98.4	97.5	97.7	94.9	96.7	99.3	96.8	98	89.9	89.8	89.1	90	89.7	91.1	89.2	90.2
Q8IX01	SURP and G-patch domain-containing protein 2	SUGP2	1.033	1	0.99	1	99.2	102.6	102.1	98.4	98.7	98.9	102.6	99.3	99.5	94.3	98.5	99.9	100.8	99.4	100.2	102.1	103.2	98.3	103.9	103.1	102	104.1	98.5	101.8	98.9	98.9	100.9	98.5	98.3	96.9	96.9	99.7
P48643	T-complex protein 1 subunit epsilon	CCT5	1.122	0.929344	1.003	1	87.7	87.7	87.7	87	86.1	89.6	84.5	89.6	105.2	108.6	105.4	106.3	108.4	107.7	108.4	105.5	100.9	98	98.2	99.7	98.9	95.9	97.1	98.6	105.8	107.4	108.6	105.7	108.1	106	108.2	107.3
P46060	Ran GTPase-activating protein 1	RANGAP1	0.942	0.128942	0.959	0.50229	99.8	103.4	104.4	99.6	96.6	104.6	105.5	105.5	100.3	104.3	105.2	102.6	100.6	100.9	101	100.4	96.8	96.3	98.5	94.2	97.4	101.7	98.4	99.6	97.1	99	96.4	102.2	95.4	99.3	96.6	96.5
O00571	ATP-dependent RNA helicase DDX3X	DDX3X	0.87	0.152774	1.014	1	106.9	108.9	110.2	111.2	109.8	114.1	110.8	110.4	96.6	95.8	100.2	99	96.1	95.6	95.2	98.7	96.3	95.8	96.1	91.8	90.1	96	97.9	90.3	100	96.6	97.5	97.1	100.4	97.5	99.3	97.9
P14868	Aspartate--tRNA ligase, cytoplasmic	DARS1	0.99	1	1.035	1	92.1	92.9	98.7	94.5	97	97.4	90.8	95	104.1	103.9	105.3	105.3	99.7	103.3	106.1	103.2	89.9	90.7	93.7	95.9	93.6	93.9	97.2	95.6	108.9	109.1	107.3	107.7	108.3	107.7	106.5	104.8
Q15029	116 kDa U5 small nuclear ribonucleoprotein component	EFTUD2	1.099	0.0685891	1.042	1	94.4	94.7	94.1	96	95.6	96.8	90.2	95	96.7	99	97.1	99.5	95.3	99.2	98.6	98.5	108.6	103	102.1	104.5	104	105.2	108.2	101.1	100.1	105.6	102.9	101.7	100.8	102.5	104.3	104.7
Q8N163	Cell cycle and apoptosis regulator protein 2	CCAR2	1.243	0.234997	1.084	1	87	84	86.7	83	87.1	85.6	86.5	84.2	98.4	97.8	98.7	99	100.7	100.6	97.1	100	110	104	107.2	105.9	111.3	108.2	106.7	105.8	113.4	108.9	106.8	109.2	107.4	106.3	106.7	105.9
P78371	T-complex protein 1 subunit beta	CCT2	1.06	1	0.985	1	92	90.9	93.6	89.3	92.1	91.8	92.7	96.2	110.7	99.9	107.3	107.1	105.3	107.1	105.3	104.5	94	100.4	99.5	96.6	91.9	97.4	97.9	98.3	103.7	103.1	105.3	106.6	103.8	106.3	102.9	106.4
Q7Z3K3	Pogo transposable element with ZNF domain	POGZ	1.106	1	1.077	1	95.1	92.4	99.2	96.3	94.6	94.5	94.8	96.1	94.9	95.4	100.3	99.2	96.2	95.4	95.2	98.1	100.8	102.8	108.7	104.6	105.5	106	104.2	106.6	102.2	105.5	102.7	99.9	99.2	103.6	105.1	104.9
Q9UPN3	Microtubule-actin cross-linking factor 1, isoforms 1/2/3/4/5	MACF1	0.914	0.953216	1.049	1	98.8	103.6	105.8	113.3	98.8	101.2	106.6	104.6	98.3	97.5	96.2	98.1	97.5	103.2	97.7	99.3	96.6	94.8	96.8	95.5	93	93.7	96.8	94.9	99.8	99.5	101.9	103.4	104.9	103.3	100.4	104.2
O60506-3	Isoform 3 of Heterogeneous nuclear ribonucleoprotein Q	SYNCRIP	1.129	0.710261	1.043	1	91.8	79.2	82.3	91.8	100.7	98.5	94.7	82.5	96.8	112.9	99.4	105.7	104	87.7	88.5	99.3	101.6	105.8	96.3	110.4	112.9	99.7	92.8	117.9	104.2	102.9	118.1	101	89.4	113.2	120.7	97.4
P13639	Elongation factor 2	EEF2	0.816	0.0335781	0.941	1	102.4	100.9	102.6	98.9	103.4	106.8	100.8	102.8	110.9	111.2	108.9	111.7	111.3	110.1	108.5	107.9	84.4	82.9	84.3	81.7	82.3	82.7	84.4	85.3	106.2	104.8	103.5	104.8	104.3	103.7	103.2	102.5
P49368	T-complex protein 1 subunit gamma	CCT3	1.04	0.850983	1.012	1	93.3	90.5	90.9	90.2	92.6	91.9	94.4	87.3	112.7	104.2	103.7	109.3	107.1	104.4	106.2	104.7	95.9	99.9	91.7	94.2	101.2	92.2	97.4	93.4	107.5	103.4	106.7	105.8	104.4	106.8	109	106.9
P12956	X-ray repair cross-complementing protein 6	XRCC6	1.317	3.71947e-11	1.031	1	73.6	73.5	76.2	76.1	75.2	76.2	74.6	77.1	114.3	109.3	110.8	111	109.7	116.5	109.4	109.1	98.7	100.1	96.5	99.6	97.3	101.8	100.9	99.7	113.1	113.5	116.2	117.6	111.6	113.9	112.4	114.7
P62736	Actin, aortic smooth muscle	Acta2; ACTA2	1.049	0.00325509	1.04	0.403447	91.2	91.9	89.1	91.1	87.3	85.7	92.8	93.3	103.3	108.2	106.2	105.1	104	100.4	104.1	105.4	100.4	95.5	94.4	93.3	92	95.9	100.6	98.9	105.2	110.1	109	105.9	111.5	106.4	113.3	108.5
Q96AE4	Far upstream element-binding protein 1	FUBP1	1.608	5.30048e-14	0.951	0.2891	61.4	64.3	63.9	65.3	66.1	63.4	63.7	61.2	122.6	119.2	120.5	118.3	122	121.5	112.6	116.1	106	104.2	101.1	99.7	104.5	100.3	100.4	104.5	113.1	113	115.5	112	118.6	117.2	113.1	114.8
P17987	T-complex protein 1 subunit alpha	TCP1	1.067	1	0.972	1	89.8	90	91.6	91.9	91.3	89.7	91.4	88	109.8	108.5	105.4	105.2	108.6	109.7	107.4	108	99.5	96.2	97.9	96.4	97.3	97	93.6	94.3	105.6	103.6	104	104.7	105.5	105	106.8	106.4
O43143	ATP-dependent RNA helicase DHX15	DHX15	1.105	4.04322e-05	1.027	0.88623	93.7	93.2	94.7	97.7	96.4	97.4	93.2	96.6	93.5	99.3	97.5	102.9	99.1	97.3	94.7	100	105.1	102	107.2	106.1	104.3	107.7	104.1	106.2	98.5	105.2	99.1	104.3	100	98.9	102.2	102
Q96KR1	Zinc finger RNA-binding protein	ZFR	1.029	1	1.088	1	99.8	102.6	102.2	103.8	103.5	104.5	102.6	105.2	90.4	92.9	91.6	92.4	90	88.7	94.3	91.8	106.3	105	109.4	106	106	102.7	108.2	104.8	98.3	102.6	100.2	96.5	95.5	101.2	101.7	99.4
Q16555	Dihydropyrimidinase-related protein 2	DPYSL2	0.47	3.11482e-11	1.048	1	157.6	162.8	157.2	161.7	160	160.5	158.2	156.8	75.9	76.7	86.6	83.7	80.9	77.7	81	85.6	77	74.7	74.8	73.6	78.5	74.2	74.9	73.3	84.4	85.4	82	85.9	82.9	84.3	85.8	85.3
P29144	Tripeptidyl-peptidase 2	TPP2	0.923	1	0.978	1	102.6	101.3	104.5	106.2	102.9	103.5	108.1	105.3	100	102.7	99.9	100.3	99.9	100.9	101.9	103.1	97.5	95.4	94.4	96.6	94.5	96.5	92.9	100.3	97.9	99.5	102.8	98.3	96.6	94.2	100.8	98.4
Q03001	Dystonin	DST	0.967	1	1.159	0.0410734	108.7	110.1	110.3	110.8	106	106.2	110.2	111.2	81.1	85.3	86.2	85.6	82.5	85.6	86.9	87	108.8	105.4	104.8	105.8	107.7	104.6	107.1	107.3	100.1	98.8	98.6	99.6	99.5	98.5	101.2	98.8
Q15424	Scaffold attachment factor B1	SAFB	0.987	1	1.09	1	106.6	107.4	103.3	104.6	103.1	102.7	99.9	99.6	94.3	91.1	99.8	93.9	92.3	90.3	92.9	96.5	102.1	98.9	95.6	101.2	106.2	102.3	101.7	102.3	96.9	100	102.5	101.7	104.3	100.7	102	103.4
P68371	Tubulin beta-4B chain	TUBB4B	1.073	0.000886775	0.956	0.178432	83.1	82.7	85.8	85.3	83.1	86.6	87.1	85.3	113.6	114.2	113.5	114.5	113.9	115.1	116.7	114.6	87.1	93.8	92.9	90.4	88.9	91.7	91.3	92.8	112	111.8	110.8	108.5	108.3	106.4	110.1	108
P31150	Rab GDP dissociation inhibitor alpha	GDI1	1.051	1	1.19	0.916505	88.5	90	95.9	95.7	90.2	89.6	89	88.5	93.9	101.9	99	97	97.5	101.6	97	99.3	88.2	94.4	94.5	95.6	93.2	96.8	96.3	90.9	118.4	117.3	113.3	116.4	116.7	121.1	112.1	120.3
P33176	Kinesin-1 heavy chain	KIF5B	0.848	0.995324	1.029	1	108.7	103.7	107.5	108.1	104.8	107.7	110.6	106.5	99.7	96.3	99.1	101.9	97.5	99	99.4	102.1	84.7	85.5	91.8	92.3	90.9	95.8	90	91.7	101.7	107	102.2	109.7	97.7	99.1	102	105.1
P19338	Nucleolin	NCL	1.161	0.25807	0.878	0.878045	90.2	90.4	84	85.4	90.5	88.2	86.7	86.8	114.3	112.6	113.3	111	115.7	110.3	110.8	109	101.3	103.5	101.9	100.8	100.7	103.5	102.2	101.2	98.3	97.3	97.7	98	96.8	99.1	99.3	99.4
P40926	Malate dehydrogenase, mitochondrial	MDH2	0.54	5.30048e-14	1.074	0.124931	153	155.3	158.9	155.4	153.1	151.9	151.1	156.4	74.1	74.9	79.2	79.9	78	75.5	79.3	79	84.5	82	83	82.7	83.4	87.7	84	81	82.5	85.9	84.3	84.3	83.9	84.9	86.9	83.7
Q96AY3	Peptidyl-prolyl cis-trans isomerase FKBP10	FKBP10	0.987	1	0.777	2.47691e-05	102.4	102.9	103.1	99.3	99.9	100.9	103	98.9	111.2	113.4	110.8	109	110.4	116.2	113.9	111.4	100.9	102	100.2	97.3	98.5	102.4	100.2	99.7	85.4	85.9	87.3	88.8	85.3	87.1	87.9	84.4
P63010	AP-2 complex subunit beta	Ap2b1; AP2B1	1.088	0.00032851	1.015	1	94.2	94.4	92.6	92.5	97.9	94.5	95.4	91.1	100.8	100.2	99.6	100.9	103.6	99.8	101.2	99.9	103.8	102.3	103.9	101.7	102.1	102	103.7	102.9	101.4	106.2	103.9	101.5	103.4	100.7	102.4	99.4
P35222	Catenin beta-1	CTNNB1	0.85	0.0129476	1.201	0.0389131	124.3	122.7	121.8	121.9	127.2	121.2	120.5	121.6	79.1	75.1	78.9	79.5	83.8	77.3	83.3	78.4	104.3	104.7	106.2	101.6	105.8	102.9	100.6	98.7	98.1	94.4	95.5	92	97.2	96.2	92.1	93.1
Q16352	Alpha-internexin	INA	0.965	1	0.746	0.0542724	104.2	100.9	96.9	96.2	97.4	100	96.6	100.1	118	118.2	117.8	119.8	116.8	119.5	115.9	116.7	95	93.1	91.9	92.3	95.6	96.1	100.1	95.3	87.3	87.8	92.4	88.1	83.2	86.6	89.1	91
P51659	Peroxisomal multifunctional enzyme type 2	HSD17B4	0.79	1.327e-11	0.81	1.45355e-10	119.9	112.9	121.4	113.3	118.4	121	120.4	113.6	99.3	105	107.2	101.4	103.8	104.2	107.1	102.4	95.2	93.2	93.1	100.5	95.4	92.5	91	96.7	86.3	79.6	87.4	84.2	84.2	81.5	82.4	85.4
O43242	26S proteasome non-ATPase regulatory subunit 3	PSMD3	1.354	5.30048e-14	0.941	0.0613821	77.7	78.9	76.6	76.7	79.9	77.4	78.4	75.8	110.4	115.1	108.7	112.2	109.8	113.6	114.2	111.2	107	104.7	105.4	107	107.2	103.8	103.3	102.1	105.6	105	105.5	103.5	105.2	104.3	104.9	108.9
O00410	Importin-5	IPO5	1.128	1.05129e-05	0.98	1	83.5	85.4	86.3	89.4	88	86.4	83.5	92.3	108.1	110.8	103.4	109.3	116	108	108.9	112.7	98.3	93.6	100.9	100.2	95.4	97.1	92	97.7	107	110.5	106.2	107.1	103.3	106.9	107.4	104.2
Q7L014	Probable ATP-dependent RNA helicase DDX46	DDX46	1.293	1.07869e-09	0.979	1	80.1	81.6	84.2	86	80.9	79.8	78.6	78.8	102.7	107.6	108.5	105.9	111.3	114	107.2	108.7	104.2	103.9	107	101.7	106.4	104.3	104	104	105.6	106	107.2	107.9	104.3	109.2	105.3	103.2
P0DMV9	Heat shock 70 kDa protein 1B	HSPA1; HSPA1A; HSPA1B	1.017	1	1.091	1	93.8	93.9	96	93.2	96.9	97.8	100	94.5	97	101.6	99.4	103.1	95.2	97.1	100.7	98.2	97.7	101.8	98.5	95.5	91.2	96.1	98.2	95.1	109.2	107.8	106.1	105.4	107.6	111.1	112.5	107.7
O75475	PC4 and SFRS1-interacting protein	PSIP1	1.195	1	1.012	1	88.1	84.5	85.2	87.2	87.8	85.6	83.4	78.4	106.3	103.6	104.4	105.1	106.5	110.8	106.7	104.5	102.5	101.6	102.7	101.4	101	102.9	103.1	99.1	107.9	108	104.9	106.5	106.7	109.9	107.3	106.4
Q9UKV3	Apoptotic chromatin condensation inducer in the nucleus	ACIN1	1.036	0.514855	1.035	0.704057	96.9	97.5	103	97.7	98.6	98.6	97.6	98.4	97	97	101.8	95.6	94.4	99.2	99.6	98.1	97.7	104.5	104.9	99.2	100.9	104.6	102	101.1	107.1	100.4	99.9	99.8	104	101.6	101.6	99.6
P10809	60 kDa heat shock protein, mitochondrial	HSPD1	0.509	5.30048e-14	0.888	2.81277e-06	157.7	156.8	153.9	154.9	160.4	160.3	152.4	154.3	86.5	82	88.4	88.3	86.3	83.1	91.3	88	79.5	80.1	79	80.9	78.9	82.2	77.5	75	80.4	77.4	76.7	77.6	79.4	76.5	76.9	77.5
P14618	Pyruvate kinase PKM	PKM	1.165	0.000409848	0.933	0.961448	78.8	77.9	76.9	75	76.3	77.5	77.1	77.6	123.5	121.2	115.1	119.2	121.7	122.2	119.3	116.1	90.3	89.9	90.8	89.4	88.5	91	91.3	88.2	114.8	114.5	112.1	110.6	117.7	112.4	111.1	111.9
P14314	Glucosidase 2 subunit beta	PRKCSH	1.114	1.12741e-12	0.918	4.4809e-09	94.8	96.1	95.8	93.6	95.3	97.9	96.7	95.2	103.8	100.9	101.6	102	103	103.4	106.4	102.4	108.3	107.2	109.2	106.4	105.7	104.2	106.6	106.1	94.1	94.1	95.7	96.6	92.9	96	94.5	93.8
P61978-3	Isoform 3 of Heterogeneous nuclear ribonucleoprotein K	HNRNPK	1.104	3.66248e-07	1.047	0.0279241	92.3	89.5	87.7	90	91.1	92.3	95.9	92.2	106.7	100.2	98.9	102.1	101.6	101.7	100.4	98.5	102.7	99.1	100.3	101.5	101.8	100.9	99.7	102.2	107.4	103.4	109	109.3	105.5	105.6	106	104.8
Q00341	Vigilin	HDLBP	1.116	0.000624176	0.999	1	94.6	95.3	92.6	94.6	88.3	90.5	95.7	93.1	101.1	102.7	100	98.5	100.1	103.4	102	99.4	104.1	105.8	103.7	103.5	101.5	105.4	105.3	109.8	100.9	99.7	100.2	102.7	99.8	102.4	100	103.3
P50991	T-complex protein 1 subunit delta	CCT4	1.173	7.91079e-06	1.026	1	85	85.9	84.6	84.7	85.9	83.8	86.1	80.8	110.6	108.9	104.1	107.7	106	106.7	105.7	105.5	97.1	100	100.5	102.1	98.3	98.7	99.1	103.5	108.7	111	104.2	105	109.7	111.6	109.8	108.6
Q9BUJ2	Heterogeneous nuclear ribonucleoprotein U-like protein 1	HNRNPUL1	1.409	2.10555e-11	0.974	1	76.4	75.2	74.4	74.6	74.4	74.8	72.1	75.8	111.3	112.4	110.1	110.1	117.3	111.2	113	111	101.1	106.4	107.1	105	101.9	105.6	106.8	103.3	109	108.6	107.7	110.6	112.5	108.1	106.8	105.4
O94776	Metastasis-associated protein MTA2	MTA2	1.287	1.52809e-08	1.053	0.741919	85.8	86.4	86.5	82	82	82.2	85.6	82.3	99.2	106.3	101.5	101.2	101.1	98.9	97.1	102.7	107.5	103.8	106.8	107.9	110.6	110.5	108.2	109.5	107.6	105.8	104.5	107.3	105.8	105.7	108.4	109.6
Q16658	Fascin	FSCN1	0.908	0.885393	1.099	1	100	93.4	87.1	93.2	98.4	95.6	92.9	91.2	106.3	102.3	105.7	102.9	106.7	102.1	105.3	105.1	90.1	86	84.3	84.5	85.7	83.4	84.9	83.2	116.7	118.5	114.4	114.6	117.8	114.3	119.9	113.6
P15311	Ezrin	EZR	0.642	2.86787e-09	0.909	0.715068	126	129.9	125.6	134.6	129.4	128.7	124.7	125.2	91	97.1	100.7	99	98.1	103.4	109.6	97.7	80.5	82.7	80.8	85.7	74.8	86.5	86.3	76.3	95	87.3	86.4	97.5	84.5	98.1	91.9	84.7
P11137	Microtubule-associated protein 2	MAP2	0.95	0.00737665	1.251	3.69267e-13	102.2	103.7	99.5	102.1	103.6	104.6	103.8	104.1	88.6	87.5	91.1	87.5	90.5	88.1	88.7	87.7	100	99.8	99.7	96.1	99.4	97.6	93.7	94.6	112.5	110.5	109.6	109.5	110.6	111.6	113.7	107.7
P11940	Polyadenylate-binding protein 1	PABPC1	0.794	3.8077e-05	0.99	1	120.8	124.3	119.1	113.2	118.6	117.2	118.7	112.4	91.5	92	95.2	96.1	94.3	94.1	93.6	94	91.8	92.9	95.7	94	97.6	94.6	97	92.7	95.1	91.7	94	92.6	92.2	93.6	97	92.6
P05556	Integrin beta-1	ITGB1	0.767	0.175039	0.806	0.988151	124.7	128.4	125.7	125.4	126.3	128.3	125.3	122.2	98.9	101.9	98.8	98.5	96.8	90.6	97.1	98.3	94	98.9	96.5	96	98.5	98.9	95.2	95.2	79.9	76.5	79.4	76.4	86.1	78.3	79.1	83.7
O60716-3	Isoform 1AC of Catenin delta-1	CTNND1	1.003	1	0.993	1	102.7	104.8	102.9	107	104.5	111.4	109	103.3	94.7	97.5	97.5	95.9	90.6	91.1	95.6	94.6	105.5	105	101.8	105.8	100.7	104.6	105	105.4	92.9	97.8	94.4	93.8	97.8	94.1	94.6	97.7
P68363	Tubulin alpha-1B chain	Tuba1b; TUBA1B	1.237	1.09116e-11	0.993	1	76.7	78.1	78.3	74.9	78.8	77.1	74	71.7	115.4	115.4	113	115.3	120.7	114.3	115	112.6	91.2	95.4	95.3	95	95.2	94.8	93.3	97.4	112.7	116.3	112.6	114.5	114.2	109.5	115	116.3
P02786	Transferrin receptor protein 1	TFRC	1.26	0.0346485	1.085	1	92.3	91.9	94.7	99.6	94.6	93.4	92.4	94.8	82.3	89.9	90.6	91.1	87.7	88.2	92.5	90.4	117.7	117.9	118.3	122.6	119	118.6	113.7	119.1	97.9	96.5	96.6	100.2	98.5	101.5	97.7	97.7
Q02809	Procollagen-lysine,2-oxoglutarate 5-dioxygenase 1	PLOD1	0.949	1	0.706	0.0501538	95.7	104.9	101.9	103.1	104.9	97	101.5	107.6	113.7	122.8	116.5	117.9	119.2	116.8	117	120.5	97.7	97.4	96.6	102.2	96.5	97.1	99	95.8	77.5	84.9	82.9	84.2	82.5	78.1	83	83.4
O00291	Huntingtin-interacting protein 1	HIP1	1.285	8.2186e-08	0.967	1	84.5	81.2	80.7	87.4	87.6	79	81.2	82.5	106.3	109.4	108.6	107.2	107.9	106.5	106.3	108.3	105.6	102.8	104	106.7	107.6	109.5	104.8	104.8	104.8	102.9	105.7	102.2	102	104	104	104
P46459	Vesicle-fusing ATPase	NSF	1.063	1	0.94	1	94.3	96	98	95.2	92.9	94.2	101.9	97.4	108.6	103.9	104.1	104.1	100.7	106.5	102.4	103.3	100.6	99.3	102.8	102.4	100.2	100.8	102.8	103.8	96.8	96.6	95.9	101.3	98.9	97.2	98.8	98.2
P07942	Laminin subunit beta-1	LAMB1	0.607	0.000116763	0.884	1	143.4	141.9	141.8	139.7	151	146.4	139.7	145.1	89.9	90.7	91.7	94.1	89.8	87.2	90.6	90.1	89.1	88.3	85	85.8	89	83.8	84.8	87.4	81.3	77.5	79.6	80.4	80.3	79.2	75.4	80.2
Q99832	T-complex protein 1 subunit eta	CCT7	1.097	0.991747	0.978	1	87.6	88.2	88.2	89.3	90.4	90.2	89.9	87.1	108.6	104.7	107.8	107.9	109.3	110.1	108.2	109.3	93.8	99.4	100	99	96.5	96.6	92.3	98.1	106.9	106	105.9	106.7	107.4	103.4	106.1	105.1
P54136	Arginine--tRNA ligase, cytoplasmic	RARS1	1.279	0.941066	1.023	1	84.9	81.9	87.9	86.9	74.9	75.9	74	77.6	108.2	108.3	107.7	107.1	107.5	105.6	110.4	107.2	96.9	93	102.9	101.5	104	106.4	102.4	99.6	105.9	107.5	109.8	109.7	113.6	117.2	113.4	110.3
P49736	DNA replication licensing factor MCM2	MCM2	1.585	5.30048e-14	0.833	2.49863e-08	57.3	59	59.3	59.7	60	59.9	60.7	59.6	132.8	135.1	135.5	129.9	134.6	136.9	134.1	132.6	91.9	93.5	95.7	98.2	95.6	91.9	93.4	98	115.4	111.1	116.2	109.6	113.4	112	105.6	111.8
P04075	Fructose-bisphosphate aldolase A	ALDOA	1.248	0.0506064	1.001	1	74.7	73.8	70.7	72.3	74.7	74.6	71.9	72	120.6	118.8	119.1	118	124.7	118.3	112.3	113.2	92.5	89.8	92.7	86.4	92.8	88.1	93.3	87.6	116.7	113.5	121.7	118.6	118.5	119.3	120	118.6
Q16799	Reticulon-1	RTN1	1.171	0.558376	0.955	1	96.9	90.3	92.6	86.4	93.1	91.7	91.3	94.6	106.8	106.4	103.6	103.1	101.4	100.2	100.4	100.7	108.4	100.4	107.4	99.6	111.9	107	111.8	112.2	102.6	99.4	100.1	95.8	95.9	92.3	98.8	96.6
P17677	Neuromodulin	GAP43	0.738	1.50979e-10	1.742	3.69267e-13	144	146.6	146.8	143.2	142.6	144.9	138.8	141.5	47.5	50.4	54.9	56.7	56.5	52.8	59.9	55.9	107.9	109.1	105.4	102.9	111.9	106.7	96.6	98.2	94.5	93.9	99.8	96.5	96.4	98.9	102.2	96.2
P08133	Annexin A6	ANXA6	0.751	0.270352	0.913	1	123.6	125.6	121.7	124.9	126.3	124.6	123.4	119.2	92.2	96.3	96	94.7	91.6	95.9	95.8	93.8	92.2	93.3	93.1	94.9	91.7	92.8	96.2	102.7	86.8	88.2	87.2	89.2	86.7	83.4	82.3	93.6
Q08379	Golgin subfamily A member 2	GOLGA2	1.015	1	1.121	0.0344844	105.8	103.5	103.1	104.6	105.7	105.1	108.6	109.3	84.3	86.6	91	91.9	88.5	87.2	89.4	84.3	110.6	105.7	112.6	105.8	108.2	108.6	103.8	104.6	95.5	98.2	101.8	99	98.7	98.3	98	101.8
P22314	Ubiquitin-like modifier-activating enzyme 1	UBA1	0.945	1	1.002	1	95.4	94.9	94.5	93.9	94.3	91.8	95	90.7	107.7	108.3	106.2	106.8	108.6	113.8	111	109.9	92.8	89.1	91.1	85.9	87.3	89.4	89.4	84.4	108.2	105.7	108.7	110.8	108.6	108.3	109	108.6
P33992	DNA replication licensing factor MCM5	MCM5	1.631	0.0442244	0.833	1	52.4	57.7	59.9	59.9	55.5	58.5	58.9	52.3	140.3	140.1	132.5	135.1	133.7	137.9	136.3	131.3	87.9	94.1	95.5	90.9	95	97.1	94.6	102.9	114.7	112.6	114.4	112.1	109	107.2	116.4	113.5
O94906	Pre-mRNA-processing factor 6	PRPF6	1.292	0.0251125	1.01	1	87.3	85.1	85.1	85.4	84.1	85.6	88.7	85.4	101.9	103.1	99.6	100.1	102.2	102.4	99.8	100.5	106	110.4	108.9	108.1	110.2	112.6	111.5	112.7	106.6	107.1	103	102.3	99.3	102.1	102	101
Q9UPN3-5	Isoform 4 of Microtubule-actin cross-linking factor 1, isoforms 1/2/3/4/5	MACF1	0.777	0.00800337	0.918	0.996751	121.6	112.4	101.2	125.5					112.6	94.1	103.8	96.9					91.5	95.9	85.8	90.2					89.5	90.6	94.9	93.4
Q9NYF8	Bcl-2-associated transcription factor 1	BCLAF1	1.019	1	1.076	1	102.6	100.5	101.3	101.5	101.3	96.1	99.6	99.8	92.3	93.4	94	96.9	92.4	97.2	96.8	95.3	104.6	101.2	99.5	105.1	101.5	104.3	105.2	101.4	103.7	101.7	102	99.6	100.3	103.7	104	101
P38159	RNA-binding motif protein, X chromosome	RBMX	1.008	1	1.12	0.000606432	104.3	103.3	98.7	103.1	103.3	102.7	95.8	100.4	91.4	92.4	96.3	90.6	92.9	91.4	93.4	89.7	103	100.5	104.6	100.7	104.4	102.1	107.3	105.2	102.9	99.2	107.4	101.5	106.3	104.9	103	97.2
Q05682-3	Isoform 3 of Caldesmon	CALD1	1.064	1	1.092	1	89.9	87.2	83.9	85.4	88	86.5	87.1	87.6	107.4	105.8	104.4	106.6	106.7	104.9	103.7	103.8	98.7	90.1	91.5	87.4	96.5	89.7	96.4	94	117.4	114.2	116.3	113.7	115.8	114.1	116	109.2
Q9P2K5	Myelin expression factor 2	MYEF2	1.118	1	1.08	1	98.4	94.2	99.1	93.1	96.3	92.5	95.5	92.8	95.1	100.3	99.4	92.9	97.9	98.6	94.1	91.6	108.6	109.9	101.6	97	105.1	107.3	107	104	98.4	105.6	106.2	100.1	104.1	105.8	103.2	104.3
Q9BUF5	Tubulin beta-6 chain	TUBB6	1.013	1	1.056	0.278687	88	89.8	88.6	90.9	92.6	92.7	90.2	90.1	107.7	108.6	93.3	107.8	106.8	103.6	106.7	103.6	101.6	93.3	88.3	93.4	85.5	89.4	98.2	88	110.6	112.1	114.4	111.7	116.6	113.7	109.1	113.3
Q14151	Scaffold attachment factor B2	SAFB2	0.996	1	1.079	1	102.4	102.2	96.8	102.1	100.2	105.3	103	112.7	91.4	95.9	93.7	96.1	93.2	96.5	92.9	94.3	101.7	100.8	106.4	103	102.5	99.7	100.9	102.2	102.3	102.1	102.5	100.8	101.4	98.9	101.4	95
P23396	Small ribosomal subunit protein uS3	RPS3	1.1	0.428924	0.973	1	90.6	90.6	91.8	89.4	87.1	86.3	88.3	85.2	107.6	109.5	109.5	106	114.3	106.6	107.1	107.6	101.4	96.5	95.6	96.6	98.1	97.4	99.1	99.2	101.1	104.9	104.5	104.5	104.9	108.5	107.8	102.4
P42167-2	Isoform Gamma of Lamina-associated polypeptide 2, isoforms beta/gamma	TMPO	1.091	0.474354	0.953	1	108.6	109	105.7	99.5	106.2	104.4	102.9	106.4	93.2	90.8	90	93.8	89.4	90.9	90.7	89.7	115.8	122.4	112.1	115.3	113.6	122	117.9	113.9	86.3	82.8	86.7	87.9	86.3	89.2	90.3	85.9
P06576	ATP synthase subunit beta, mitochondrial	ATP5F1B	0.429	5.30048e-14	0.992	1	182.8	175.8	174.1	180.8	175.8	179.2	175.7	175.7	71.8	68.3	76.2	77.3	70.5	71.3	76.3	76.1	75.2	75.7	74.7	76.1	76.7	75.1	75.8	74.1	72.1	70.8	72.5	75.8	76.6	72.9	74.4	73.8
P48449	Lanosterol synthase	LSS	1.048	1	0.809	0.184939	101.2	99.2	98.5	98.1	99.1	100.7	99.9	101.6	106.1	106.8	110	112.2	106.4	107.6	110.3	109.2	108.2	106.5	99.7	105.9	102.8	101.9	100.8	107.4	88.4	83.7	86.3	89.2	90.3	87.8	87.5	86.5
P50395	Rab GDP dissociation inhibitor beta	GDI2	0.884	0.140572	1.105	0.971021	96	98.5	95.2	98.4	98.1	102.8	99.7	103.6	100.2	102.8	101.2	99.4	103.5	101.7	104.9	101.3	86.3	87.1	91.8	88.7	79.6	89.4	86.4	86.9	113.3	116.3	113.8	111	107.7	112.9	111.4	110
P29401	Transketolase	TKT	1.96	5.30048e-14	0.943	0.448647	51.1	51.9	51.2	48.2	50	52.5	51.4	48.3	131.1	134.1	123.2	125.1	129.1	129.2	120.9	128.8	98.8	103.9	98.1	97.8	92.1	108.1	101.8	102.5	121.2	122.5	119.5	122.1	122.6	120.4	124	118.1
P53621	Coatomer subunit alpha	COPA	1.244	0.937204	0.959	1	78.2	80.3	80.7	85.5	85.1	80.6	86	79.7	111.4	113.6	112	111.1	108.7	112.4	110.2	112.2	94.1	102.7	102.5	103.7	103.3	98	97	98.3	103.5	101.1	111.7	107.9	103.2	106.3	108.8	110.3
P11216	Glycogen phosphorylase, brain form	PYGB	1.485	0.281037	1.034	1	69.8	67.4	65.9	70.2	63.9	65.5	67.2	70.8	112.9	118.7	115.9	113.3	114	116.5	113.9	114.2	102.9	101.4	95	92.2	98.3	100	100.1	102.2	122.1	123.4	114.9	114	116.1	121.4	117.6	118.5
Q16666	Gamma-interferon-inducible protein 16	IFI16	1.028	1	1.396	0.448647	98.6	100.3	100	95	100.2	99.5	100	98	84.7	80.8	81.6	79.9	83.2	82.7	87.9	84	103.8	104	103	102.1	105.3	100.9	100.1	100.9	115.7	117	117.2	116.2	114.1	115.9	114.7	112.6
P24928	DNA-directed RNA polymerase II subunit RPB1	POLR2A	1.189	0.294769	0.992	1	88.1	91.3	92.4	98.5	102.7	97.4	94.5	92.8	99	100.6	92.5	96.4	93.7	102.2	97.8	94.7	108.9	111.9	110.2	114.8	111.6	107.4	111.2	111.7	94	96.9	102.8	101.6	91	100.8	95.6	94.8
P62195	26S proteasome regulatory subunit 8	Psmc5; PSMC5	0.959	1	0.986	1	98.6	95.9	102.2	102.1	101.6	100.7	96.2	103.9	98.4	104.2	105.5	103.7	101.9	100.3	103.2	101.2	96.1	96.2	97.4	99	96.6	98.6	99.2	93.2	98.5	100.9	99.3	102.1	101.8	103.9	96.4	101.2
Q6YN16	Hydroxysteroid dehydrogenase-like protein 2	HSDL2	0.669	2.21269e-05	1.069	1	135.9	132.4	138.1	136.1	136.7	139.7	138.9	136.3	83.5	80.9	86.1	82.4	80.6	79.7	84.1	85.1	91.4	94.8	91.4	91.3	90.4	92.9	90.6	90.1	87.6	87.8	89.4	91	88.2	88.7	89.4	88.7
Q05682-5	Isoform 5 of Caldesmon	CALD1
P13591-1	Isoform 2 of Neural cell adhesion molecule 1	NCAM1	0.877	1.19548e-08	1.124	3.35424e-06	116.2	119.2	119.3	123.9	117.7	116.1	117.9	122.2	81.7	84.7	85.2	85.5	81.4	82.4	86.3	82.1	105.1	101	100.8	104	106.1	105.3	103.9	101.8	93.7	93.4	91.7	94.5	92.5	94.9	94.1	95.1
Q86UE4	Protein LYRIC	MTDH	1.21	0.346728	0.908	1	96.9	94.7	94.9	95.4	101.1	96	98.3	101.7	99.3	95.3	97.5	98.5	99.5	96.9	95.4	96	115.8	117.7	121.7	113.2	113.2	113.3	117.7	118.5	87.8	90.6	92.5	88.1	88.3	86.8	87.6	89.7
P15144	Aminopeptidase N	ANPEP	0.622	0.0541601	0.836	1	156.6	150.5	149.4	149.2	145.9	150.1	150.6	148.8	85	82.7	85	89.9	81.4	80.7	90.8	88.7	92.8	93.8	93.4	92.4	92.3	95.9	92.3	97	70.8	72.6	67.5	68.4	75.2	72.8	71.3	66.2
O43852	Calumenin	CALU	1.121	0.0139252	0.89	0.0140976	93.3	91.9	95.4	92	94.8	91.5	91	91.3	111.3	106.8	107.4	107.4	110.8	107.4	109.1	107.4	103.1	103.5	101.9	103.1	101.9	104.4	105.4	101.6	96.5	96.2	95.2	95.1	96.4	94.5	99	93.5
P04843	Dolichyl-diphosphooligosaccharide--protein glycosyltransferase subunit 1	RPN1	1.187	0.0152419	0.855	0.235289	96.9	96.7	95.6	93.6	93.4	97.8	96.7	97.5	103.1	101.9	98.3	102	104.8	96	100.8	102.4	119.8	113.3	113.8	114.5	118.3	115.6	113.2	115.2	87.4	85.4	89.4	88.3	89.3	86.9	86.8	85.3
Q9Y4A5	Transformation/transcription domain-associated protein	TRRAP	1.221	9.74065e-09	1.053	0.309154	87.8	87.7	84.3	90.2	91.8	89.7	93.7	94.4	93.2	98.5	100.2	101.7	92.2	98	95.2	96.9	106	109.3	113.7	110.4	109.4	110	109.3	114.5	103.1	106.7	101.7	105.5	100.4	102.2	98.8	103.3
Q9UDT6	CAP-Gly domain-containing linker protein 2	CLIP2	0.612	0.71008	1.068	1	144	135.5	141.3	139.5	134.4	136.6	137.4	138.6	88.4	86	88.2	86.7	82.8	84.4	87.7	86.7	74.8	78.4	84.6	84.7	83.3	84.3	86	86.8	95.2	90.2	92.7	89.8	90.3	95.5	92.6	92.6
O60313	Dynamin-like GTPase OPA1, mitochondrial	OPA1	1.167	0.269563	1.104	1	93.9	92.8	94.4	94.5	99.4	95	98	100.1	91.9	93.3	91.4	94.8	90.6	93.3	89	95.7	108.4	111.3	107.1	113.1	111.9	113.5	109.8	106.8	103.3	102.7	104.2	102.8	100.4	97.5	97.1	101.9
P63244	Small ribosomal subunit protein RACK1	RACK1	1.536	8.01954e-06	0.955	1	68.3	63.9	68.3	70.5	66.4	69	71.6	65.6	111	122.9	117.1	113.4	116.9	118	115.7	117.4	104	101.7	105	106.2	100.7	104.8	106.4	106	112.9	112	109	113.7	107.2	112.9	111.5	110
P62258	14-3-3 protein epsilon	YWHAE	1.04	1	1.111	1	90.2	91.3	94.9	91.1	89.9	87.8	93.7	87.9	104.1	97.1	101.6	100.5	101.7	104.9	100.8	99	93.7	94.2	94.5	97.1	93.6	98.1	96.4	92.6	113.1	114.9	109.7	111.7	112.6	111.8	112.2	116.7
Q9BUQ8	Probable ATP-dependent RNA helicase DDX23	DDX23	1.119	1	1.058	1	96.9	94.4	92.6	93.9	93.4	90.2	94.4	90.1	100.9	102.8	97.8	94.9	95	100.3	97.5	98.9	106.6	103.3	103.5	101.1	107.5	106.5	105	104.5	101.5	104.8	103.3	101.5	104.8	105	101.8	105.2
Q9BQ04	RNA-binding protein 4B	RBM4B	1.069	0.0829243	1.099	0.00130396	98.9	101.1	100.3	99.2	100.1	100.9	98.6	100	86.8	90.6	98.8	93.6	93.3	91.1	93.7	85.5	99.2	105	104.6	108.1	109.9	106.7	107.1	108.6	101.2	107.3	101.5	103.8	99.1	100.1	99.8	105.3
P12109	Collagen alpha-1(VI) chain	COL6A1	0.73	5.30048e-14	0.72	3.69267e-13	134.5	129.6	125.6	119.5	130.7	122.4	129.3	127.5	104.7	101.8	102.5	106.2	101.5	101.3	105.6	105.5	98.5	94	93	93.7	93.4	93.8	91.5	95.7	73.1	71.7	78.5	72.9	76.1	72.4	76	77.2
P10253	Lysosomal alpha-glucosidase	GAA	1.094	0.00421243	1.09	0.0631971	96.3	101.3	101.1	100.6	99.4	95.9	95.6	94.8	94.8	95.2	90	92.4	95.2	92.7	93.2	93.3	107.1	106.1	109.4	106.7	107	104.3	110.2	109.5	101.6	97.4	96.1	103.9	105.8	98.2	103.1	101.8
Q92922	SWI/SNF complex subunit SMARCC1	SMARCC1	1.209	0.0647133	1.019	1	89.9	92.5	90.9	93.3	88.3	84.5	88.8	91.8	97.6	102.6	98.9	96.5	97.8	100.1	100.8	102.2	104.5	111.7	110.7	105.7	113.6	109	107.3	109.6	100.4	101.2	102.1	101.5	99.7	108.4	103	95
O75694	Nuclear pore complex protein Nup155	NUP155	1.117	2.73781e-05	1.014	1	91.2	92.1	91	97.7	94.3	98.7	96.1	91.7	100.6	100.3	101.4	99.6	93.4	106.4	100.1	102.8	104.4	107	100.9	105	100.6	107.4	102.2	103.8	102.7	102.7	99.7	103.8	99.4	99.5	102.2	101.6
Q16181	Septin-7	SEPTIN7	0.556	1.73785e-06	1.084	1	137.4	144.4	125.8	143.2	127.7	144.7	139.6	137.9	88.5	82.9	82.7	89.4	94.1	80.4	93	93.5	73.1	87.7	72.6	84.7	86.5	76.5	77.8	75	100.3	93.7	98.4	95.2	85.6	99.6	97.7	90.4
P42166	Lamina-associated polypeptide 2, isoform alpha	TMPO	1.218	1	0.903	1	85.2	82.5	82.3	96.8	82.8	75.3	79.4	95.4	114.3	117.1	106	113.2	116.2	115	120	110.3	106	101.7	114.2	90.3	99.8	104.7	85.1	97.5	105.4	106	89.8	89.1	101.7	97.6	111.6	107.5
P00558	Phosphoglycerate kinase 1	PGK1	1.433	3.02741e-05	1.027	1	67.6	66.3	66.8	69.3	65.2	67.6	66.8	68.1	124.6	108.5	112.8	116.6	122.1	116.6	110.6	119.4	98.1	97.9	94.6	94.7	94.3	93.4	99.3	100.5	119.5	120.8	123.4	118.5	120.5	120.1	116.6	118.9
P04406	Glyceraldehyde-3-phosphate dehydrogenase	GAPDH	1.363	5.30048e-14	1.106	1.6701e-05	70.9	68.1	67.9	67.5	71	72.4	68.2	67.3	113.6	109.1	112.4	112.7	113.4	111.8	108.1	112.6	92.8	93	94.1	96.8	92.2	91	94.1	92.8	128.4	124.8	123.9	124	123.9	128.1	123.7	129.4
Q99798	Aconitate hydratase, mitochondrial	ACO2	0.641	5.30048e-14	1.126	0.0308903	146.9	150.1	134.9	138.7	139.5	137.5	132.9	132.4	82.1	79.5	82.9	80.9	78	82.1	79.9	84.4	93.5	85.6	84.4	83.8	90.4	94	90.8	86.8	86.4	86.6	94.2	89.5	91.2	93.5	92.3	94.2
Q13200	26S proteasome non-ATPase regulatory subunit 2	PSMD2	1.293	3.90275e-06	0.984	1	81.9	86.3	82.5	81	78.7	77.5	81.1	81.6	106.3	111	107.3	103.6	110.7	109.5	105	106.4	108.4	106.6	102.6	105	104.1	104.7	105.4	105.8	102.5	105.9	104.3	104.8	108.7	110.6	105.1	105.2
P49790	Nuclear pore complex protein Nup153	NUP153	1.069	1	1.036	1	94.1	98	98.5	101.3	88.9	99.7	98.8	98.9	96.7	98	96.9	94.7	95.1	99.1	100.2	98.7	104.4	106.5	107.4	105.7	101	105	103.6	109.3	98.1	96.7	101.9	100.9	95.8	101.5	101.1	103.2
Q15365	Poly(rC)-binding protein 1	Pcbp1; PCBP1	0.748	0.564724	1.034	1	120.9	118.5	119.4	118.1	120.4	126.5	120	113.4	103	91.5	91.7	95.9	96.1	92.7	92.7	94.5	92.8	86.2	84.7	87.8	90.8	92	92.3	88.4	99	98.6	96.3	95.5	97.2	98.2	93.7	91
P61247	Small ribosomal subunit protein eS1	RPS3A	1.064	1	0.941	1	93.5	93.2	88.9	89	92.1	92.6	91.6	86.1	110.8	107.6	108.9	109	109.7	110.3	107.4	103.8	103.9	96.5	97.5	91.9	100.5	97.9	102	97.5	103.5	100.1	103	102.7	102.4	102.8	101.4	102
P13674	Prolyl 4-hydroxylase subunit alpha-1	P4HA1	1.031	1	0.758	0.942387	113.9	89.7	88.2	114.8	91.5	100.8	103.9	73.1	127.5	90.4	120.9	113.7	120.3	101.6	125.8	117.6	106	110.6	97	98.6	111	99.6	82.1	93.8	76.9	89.9	94.2	67.7	88.9	103.9	95.8	90.4
Q9Y5B9	FACT complex subunit SPT16	SUPT16H	1.13	5.03796e-09	0.881	4.36552e-09	90.9	87.8	89	87.2	87.8	90.4	87.8	89.8	113.5	114.4	112	114	115.3	112.3	108.7	109.2	99.3	99.2	100.6	99.2	100.5	100.4	102.3	95.7	98.8	97.3	97.6	99.3	99.7	100.5	99.6	100.1
P46100	Transcriptional regulator ATRX	ATRX	1.16	1	1.005	1	89.2	97.7	93.2	91.6	91.2	96.9	95.7	91.8	102	101.5	97.4	99	99	103.7	98.9	98.3	106.1	108.9	107.9	106.6	104.1	102.7	109.5	111.5	99.5	98.2	97.9	103.1	99.5	98.1	99.6	99.5
Q9Y3I0	RNA-splicing ligase RtcB homolog	RTCB	1.017	1	0.964	1	92.9	96	98.7	95.3	98.4	94.9	97.3	95.4	102.3	104.5	101.7	109.2	103.7	107.5	108.1	106.2	91.2	97.9	99.9	97.7	96.9	93.2	94.8	102.2	102.6	100.9	102.5	106.6	101.1	98.1	100.3	101.9
P33993	DNA replication licensing factor MCM7	MCM7	1.568	1.8769e-10	0.825	0.00419685	57.4	61.1	59.3	62.6	58	55.2	62.7	59.7	139.4	134.3	133.1	135.9	137.6	138.9	131.9	125.7	95.5	89.1	90.9	91.1	88.5	96.2	101.9	100	109.6	113.9	111.6	115.1	110.6	112.8	109	111.3
Q99623	Prohibitin-2	Phb2; PHB2	0.696	6.02628e-08	1.113	0.67658	131.8	147.6	143.1	144.5	146.4	144.3	140.5	139.4	71	78	81.6	73.7	75.8	70.5	72.1	80	102.9	102.9	98.5	98.8	105.8	96.6	101.1	96.2	83	79.5	78.8	84.4	84.9	83.4	76.8	86.1
P00367	Glutamate dehydrogenase 1, mitochondrial	GLUD1	0.54	1.90713e-09	1.126	0.612438	159.1	161.4	158.5	165.4	161.6	158.1	157.7	158.9	67.2	66.3	73.7	73.8	72.4	72.6	73.5	75	84.4	88.5	85.9	86.7	86.2	85.7	85.4	85.6	83.7	80.9	82.9	81.6	81.7	83.6	83.4	78.6
Q16181-2	Isoform 2 of Septin-7	SEPTIN7	0.603	5.30048e-14	1.101	0.00414469	131.4	138.4	134.4	135.1	137	134.5	134.1	131.5	89.7	85.2	86.7	85.9	91.2	85.9	87.6	93.2	83.5	83.3	81.3	80.6	83.1	79.6	81	80.2	98.4	95.6	94.4	96.3	101.1	91	97.5	91.5
Q9BXP5	Serrate RNA effector molecule homolog	SRRT	1.177	0.471288	0.935	1	89.2	84.6	85.3	85.7	88	86	84.6	80.2	113	113.5	104.5	108.1	111.5	110	110.5	109.4	107	97.4	101.5	100.6	102.8	100.7	99.6	98.8	102.8	104	101.2	101.5	103.3	106.5	106.4	101.7
Q92621	Nuclear pore complex protein Nup205	NUP205	1.204	0.937204	1.017	1	92	87	92	90.2	90.2	89.5	90.6	88.9	97.6	100.1	101.8	98.7	96.4	100.1	103.5	97.9	109.3	111.6	106.7	107.9	114	107.4	105.1	109.6	100.3	99.1	100.1	105.5	103.2	96.6	104.9	102
Q10567-3	Isoform C of AP-1 complex subunit beta-1	AP1B1	1.088	0.0215252	0.999	1	99.8	92.5	95.9	95.3	94.2	96.9	99.1	96.3	98.1	98.3	99.8	99.1	97.5	106.2	96.9	99.8	96.7	105.1	100.1	108.2	103.9	104	105.3	109.9	101.8	98.9	103.4	106.9	97.7	97.6	96.3	98.2
Q9Y2W1	Thyroid hormone receptor-associated protein 3	THRAP3	1.045	1	1.047	1	101.1	92.2	96.7	97.4	100.3	98.9	97.6	96.7	102.6	95.3	93.2	95.5	94.8	98	98.9	99.6	114.6	102	105.6	101.5	110.8	99.5	101.9	97.7	102	100.6	102.2	97.4	102.9	100	102.2	100.1
Q16643	Drebrin	DBN1	1.118	1	1.03	1	91.4	93.6	90	85.8	94.9	87.5	95.9	90.8	103.9	104.7	97.7	104.4	103.4	100.9	102	97.1	105.2	98.3	100.6	97.8	101	103.4	103.2	102.8	106.6	108.6	106.7	104.9	104.7	104.3	100.7	107.5
O95302	Peptidyl-prolyl cis-trans isomerase FKBP9	FKBP9	1.014	1	0.793	3.69267e-13	100	97.5	96.4	101.1	102.4	99.2	102.9	100	111.3	114.2	107.7	109	113.6	111.3	104.1	113.1	106	102	101.6	101.2	99.3	97.9	99.9	101.6	89.5	88.3	86.3	88.2	87.8	84.4	88.7	93.8
P49750	YLP motif-containing protein 1	YLPM1	1.08	0.523417	1.101	0.712796	94.2	97.9	100.8	99.8	98.3	100.2	97.9	99.4	91.6	92.8	86.4	92.3	92.6	92.5	94.5	96.2	111.7	108.9	109.3	106.8	105.1	101.7	106.8	106.6	102.6	102.5	98.9	103.5	106.1	100.5	100.1	101.4
Q14247	Src substrate cortactin	CTTN	0.907	1	0.985	1	103.3	107	99.7	96.1	108.1	98.8	98.7	102.6	107.3	102.2	104.2	104	106.3	102.9	102.9	99.3	90.5	91.5	90.8	94.4	93.8	90.4	95.9	91.8	105.4	103.7	100.4	99.5	100.7	100.5	104.1	103.2
Q15084	Protein disulfide-isomerase A6	PDIA6	1.091	0.385322	0.868	0.0366943	104.5	95.3	95.5	94.4	92.2	95.6	91.5	94.3	115.3	106.7	105.9	105	113.9	106.8	105.6	106.8	101.8	100.7	102.9	104.2	102.1	105.6	104.7	104.8	94	90.7	91.1	92	95.1	96	92.3	92.9
P06733	Alpha-enolase	ENO1	1.267	0.161307	0.959	1	75.9	74.9	73.2	73.6	74.8	76	73.4	71.3	119.6	120.1	120.5	112.8	118.1	118.3	116.9	121.9	90.9	94.3	94.7	97.4	94.4	92	93.7	92.7	112.3	116	114	109.7	114.9	114	116.1	111.4
Q9Y265	RuvB-like 1	RUVBL1	0.867	0.989238	1.059	1	107.2	104.6	105.6	116.1	108.8	109.7	110.7	110.9	94.7	94.4	96.5	96.3	95	92.9	94.1	92.7	94.7	93.7	105.8	93.1	99	95.6	94.7	92.4	99.7	95.5	103.8	98.3	101.7	100	100.2	101.4
P63104	14-3-3 protein zeta/delta	YWHAZ	0.986	1	1.052	1	99.5	95.8	93	92.7	97.2	94.1	93.5	92.1	103.6	100.4	101.5	108.6	108.8	102.6	106	101.9	97.4	92.2	89.3	92.8	93.4	91.8	90.8	96.6	110.5	109.1	107.8	105.7	112.4	106.4	110.1	102.5
P42704	Leucine-rich PPR motif-containing protein, mitochondrial	LRPPRC	0.592	0.0310896	0.901	1	148.2	143.1	147.5	143.2	138.9	147.5	149.5	153.4	85.9	85.4	91.2	89.6	85.6	78.4	90.7	93.2	83.5	86.6	89.6	90.1	86	87	87.5	93.8	76.7	79.5	78.6	81.4	71.3	79.8	80.5	76.7
P17655	Calpain-2 catalytic subunit	CAPN2	0.78	0.0047832	0.955	1	114.1	121.1	122.4	115.7	109.5	108.1	108.1	108.5	100.3	104.8	104.5	96.7	99.7	101.2	103.2	102.5	86.4	87.3	88.8	84.5	87	99.7	89.6	85.4	92.6	91.5	92.7	96.6	99	101.2	97.8	99.4
P13674-2	Isoform 2 of Prolyl 4-hydroxylase subunit alpha-1	P4HA1	0.9	0.243676	0.665	3.9222e-07	101.8	105.4	105.9	104.8	104.1	108.2	103.5	107	121.9	120.6	120.3	122.6	116.3	123.2	117.8	117.4	92.1	92.6	95.1	95.2	99.4	94.1	95.6	92.8	78.1	81.2	80.1	82.3	79.1	77.6	80.1	83.5
Q9NR30	Nucleolar RNA helicase 2	DDX21	1.029	1	1.021	1	101.5	101.7	108	105.7	98.9	104.9	102.5	99	91.3	97.6	92.4	94.4	89.6	96.2	97.1	99.8	99.5	109	105.9	107.6	104.1	101.2	99	108.5	92.7	96.3	99.6	96.9	97.6	103.7	95.5	102.6
P23526	Adenosylhomocysteinase	AHCY	1.562	0.131647	0.969	1	62.9	61.1	60.2	62.7	65.6	69.5	65.4	60.4	125.1	125.6	119.1	121.2	123.1	117.8	117.2	119.3	97.9	98.5	98.7	95.5	105.5	96.9	98.9	95	119	119.4	117.1	115.8	119.7	115.7	115.3	114.7
Q86XP3	ATP-dependent RNA helicase DDX42	DDX42	1.174	0.0405547	0.922	1	88.9	83.8	88.3	87.6	89.3	85.1	93.8	88.2	109.6	108.8	107.6	110	107.4	108.9	105.7	107	103.3	102.3	104.4	104.6	103.6	104.5	103.7	102.8	104.7	99.9	96.6	99.6	98.1	101.9	101	99
Q5JPE7	BOS complex subunit NOMO2	NOMO2	1.038	1	0.894	1	105.2	103.2	103.4	106.3	109.9	103.8	108	103.7	96.8	100.9	101.1	100.8	95.5	100.6	96.7	90.7	110.2	106.4	107.8	110	109	105.5	108	111.4	88.4	85.6	88	86	87.8	90.5	89	89.8
P11047	Laminin subunit gamma-1	LAMC1	0.598	0.263694	0.73	1	142.5	148.3	148.1	150.6	133.6	136.8	140	141.8	95.5	93.2	101.3	98.8	99.3	101.3	104.8	103.5	82.6	84.6	85.5	84.3	86.5	83.8	85.9	87.3	75.7	75.6	68.1	65.3	72.6	73.9	72.1	76.8
P31948	Stress-induced-phosphoprotein 1	STIP1	1.097	8.13421e-05	1.02	1	86.9	86.8	83.6	82.6	81.6	89	88.2	83.5	112.1	113.5	108.8	106.6	111.1	107.4	108.6	109.5	95.2	92.3	93.5	92.9	95.8	93.3	91.6	94	110.4	112.5	111.3	111	112.7	112.8	109.4	111.4
O94973	AP-2 complex subunit alpha-2	AP2A2	1.053	1	1.014	1	99.5	96.5	98.3	101.9	82.8	95	106.1	100	92.9	98.5	102.3	94.8	97.8	92.7	101.6	101.3	96.6	108.1	103.6	104.6	102.7	107.4	111.7	98.3	98.8	111.7	97.6	94.3	100.3	97.5	102.2	102.7
Q8IX12	Cell division cycle and apoptosis regulator protein 1	CCAR1	1.096	0.000107374	1.017	1	93.8	97.2	95.1	99.9	90.5	89.1	99.8	97	97.2	100.6	100.6	91.7	99.4	96	104.2	95.9	103.2	108.9	106.7	103.7	103.5	101.9	111.8	107.4	103.5	100	100.9	97	104.4	100	99.3	99.8
Q14966	Zinc finger protein 638	ZNF638	1.044	1	1.111	1	97.9	103.4	105.6	103.6	94.5	103.9	101.3	101.4	87.6	92.5	92.6	90.4	92	91.2	85	98.4	103.5	105.6	108.7	108.1	102.3	108.2	110.2	102.5	98.4	105.1	96.6	100.4	97.9	104.2	104	103.2
P49454	Centromere protein F	CENPF	1.273	5.24109e-07	0.877	0.00300667	84.1	83.7	88.6	89.7	84.9	85.3	88	83.3	113	112.8	108.8	108.3	107.6	111.3	110.4	111.3	108.4	109.1	105.6	103.5	110.8	108.9	104.2	108.2	97.1	97.8	91.6	97.7	98.2	93.9	97.3	96.5
O43795	Unconventional myosin-Ib	MYO1B	0.999	1	0.886	1	102.5	99.5	97.3	96.6	101.4	103.8	102.8	105.3	97.6	100.6	105.9	106.4	105.5	102.1	105.6	103.9	100.1	105	103.5	109.8	106.5	100.3	99	99.6	92.2	92.5	96	94.4	92.9	89.9	92.9	88.5
P18583-5	Isoform D of Protein SON	SON	0.993	1	1.096	1	103.1	102.6	100.9	107.4	103.2	104.9	105.8	104.4	84.9	90.7	91.9	89.5	92.2	92.5	94.4	92.4	103	101.7	104.4	107.1	105	100.1	102.2	103.2	100.6	105.5	102.9	103.7	99.2	101.1	100.7	98.7
P35658	Nuclear pore complex protein Nup214	NUP214	1.049	1	1.047	1	99.1	101	93.4	101.3	98.5	99.6	98	97.6	92.9	95.5	96.2	99.5	96.6	95.6	96.5	96.5	108.2	100.2	104.5	105.5	101.4	103.7	103.6	103.4	100.9	105.9	97.3	98.4	100.7	98.5	105.3	104.7
P25205	DNA replication licensing factor MCM3	MCM3	1.517	5.30048e-14	0.803	5.97732e-09	64.1	62.5	62.5	58.4	61.7	58.9	58.1	59	141.6	138.2	135.5	134.4	141.5	145.1	136.2	130.2	88.9	91.5	91.2	94.1	87	91.7	93.5	93.8	112.3	109.7	105.8	109.5	112.4	110.5	109.4	110.9
Q96E39	RNA binding motif protein, X-linked-like-1	RBMXL1	0.963	1	1.15	1	113.2	119.5	86.2	93.7	104.2	112.3	108.5	95.9	91.1	80.2	94.3	93.2	87	102	90.1	88.8	107.8	103	91.5	101.6	109.1	91.1	113.3	101.9	109.5	108.9	101.6	104.6	109.3	81.9	101.1	103.7
P35998	26S proteasome regulatory subunit 7	PSMC2	1.081	1	0.977	1	94.1	94	94	95	93.8	91.7	91.7	92.2	109.4	106.1	105.9	103	103.4	103	102.8	102.4	100.4	97.5	102.3	99.3	100.8	102.1	102.8	104.2	100.8	101	100.5	96.8	103.6	100.8	100.9	103.6
Q9NQC3	Reticulon-4	RTN4	1.122	0.734787	1.042	1	97.6	97.3	100.2	97.9	97.2	100.7	94.4	97.8	92.7	92.9	97.9	94	98.5	98.1	93.1	94.4	111.8	105.6	110.8	106.8	109.2	109.9	109	112.4	99.4	97.2	99.8	98.2	96.7	92.2	98.2	98.2
Q13310	Polyadenylate-binding protein 4	PABPC4	0.86	3.70357e-08	0.935	0.168116	116.1	115.1	112.1	117.6	109.7	109.1	113.1	110.5	99.1	97.5	95.7	99.1	96.2	99.9	97.7	98.6	97.5	92.6	91.8	96.3	98.4	95.6	100.5	97.6	96	92.4	89.9	91.3	90.2	97	91.2	94.7
Q14194	Dihydropyrimidinase-related protein 1	CRMP1	0.465	0.00142918	1.003	1	163.6	164.9	159.7	171.1	161.8	160.7	158.4	158.3	80.2	72.5	82.8	78.9	82.4	79.2	84.9	81.7	78.7	73.9	77.8	73.9	82.3	75.2	74.8	73.7	81.1	79.3	81.3	80.2	83.2	82.1	79.9	81.4
O15020	Spectrin beta chain, non-erythrocytic 2	SPTBN2	1.372	1	0.892	1	81	76.7	86.8	72.9	78.4	72.1	71.9	83.2	112.3	117.8	108.9	115.2	108.1	117	113.8	115	95.2	110.7	118.4	106.4	103.5	106.3	110.7	106.4	100	94.1	97.3	106.3	106.9	106.2	104.1	96.3
P40227	T-complex protein 1 subunit zeta	CCT6A	1.084	1	0.991	1	89.6	94.4	89.9	88.8	91.6	91.5	90.9	86.6	111.6	105.6	103.3	105.6	110.5	102.1	108.5	106	98.8	93.6	97.6	101	101.1	97.3	97.1	98.3	105.3	102.5	106.1	106.3	106.6	103.7	103.8	104.4
O00754	Lysosomal alpha-mannosidase	MAN2B1	1.082	1	1.107	1	98.6	102.8	102.6	101.9	101.4	101.6	98.7	96.5	89.6	88.6	87.1	92.6	89.7	90	92.9	94.4	114.8	109.5	107.7	108.3	110.3	110.4	110.1	106.1	101.3	95	100.1	99.6	102.1	99.2	98.4	98.1
O43852-4	Isoform 4 of Calumenin	CALU	1.072	1	0.853	1	96.8	54.4	99.6	103.2	106.7	97.5	93.9	72	112.2	120.8	128	120.8	90.3	107.8	108.2	105.2	125.9	85.1	105.4	96.7	128.1	104.7	103.5	86.4	95.6	80	93.8	81.6	88.1	94	107.7	105.8
Q9P2K5-2	Isoform 2 of Myelin expression factor 2	MYEF2	0.994	1	1.198	1	113.1	92.7	111	92.7	108.5	87.9	76.8	105.4	81	109.3	82.9	102.7	99.4	90.9	86.7	117.4	120	97.8	100.3	78.6	71.8	98.8	86.2	102.4	113	83.2	96.4	125.3	114.7	109.6	128.7	114.9
Q99460	26S proteasome non-ATPase regulatory subunit 1	PSMD1	1.35	0.0305456	0.991	1	73.6	73.5	85.4	79.4	76.3	79.8	81.9	84.1	103.2	112	106.7	109.5	104.3	108.6	105.8	109.5	101.5	107.5	107.5	107.6	99.9	107.4	106.7	107.9	105.3	110.9	106.6	109.8	106.7	106.8	106.1	108.1
O60568	Multifunctional procollagen lysine hydroxylase and glycosyltransferase LH3	PLOD3	1.062	0.257785	0.776	8.62788e-07	95.1	94	96.4	93.2	97.8	94.9	91.9	89.8	115.8	112.8	117.7	115.2	112.3	115	115.6	114.7	99.5	101.1	99.3	99.8	100.5	101.4	101.5	100	89.2	93.4	89.2	88.4	89.5	93.1	87.8	94.3
O15523	ATP-dependent RNA helicase DDX3Y	DDX3Y
Q14974	Importin subunit beta-1	KPNB1	1.067	1	0.984	1	95.9	93.9	94.3	88.8	93.8	98.5	94.3	91.7	103.5	108.5	104.2	98.9	102.4	105.9	105.8	98.5	106.5	99.3	100.9	97.8	103.6	102.9	88.1	99.9	99.3	98.6	108.6	101	105.8	100.3	105.1	103.3
P28370	Probable global transcription activator SNF2L1	SMARCA1	1.237	0.336219	1.021	1	91.1	91.1	88.3	90.1	84.1	89.8	89.1	90.5	97.5	101.1	100.8	98.8	99.8	96.1	100.8	97	112.6	110	114.5	104.9	107.6	115.6	113.7	107.8	97.9	104.2	101	96.3	102.3	104.4	101.7	99.6
Q13151	Heterogeneous nuclear ribonucleoprotein A0	HNRNPA0	1.143	5.22546e-05	1.173	8.33897e-06	97.6	101.8	108.4	97.5	92.3	97.8	98	97.8	91.9	87.7	84.4	85.4	88.3	87.9	87.2	85.5	109.5	116.7	107.8	113.4	112	113.8	111.3	111.5	104.2	96.9	99.2	97.3	106.6	100.8	104.3	105
P06396-2	Isoform 2 of Gelsolin	GSN	0.783	0.188279	1.086	1	117	115.4	109.2	111.7	117	114.6	111.7	108.7	95.8	93.5	95.5	95.7	96.9	93.3	94.7	95.2	91.5	86.7	88.4	88.7	90	93.9	83.6	84.8	106.7	101.3	100.1	102.8	105	103.5	103.6	103.5
Q14157	Ubiquitin-associated protein 2-like	UBAP2L	1.023	1	0.985	1	103.2	102.7	96	99.2	93	94.4	91.6	93.7	106.2	101.5	101.1	106.7	106	98.6	99.9	108.7	91.5	98.2	95.8	96.2	96.6	99.3	100.9	99.9	99.7	104.1	101.9	95.9	104.9	101.9	102.3	108.3
O94874	E3 UFM1-protein ligase 1	UFL1	1.049	1	0.956	1	98.7	104.8	105.1	101.8	101.2	99.5	100	106.5	94	97.2	100.6	99.5	92.6	98.2	97.2	97.4	104.1	106.3	104.2	111.8	106.8	106.1	106.7	112.7	92.1	93.2	91.7	94.8	92.8	95.3	93	93.9
Q92499	ATP-dependent RNA helicase DDX1	DDX1	0.934	1	0.975	1	100.9	106.6	108	106.7	88.3	95.7	95.6	101	105.9	97.2	103.8	106.9	102.9	97.5	94.7	101.1	90.1	94.8	97	91.8	84.5	96.8	96.2	93.7	101.2	99.2	90.3	99.7	153.1	93.6	97.2	108.2
Q99459	Cell division cycle 5-like protein	CDC5L	1.107	1	1.055	1	95.4	101.9	95.9	92.3	87.8	95.9	91.7	103.4	98.7	98.1	90.9	94.8	95	93.2	96.1	107.6	105.2	112.4	108.2	104.5	92.4	102.7	109.2	106.5	100.7	100.8	98.8	101.4	100.9	112.7	106.7	98.3
P27348	14-3-3 protein theta	YWHAQ	1.026	1	1.067	1	87.6	88.6	88.6	92.2	89.8	90.9	88.9	95.8	105.1	105.9	99.3	106.8	96.5	108.4	112.5	107	91	96.7	88.7	92.6	87.9	94.5	91.6	91.8	115.1	112.8	114.2	114.8	106.1	124.6	107.7	106
Q9UNW9	RNA-binding protein Nova-2	NOVA2	1.311	0.267372	1.191	1	81.3	80.5	78.9	80.6	81.6	81.2	79.8	85.4	96.1	97.1	94	98.4	97.4	98.9	97.7	93.5	112.4	105.5	100.5	103.4	108.1	106.6	102.3	110.1	117.3	115.1	120.4	118.6	113.4	116.5	114.1	113.6
Q92769	Histone deacetylase 2	HDAC2	1.204	0.415607	1.084	1	91.9	85.7	90.2	87.1	78.9	86	87.2	80.2	99.5	95.5	99.3	106.4	100.6	100.4	102.7	98.8	113.5	102	104.3	105.6	103.8	109.2	104	104.2	106.9	100.4	109.7	102	103.5	114.2	113.6	112.7
P31943	Heterogeneous nuclear ribonucleoprotein H	HNRNPH1	1.214	8.59476e-10	1.036	0.354994	89.5	88.9	93.1	87.9	85.6	87.5	85.7	86.3	95.7	97.4	102.6	96.8	104.3	103.9	101.7	101.2	106	106.3	107.6	106.7	107.6	107.7	103.5	105.4	107.3	105.5	104.5	104.1	108	104.8	105.3	101.5
Q15366-3	Isoform 3 of Poly(rC)-binding protein 2	PCBP2	0.835	0.285651	1.058	1	116.8	104.6	111.4	108.1	113.4	112.3	105.5	103.1	95.4	94.8	91.4	99.9	104.3	94.5	95.8	104.1	94.6	92.2	91.1	88.2	97.6	92.4	88.9	88.2	107.4	98.2	105.3	100.8	101.5	101.7	99.2	97.4
Q9NZB2	Constitutive coactivator of PPAR-gamma-like protein 1	FAM120A	1.399	1	0.969	1	83.1	80.3	80.4	83.4	79.7	81.6	83.3	75.7	103.6	106.6	104.7	101.9	108.4	104.7	103.4	106.6	111.9	113.3	116.3	113.7	100.9	111.7	113.3	114.7	100.4	99.7	97.2	103.5	99.2	106.5	102.5	107.8
Q8NBJ5	Procollagen galactosyltransferase 1	COLGALT1	0.96	0.454946	0.762	2.88161e-10	99.5	100.7	94.7	100.7	104.1	106.6	102.1	100.3	119.1	115	116.9	115.1	111	113.6	114.7	113.1	95.6	96.2	99.5	97	97.9	95.6	98.5	94.5	89.3	88.4	85.3	87	86.7	87.9	84.7	88.7
P45880-1	Isoform 1 of Voltage-dependent anion-selective channel protein 2	VDAC2	0.628	4.34311e-07	1.087	1	157.7	153.6	154.7	150.6	155.8	156.5	150.2	154.8	72.8	67.5	73.1	71.8	63.9	71	74	70.8	94.5	100.6	100.4	95.7	96.9	101	92.4	97.6	73.5	81.8	75.3	76.4	79.7	76.9	80.3	78.4
Q9Y6M1	Insulin-like growth factor 2 mRNA-binding protein 2	IGF2BP2	1.143	3.03505e-08	1.008	1	94.1	90.6	87.4	93.7	91	90.7	96.5	95.8	96.9	99.3	100	97.5	103.1	102.5	100.5	100	114.1	104	108.9	107.5	107.1	103	102.9	102.7	100.7	103.9	100.9	100.4	101.1	97.9	100.4	104.7
P40939	Trifunctional enzyme subunit alpha, mitochondrial	HADHA	0.477	1.71523e-09	1.008	1	172	168.3	166.5	164.2	172.8	170.3	164.4	166.6	75.5	70.5	80.5	74	75.3	70.8	78	80.4	80.8	83.6	79.6	78.7	80.8	80.1	75.9	77.2	75.9	75.2	78.4	76.2	78.4	79	74.3	75.5
P62191	26S proteasome regulatory subunit 4	Psmc1; PSMC1	1.014	1	0.947	1	98.8	95.3	98.3	90.3	92.5	96.8	98	97.1	104.9	106.6	105	105.6	106.1	106.3	105.5	106	101.2	96.3	92.8	98.2	98.4	99.6	95.2	98.7	104.3	101.9	101.2	99.2	98.6	97.5	105.1	98.6
O75083	WD repeat-containing protein 1	WDR1	1.244	1	1.039	1	77.1	78.2	78.2	83.6	77.4	77.9	72.8	72	110.6	116.1	109.8	111.2	110.5	110.1	111.2	114.8	93.9	96.1	98.4	90.1	96.1	97.1	97.4	98.9	112.1	117	114.3	113.3	116.1	110.1	116.8	120.8
P16435	NADPH--cytochrome P450 reductase	POR	1.209	1	0.956	1	99	103.6	91.8	95.4	99.1	94.5	85.9	94	97	97.1	100.4	96.5	95.3	99.2	95.1	96.2	115.2	116.7	114.1	110	115.8	110.5	114.4	117.3	89.2	92.4	90.7	90.8	92.5	93	99.7	97.7
P17480	Nucleolar transcription factor 1	UBTF	0.988	1	0.958	1	98.7	102.4	98.7	99.4	95.3	99.7	100.2	99.9	103.8	106.1	103.6	102.7	99.2	103	103.7	102.9	96.8	102.1	99.2	96.4	96.9	99.3	97.5	104.2	96.6	97.5	95.7	100.4	94	100.7	101.9	101.7
Q10471	Polypeptide N-acetylgalactosaminyltransferase 2	GALNT2	1.267	0.00318311	1.076	1	91.6	92.4	91.4	94.6	95.8	91.1	95.9	91.8	94.2	90.1	91.1	94.6	87.2	90.6	93.5	90.6	114.7	116.7	118.8	114.9	119.7	116.5	119.8	116.3	98.9	97.1	101.4	97.4	98.2	96.7	95.3	100.9
O94979	Protein transport protein Sec31A	SEC31A	0.677	0.00408803	0.973	1	122.9	122.2	129.1	131.8	122.9	127	125.4	139.2	88.3	97.8	91.5	98.5	90.6	88.6	99.2	98.3	83.4	89.8	87.1	79	85.6	84	85.8	85.2	91.4	98.8	97.1	91.3	90.4	94.1	92.7	91.1
Q13838	Spliceosome RNA helicase DDX39B	DDX39B	1.33	3.1511e-05	1.09	0.940417	79.5	79.3	76.9	72.2	81.9	81.6	79.4	80.4	101	102.4	105.1	101.5	106.3	102.7	104.7	99.3	108.7	108.2	106.3	105	108.8	104.7	101	101.5	118.8	111.7	110.8	112.5	114.1	111.7	110.3	111.8
Q13177	Serine/threonine-protein kinase PAK 2	PAK2	0.547	0.000521738	1.075	1	151.2	150.3	146.2	154.5	148.9	146.4	142.8	147.3	79.5	80.1	83.3	83.7	80.8	83.3	87.2	82.5	83	76.4	73.2	83.9	75.4	80.2	81.9	85	87.7	89.5	88.3	89.4	90.5	90.8	88.9	88.2
P55884	Eukaryotic translation initiation factor 3 subunit B	EIF3B	1.18	0.000448822	0.988	1	82.3	90.2	87.6	82.7	85.2	86.5	85.5	91.6	106.6	109.3	104.3	108.3	108.6	104.9	105.5	106.2	98.7	101.4	106.1	101.4	102.1	105	99.6	97.2	103.9	105.5	107.9	103.9	107.3	106.7	104.7	103.6
O00567	Nucleolar protein 56	NOP56	1.368	2.89963e-06	0.919	1	85	88.4	84.6	82.5	87.8	84.3	83	81.4	104.6	106.1	100.8	100.7	100.1	105.6	107	103	114.9	112.9	118.2	113.4	119.4	118.1	116.2	111.4	103.2	95.5	95.3	94.1	93.2	96.3	95.4	97.8
P38919	Eukaryotic initiation factor 4A-III	EIF4A3	1.034	0.971124	1.055	0.700272	105.2	97	96.5	95.1	102.5	102.4	93.6	96.8	99.3	91.8	100.4	96.9	98	99.2	94.8	97.2	106.3	99.5	100	99.3	105.3	100.3	103.3	98.7	102.1	103.8	103.1	103.8	104.8	98.4	101.7	102.9
Q5SW79	Centrosomal protein of 170 kDa	CEP170	0.819	7.22081e-08	1.093	0.038076	114.7	117.1	115.9	118.4	121.5	118.6	114.2	114.7	88.5	89.9	91.5	90.1	88.2	86.5	92.4	90.8	94.3	96	96.2	96.3	97.1	94.1	94.9	94.6	96.6	99.1	99.2	96	98.8	96.3	99.5	98
O14979	Heterogeneous nuclear ribonucleoprotein D-like	HNRNPDL	1.073	0.0867883	1.154	0.000629644	88.1	92.4	95.3	93.8	99.4	101.9	103.1	102.1	95.2	93.7	87.9	96	88.9	90.4	92.3	91.8	101.8	108.8	106.7	102.2	99.8	109.8	109.3	97.6	108.9	108.3	112.7	108.2	102.4	103.6	103.3	104.4
P27797	Calreticulin	CALR	1.125	4.65855e-06	0.897	0.000149748	98	98.1	95	93.7	96.9	99.1	96.3	92.2	107.5	104.6	102.4	100.2	101.7	103	102.5	100	111.9	107.8	108.6	108.3	112.3	108.8	106.1	109.6	88.4	92.1	91.4	91.8	93.3	91.4	93.6	93.1
Q01518	Adenylyl cyclase-associated protein 1	CAP1	0.692	0.12436	1.071	1	117.7	122.5	120.9	117.5	123.8	124.8	116.1	119.6	90.8	93.8	94.5	98.7	95.7	91.9	96.7	95.6	84.9	81.6	87.3	90	78.3	80.9	83.1	83.4	101	102.4	100.5	95.9	103.5	101.1	102.4	103.2
Q9Y230	RuvB-like 2	RUVBL2	0.865	1	1.037	1	111.5	110.2	110.6	106.5	112.9	105.4	109.7	115.1	97.3	95.3	92.1	94	100.3	95.7	99.2	93.2	96.7	93.6	97.5	97.5	93.3	94.3	97.3	92.9	103.2	99.7	98.6	95.6	99.1	100.9	99.1	91.5
Q96I24	Far upstream element-binding protein 3	FUBP3	1.088	1	1.154	1	94.6	95.7	96.1	97.4	96.3	97	94.3	99.1	92	92	91.1	92.7	91.1	93	88.1	95.8	104	107.8	103.9	104.1	111.4	105.7	103	105.2	102.3	111.6	109	105.6	109.2	106.7	103.6	100.2
Q5BKZ1	DBIRD complex subunit ZNF326	ZNF326	0.982	1	0.994	1	101.9	103	106.2	106.5	95.8	103.3	110.8	102.6	97.5	96.1	99	93.8	98.1	97.9	97.2	97.5	101	98	101.5	104.8	94.6	98.8	106.7	110.2	97.3	99.5	95.4	98.5	94.7	100.9	96.5	94.4
Q15019	Septin-2	SEPTIN2	0.602	7.54373e-12	1.063	1	134.2	134.5	136.6	140.2	133.3	139.3	131.4	134.4	88.4	88.7	91.1	89.5	86.4	84.8	91.3	91.6	77.9	77.9	80.4	82.8	82.4	80.1	83.7	81.4	93	94.4	94.9	95.3	93.4	95.7	97.4	93.3
Q12797	Aspartyl/asparaginyl beta-hydroxylase	ASPH	1.245	0.000123709	1.015	1	98.5	94.3	95	93.3	93.5	97.9	98.7	96.4	91.2	88.4	95	96	87.8	88.3	87.9	90.4	124.8	121.6	118.2	119.2	114.8	118.5	119.1	129.9	90.7	90.4	93.6	90	93.3	89.2	90.9	103.4
Q9NVA2	Septin-11	SEPTIN11	0.566	3.1043e-05	1.073	1	143.2	143.9	139.2	138.5	138.6	139.4	142.7	138.7	83.8	89.1	81.5	89.7	85	81.4	94.1	90.4	80.8	76.6	79.2	77.8	78.6	79.4	81.4	78.7	95.4	93.6	94.9	92.7	92.8	90.2	93.2	95.5
Q9H2P0	Activity-dependent neuroprotector homeobox protein	ADNP	1.193	1.35937e-09	1.029	0.9169	91.6	87.5	89.7	89.1	97.6	93.5	90.8	89.6	99.8	102.3	100	97.8	98.3	97.8	97.5	99	110.3	109.6	107.3	105.5	105.9	108	109.5	104.9	101.9	99.7	106.4	101.6	106.7	101.4	98.2	101.4
P67809	Y-box-binding protein 1	YBX1	1.09	0.170494	1.019	1	87.4	86.5	92.8	91.2	94.8	89.9	92.9	94.9	103.2	107.7	101.5	102.9	108.4	99.5	95.9	107.2	96.7	98	101.9	102.1	108.1	98.7	102	92.7	109.8	108.8	105.3	104.1	104.6	102.4	106.7	101.2
O60216	Double-strand-break repair protein rad21 homolog	RAD21	1.247	0.317039	1.029	1	83.7	85	84.7	84.6	80.9	86.9	90	84	104.3	109.7	100.9	99.4	103.2	106.8	103.9	102.9	107.8	105.4	101.6	104.1	106.3	105.6	101.8	107.9	108.3	106	107.2	107.4	103.8	103.7	103.5	108.5
Q53GS9	Ubiquitin carboxyl-terminal hydrolase 39	USP39	1.337	4.66799e-06	1.057	1	80.6	79.9	77.1	80.9	78.7	73.1	80.3	80.4	103	107.3	101.5	99.9	109.6	109.6	103.3	101.9	105.3	115.4	109.7	104.9	105	108.9	109.6	102.2	110.3	111.1	106.4	106.7	108.1	114.3	110.1	104.9
P60842	Eukaryotic initiation factor 4A-I	EIF4A1	0.757	0.140567	0.978	1	109.6	120.1	113.3	112.3	116	114.2	108.8	113.8	106.1	101.9	101.4	99.2	96.7	103.1	99.5	104.7	86	79.9	82.7	89.1	90.6	86	84.4	87.2	99.2	99.6	97.2	102.5	101.3	97.8	100.6	95.4
Q8N8S7	Protein enabled homolog	ENAH	0.719	0.0405112	1.105	1	118.5	119.9	123.9	126.1	123.5	126.4	120.7	119.3	85.9	93.9	88.3	90.5	92	89.3	95.5	87.9	89.7	85.2	85.3	88.2	90.7	81.2	89.9	87.4	100.2	104.6	105.5	94.2	97.4	101.7	98.5	98.6
P09651	Heterogeneous nuclear ribonucleoprotein A1	HNRNPA1	1.071	1	1.028	1	97	96.9	97.8	96.4	99.8	91.2	91.8	104.8	104.8	95.5	99.6	98.8	97.6	90.5	93.9	99.5	106	113	96	93.4	109.5	107.2	101.1	101.8	105.6	99.9	98	101.2	100.6	105.1	100.6	105
Q99714	3-hydroxyacyl-CoA dehydrogenase type-2	HSD17B10	0.521	0.00173071	1.109	1	159.8	166	161.5	167.9	152.3	167	164.1	171.4	66.8	71.2	74.5	71.1	67	70.5	76	71.5	86	85.9	87.9	85.7	82	86.4	86.2	87.8	78.2	79.4	78.4	79.7	79.2	77.3	82.9	78.5
Q9UQ80	Proliferation-associated protein 2G4	PA2G4	0.909	1	0.937	1	91.1	92.4	94.4	91.8	91.3	90.1	97.3	96.2	115.4	113.1	119.4	115	119.2	113.9	110.8	118.8	82.3	82.4	82.8	87.5	79.3	89.8	84.5	85.5	108.2	107.9	108.1	108.2	111.5	107.1	103	101.9
Q13557-5	Isoform Delta 8 of Calcium/calmodulin-dependent protein kinase type II subunit delta	CAMK2D	0.868	0.000555935	1.161	0.00583299	113.6	110.3	106	119.1	108.7	109	111.3	113.6	88.7	87.7	90.7	94.5	90.7	86.1	89.2	90	93.7	92.4	90.1	97	100.3	96.1	97.2	96.2	106.4	104.6	102.9	102.4	106	104.1	103.8	97.6
O43491	Band 4.1-like protein 2	EPB41L2	0.9	1	0.907	1	109.5	111.9	110	112.9	109.5	107.5	118.3	111.1	99.7	92.5	101.5	99.8	96.2	102.4	99.6	98.9	99.3	98.4	100.1	101.9	100.7	97.3	99.6	98.7	93.5	90.5	88	90.3	90.3	89.7	87.5	92.7
Q8WXI9	Transcriptional repressor p66-beta	GATAD2B	1.327	5.30048e-14	1.028	0.838544	81.5	85.9	79.8	82.5	86.5	80.7	83.6	82.1	103.9	104.3	94.9	102.9	101.5	103.2	101.4	100.6	115.3	109.3	108.1	115.4	109.1	106.9	106	111.1	104.4	108.2	99.8	103.9	110.2	104.4	107	105.6
Q5JTV8	Torsin-1A-interacting protein 1	TOR1AIP1	1.146	0.970044	0.937	1	104	105	102.2	106.9	102.4	97.1	98.7	97.4	91.7	95.1	98.8	89.5	98	92.3	86.9	97.7	111.3	118.4	118.8	113.1	126.2	124.6	116	114.6	80.5	89.1	87.1	88.4	84.1	92.3	82.7	88.9
Q8N3U4-2	Isoform 2 of Cohesin subunit SA-2	STAG2	1.302	0.167486	1.008	1	82.1	84.1	82	82.3	83.6	80.4	79.3	84.5	105	107.7	103.7	103.9	107.7	108.2	104.8	104.2	101.5	108	107.5	108	100.9	107.8	106.4	106.5	104.9	108.6	106	104.7	105.4	108.9	106.3	105
P41252	Isoleucine--tRNA ligase, cytoplasmic	IARS1	1.252	0.00477834	0.991	1	75.4	80.4	76.8	82.3	77.5	79.6	82.5	79.5	107.8	110.3	109.5	106.4	113.3	116.9	107.2	115.3	97.2	102	103.6	103.7	98	100.8	96	98.4	108.2	109.5	112	114.8	112.5	108.2	107.5	106.8
O43172	U4/U6 small nuclear ribonucleoprotein Prp4	PRPF4	1.076	0.836884	1.022	1					93.6	86.1	102.7	101.3					95.9	93.3	106.3	103.6					98.8	94	111.2	112.5					103.8	107	100.1	89.8
P49959	Double-strand break repair protein MRE11	MRE11	1.116	1	0.916	1	94.9	92	93.6	91.2	84.6	91.2	90.1	91.6	109.1	104.3	112	107.8	110.7	108.5	104.6	108.1	97.5	103.7	103.5	100.5	105	97.7	98.5	106.4	102.4	95.7	99.6	92.3	101.2	96.9	106.2	98.8
P49411	Elongation factor Tu, mitochondrial	TUFM	0.533	5.30048e-14	1.042	0.223763	155.2	156.6	156	149.6	153	156.9	154.1	152	78.1	76.8	84.7	79.9	78.4	79.7	81.2	81.6	84.6	84.3	82.4	82.6	85.2	82.4	80.1	81.3	81.2	80.7	84.5	82.8	84	83.2	83.9	83
Q9UHX1-2	Isoform 2 of Poly(U)-binding-splicing factor PUF60	PUF60	1.155	1	0.982	1	84.8	84.8	86.5	91.6	96.7	90.7	92.8	96.5	104.1	105.6	101.7	103.2	104.1	105.9	102.2	95.4	106.6	105	105.6	103.5	101.2	105.6	110.4	99.4	101.5	101.8	106	107.9	106.4	101.6	91.6	99.4
Q8WUM4	Programmed cell death 6-interacting protein	PDCD6IP	0.679	0.000458548	0.95	1	123.8	129.5	130.2	125.3	121.8	130.7	129.7	127.7	91.9	93.9	94.3	95.8	92	96.4	98.1	95.6	86.3	92.1	86.8	87.9	85.6	88.1	83.9	88.4	92.5	88.7	88.7	92	91.7	87.8	95	87.5
P12268	Inosine-5'-monophosphate dehydrogenase 2	IMPDH2	1.064	1	1.061	1	87.1	92.3	84.5	88.4	84.4	86.1	89	84.8	100.6	106.4	108.5	103.8	104.5	112	106.5	107.6	88.2	91.6	94.4	96.3	91.6	91.5	92.8	98.2	117.1	117	111.5	112.3	113.4	111.4	113.4	112.5
O75367-1	Isoform 2 of Core histone macro-H2A.1	H2afy; H2AFY; LOC100466888; LOC101338325; LOC101381952; LOC101564704; LOC101706296; LOC102987354; LOC103079324; LOC103663804; LOC105869993; LOC106989149; LOC109250833; LOC110591142; LOC111141291; LOC111182462; LOC112404331; LOC112625777; LOC112815157; LOC112861289; LOC112917035; LOC113928700; LOC114891795; LOC115516119; LOC116529369; LOC116750637; MACROH2A1	1.628	5.30048e-14	0.969	1	72.7	71.2	70.1	69.2	70.2	72.5	73.8	69.8	111.8	111.4	112.3	105.2	105	106.1	105.4	109.7	111.3	120	112.8	113.6	116	121.5	115.9	114.3	106.5	102.2	103.6	106.2	104	104.2	106.4	105
P62424	Large ribosomal subunit protein eL8	Rpl7a; RPL7A	1.023	1	0.931	1	97.4	94.5	98	92.5	98.1	94.4	93.5	95.8	108.8	105.3	106.8	108.1	106.6	107.4	109.8	106.6	97	98.6	97.7	95.6	95.4	98.9	99.1	94.9	100.9	99.4	100.2	99.1	102	97.9	100.8	98.7
Q8NI27	THO complex subunit 2	THOC2	1.054	1	1.049	1	100.1	101.2	98.9	95.7	106.5	101.1	90.4	97.8	95.3	95	96.9	97.9	98.1	96.9	92.6	95.7	99.7	105.2	103.5	105.4	102.4	106.8	105.4	104.6	100.6	100.9	101.2	102.5	101.4	100.6	97.3	102.3
Q9ULV4	Coronin-1C	CORO1C	1.2	5.30048e-14	0.998	1	82.8	80.1	80.4	83.2	85	86.3	79.2	83.6	112	106.2	107.6	107.8	112.6	109.9	108.4	110	100.8	99.7	100.3	99.6	95.2	100	99.5	98.6	111.5	110.7	107.6	109.6	108.2	105.8	110.2	107.8
P07339	Cathepsin D	CTSD	0.899	0.0602069	1.14	0.0758234	115.8	114.5	112.1	111.7	113.2	112.9	112.3	115	90.4	81.6	85.1	90.6	87.9	84.4	87.8	85.3	104.1	100.5	99.8	100.2	102.9	103.4	100.2	102.7	99.5	96.2	98	99.7	97.9	99.9	99.3	95
Q9NZ08	Endoplasmic reticulum aminopeptidase 1	ERAP1	0.965	1	0.718	8.93393e-06	99.8	96.6	96.1	99.2	100.2	99	100.2	100.3	120.2	122.2	117.7	121.5	121.7	117.1	117.8	120.3	95.2	96.3	95.1	96.2	99.8	93.5	95.8	97.5	86.3	87.1	86.6	83.7	87.3	80	83.3	86.3
P26196	Probable ATP-dependent RNA helicase DDX6	DDX6	1.192	0.804562	1.062	1	86	88.3	88.2	88.2	87.4	87	88.7	88.6	99.6	104	93.8	101.1	98.8	106.3	97.7	100.8	105.1	105	100.9	104.1	99.7	108.1	106.5	108.7	104.8	110.5	112.7	107.7	103.1	106.3	105.6	106.6
O43172-2	Isoform 2 of U4/U6 small nuclear ribonucleoprotein Prp4	PRPF4	1.081	0.327507	1.025	1	94.7	98.7	93.3	96	92	92.5	99.6	94.6	102.4	98.2	101.4	101.5	98.5	102.5	99.1	98.1	98.1	98.9	102.9	102.5	99.4	107.8	106.1	102	101.8	103.9	102.5	103	97.1	101.2	104.8	104.7
P23921	Ribonucleoside-diphosphate reductase large subunit	RRM1	1.019	1	1.016	1	84.9	87.6	88	92.1	83.2	84.4	91.4	87.9	111.2	108	109.1	112.7	106.8	111.9	111	111.3	84.8	86.4	91.9	88.2	86.4	91.4	90.6	95	112.6	113.1	116	113.6	112.7	115	110.2	111
P11586	C-1-tetrahydrofolate synthase, cytoplasmic	MTHFD1	1.274	4.82064e-08	1.007	1	75.4	71.4	75.7	77.1	76.8	68.8	72.5	73	116.5	115.2	109.8	115.4	110.9	119.6	115.2	105.9	94.9	94.2	92.1	93.1	109.2	99.4	95.1	92.6	113.3	115.7	123.9	116.3	117.2	112.9	119.6	111.3
P46087	Probable 28S rRNA (cytosine(4447)-C(5))-methyltransferase	NOP2	0.952	1	0.954	1	107.1	106.6	104	106.8	104.1	107.8	103.2	108.7	98.7	100.6	97.7	94.8	99.7	98.4	96.3	97.6	99.5	101.5	103.3	101.6	98.1	104.9	104.7	99.6	96.9	93	95.2	92.5	97.7	92.9	92.3	94.1
P23634	Plasma membrane calcium-transporting ATPase 4	ATP2B4	0.845	0.634206	1.245	1	125.1	124.1	126.7	126.8	123.6	134.6	127.8	130.5	75.4	71.7	74.5	80.8	73.3	71.9	76.4	73.9	99.8	107.2	113.1	107.7	104.4	106.9	107	107.7	86	92.2	92.5	96.5	84.4	91.4	92.7	93.3
Q29RF7	Sister chromatid cohesion protein PDS5 homolog A	PDS5A	1.576	5.30048e-14	0.991	1	69.5	70.9	75.3	69.2	66.1	68.6	65.9	65.2	110.2	112.6	112.3	108	112.3	114.3	112.1	109.7	110.7	105.2	110.3	107.9	109.3	111	107.8	107.4	108.8	108.6	108.4	112.2	113.5	114.1	112.2	110.4
P49748	Very long-chain specific acyl-CoA dehydrogenase, mitochondrial	ACADVL	0.468	0.103329	0.898	1	162.9	167.4	171.8	170.7	162	167.5	162.4	172.5	76.6	79.9	86.5	84.4	76.6	82.1	82.9	80.2	81.4	76.7	76.4	76.3	80.3	77.3	79.8	79.4	75.3	70.5	71.9	71.3	71	76.3	75.9	73.9
O75955	Flotillin-1	FLOT1	0.809	0.0488505	0.85	0.695241	115.6	119.2	122.2	129.5	127.6	123.6	119.8	117.9	94.7	94	99.5	98.6	95.7	99.7	96.7	99.3	97.7	98.1	94.2	99.3	99.3	97.3	95.5	98.8	83.5	86.7	85.8	81.4	85	81.5	79.8	82.5
P12277	Creatine kinase B-type	CKB	1.36	0.727057	1.251	1	69.5	69.6	76.2	72.9	71.2	73.3	76.2	77.9	103.9	105.2	98	100.5	100.4	99.8	99.8	101.2	96.3	102.1	91.3	98	99.2	100.3	100.3	99.7	120.3	124.9	140.5	130.5	126.2	129.6	119.9	125.2
P43686	26S proteasome regulatory subunit 6B	PSMC4	1.013	1	0.975	1	98.4	92.4	95.9	91.8	99.4	92.6	98.5	98.2	109.2	103.1	103.2	109.8	101.2	105.3	108.4	100.1	98.9	99.4	97.9	96.8	99.4	97.7	95.4	98.7	105.4	109.2	97.5	91.1	97.5	100.3	104.2	103
P48735	Isocitrate dehydrogenase [NADP], mitochondrial	IDH2	0.545	1.77586e-05	1.071	1	155.1	150	152.8	160.2	157.5	152.4	152.4	148.5	76.7	74.4	79.8	80.6	78.4	73.9	81	80.8	82.6	84.1	83.8	80.5	88.2	85.5	82.4	81.7	83.9	84.8	86.2	84.7	86.9	83	84.7	82.8
O00425	Insulin-like growth factor 2 mRNA-binding protein 3	IGF2BP3	0.973	1	1.011	1	106.2	100.8	100.4	100.4	106.8	105.5	104.4	102.9	98.5	100.4	99.6	98.3	95.2	94.6	94.2	95.4	103.8	100.5	98.6	101.3	105.3	100.3	104.3	98.4	97.8	95.4	100	98	97.8	98	99.5	97.3
Q8WUM0	Nuclear pore complex protein Nup133	NUP133	1.093	0.260892	1.041	1	94.4	97.8	97.7	94.2	95.9	94.9	91.4	97.4	97.8	100.6	96.9	98.4	96	102.7	93.2	97.6	104.2	104.3	102.8	103.8	105.9	102.8	110.2	107.1	99.4	103.3	98.3	105.8	102.7	102.1	98.9	101.4
Q92598	Heat shock protein 105 kDa	HSPH1	1.09	0.762116	0.99	1	87.1	83.8	87.9	90	87.4	91.9	90.3	94.7	109.8	112.7	105.8	108.4	106	105.9	107	101.7	96.9	95.7	96.7	98.6	93.6	97	99.6	99.3	104.8	106.1	110.9	104.9	107.1	103.2	110.8	104.5
P62241	Small ribosomal subunit protein eS8	Rps8; RPS8	0.956	1	0.863	1	95.9	92	95.5	89.5	93.5	95.4	95.9	92.6	120.8	112.1	115.5	115.6	117.2	111.5	113.4	116.5	94	89.7	90.9	89.2	89	91.8	89.5	94.7	99.5	100.7	100.2	98.9	98.9	99.9	101.2	98.9
Q13683	Integrin alpha-7	ITGA7	1.192	1	1.036	1	95.9	94.3	89.1	89.6	92.1	93.1	95.7	92.8	95.9	99.1	95	100.8	94.8	98.5	96.3	93.2	112.6	111.6	109.1	109	114.3	109.1	110.1	112.6	99.5	100.3	97.6	100.8	96.2	99.7	99.1	102.6
P49756	RNA-binding protein 25	RBM25	1.105	1	1.091	1	94.5	94.7	96.9	95.9	86.6	93.7	93.6	95.3	93.2	97.4	96.5	95.8	96.6	95.5	95.6	96	104.8	103.7	103.6	108.1	101	108.1	112.3	104.3	100.1	103.9	106	104.9	104.4	98.6	109	109.5
A0A8I5KQE6	Small ribosomal subunit protein uS2B	RPSA2	1.253	4.59391e-12	1.033	1	79.2	80.2	78.7	82.1	76.6	77.1	78.8	75.1	110	118.6	109.5	105.7	106.2	106.8	108.6	111.7	97.7	104	95.7	98	99.3	100.2	97	102.1	112.7	109.9	112.7	105.3	117.3	112.2	112.7	118.4
Q86U86	Protein polybromo-1	PBRM1	1.146	0.00094715	1.068	0.431457	95.2	97.5	91	94.4	102	94.2	100.5	89.7	94.1	96.1	94.5	95.1	95.4	93.9	98.4	94.1	108.4	110.5	110.5	109	106.3	109	103.8	104.9	98.4	100	103.8	101.5	99.7	102.8	104.3	101.1
P60900	Proteasome subunit alpha type-6	Psma6; PSMA6	1.158	8.28989e-07	0.925	0.0344411	87.4	84.3	84.3	80.2	85.6	83.5	81.8	82.4	114.1	113.5	114.2	116.1	119	112.1	110.2	109.9	97	99.3	97	97.2	95.8	93.2	97.4	100.4	103.5	104.6	104.6	102.5	109.9	106.3	106.3	105.9
P67936	Tropomyosin alpha-4 chain	TPM4	1.191	0.650383	1.063	1	80.6	74.2	79.6	76.4	81.6	74.9	75.7	71.1	109.5	109.4	112.9	115.4	113	118.2	117.9	116.3	85.6	93.8	91.1	89.1	94.2	93.9	87.5	90.1	122.9	124.4	120.7	114.5	122.1	122.9	110.8	109.8
Q9NZM1	Myoferlin	MYOF	0.723	0.178226	0.817	1	131.6	136.3	136.1	133.6	130.4	136.3	133.4	134.5	92.6	89.9	97.8	94.8	90.7	91.3	92.1	94.1	101.4	94.9	94.6	95.3	97.2	99.3	101.3	96.8	75.6	75.2	73.3	76.9	72.5	74.1	77.4	78.6
P62140	Serine/threonine-protein phosphatase PP1-beta catalytic subunit	Ppp1cb; PPP1CB	0.83	0.734771	0.993	1	109.6	113.7	114.9	118.7	120.4	116	114.9	107.3	101.9	94.9	98	100	93.5	102.5	95	88	94.1	88.2	96.9	92.9	97.5	96.8	96.5	91.8	96.2	96.9	87.1	96	96.6	95.6	95.3	92.1
O75874	Isocitrate dehydrogenase [NADP] cytoplasmic	IDH1	1.282	0.257594	1.086	1	84.4	81.1	85.1	80	69.4	68.1	67.5	65.9	107.2	107.7	105	104.1	113.1	115.1	111.2	116.2	96	95.5	94.2	95.2	95.6	95.3	96.9	100.6	115.8	117.1	115.9	115.8	122.3	120.7	120.7	121.4
Q9UHD9	Ubiquilin-2	UBQLN2	0.689	0.00381294	1.004	1	121.1	127.6	126.3	126	118.2	115.7	125.2	124.9	101.6	91.3	95.6	89.8	95.7	98.8	89.2	95.3	85.1	86.4	85.8	87.6	81	85.6	92.8	88.7	92.8	95.6	96.3	91.2	99.8	98.3	95.9	95
P24752	Acetyl-CoA acetyltransferase, mitochondrial	ACAT1	0.543	2.38764e-08	0.997	1	146.6	155.4	152.9	154.9	153.7	155	150	152.7	83.4	80.4	86.4	82.3	82.2	81.6	82.9	84.5	84	84.7	82.9	80.7	79	78.2	84.2	83.6	79.6	76.8	83.8	85.2	83.1	81	86.6	81.6
P09543	2',3'-cyclic-nucleotide 3'-phosphodiesterase	CNP	1.03	1	1.113	0.666978	99.9	100.1	101.5	99.1	104.5	100.5	97.7	97.7	97.3	91.6	97.9	91.1	96.5	90.9	89.8	93.7	100.2	103.5	101.5	102.6	103.3	102.7	106	104.1	103.4	106.3	102.9	101.1	100.4	101.7	103.7	106.7
Q16531	DNA damage-binding protein 1	DDB1	1.348	0.000458548	1.006	1	78.8	76.8	80.5	80.2	79.1	77.1	80.8	80.3	109.1	106.3	105.5	105.8	104.9	109.2	104.1	108.2	103.3	105	108.5	112.1	106.3	111	99.5	110.7	105.2	107.5	109.5	105.9	104.3	111.5	104.1	109
O00469-2	Isoform 2 of Procollagen-lysine,2-oxoglutarate 5-dioxygenase 2	PLOD2	0.899	0.016627	0.719	4.69145e-08	109.2	108.9	107.6	114.4	107.1	103.9	105	113.5	111.3	106.7	113.5	113.9	116.2	115.1	115.9	107.8	96.2	92.9	97.6	98.8	92.1	100.8	96.9	98.6	81.5	84.6	80.7	82.1	83.3	80.5	77.9	85.3
Q06830	Peroxiredoxin-1	PRDX1	0.71	0.00690774	1.035	1	119	118.2	116.9	120.4	114.5	114.7	115.5	116.5	97.9	99.5	98.5	97.7	99.1	97.5	100.6	97.1	82.3	82.5	83.1	82.4	81.9	85.1	84.9	83.4	100.8	102.4	100.4	97.9	104.2	103.6	98	103.2
P47756	F-actin-capping protein subunit beta	CAPZB	1.036	0.505882	1.016	1	96	94.3	92.5	94.1	92.4	90	92.1	90.6	105.7	105.8	104.7	103.2	102.5	104.1	103.4	106.7	95.6	96.5	93.3	96.4	94.3	97.7	95.4	96.1	107.1	105.4	105.3	104.1	106.7	110.4	105.5	112.3
P07686	Beta-hexosaminidase subunit beta	HEXB	1.149	1	1.125	1	100	98.2	97.6	98	97.2	98.2	95.6	96.8	89.7	90.1	91.1	89.7	87	92	94.1	89.5	113.2	113.6	104.8	105.4	112.9	111.8	109.1	114.1	106.6	99.1	100.8	102.1	103	98.5	101.5	98.5
P55268	Laminin subunit beta-2	LAMB2	1.03	1	0.91	1	103.4	97.5	100	105.4	99.2	102.1	103.9	106	91.5	102	101.8	98.8	98.3	101.2	101.4	102.1	105.8	105.9	104.3	106.4	114.5	104.5	101.6	107.2	94.2	94.3	92.2	96.7	87.7	90.2	88.1	92.1
P78406	mRNA export factor RAE1	RAE1	0.953	1	1.068	1	105.6	104.2	105.5	103.3	107.5	106	107.5	102.7	92	97.6	98.5	91	84.7	94.6	98.3	93.4	101.4	100.5	99.5	100.6	92.9	99.4	103.8	103.6	102.7	101.1	97	99.8	107.2	105.9	98.2	94.3
Q9NWH9	SAFB-like transcription modulator	SLTM	1.045	1	1.133	1	100.2	101.9	96	100.2	106.1	96.4	101	95.3	91	91.4	93.4	94	98.3	89.6	89.5	90.6	104.7	105	104.7	103	112.9	110.3	103.3	99.4	106.4	101.2	103	103.7	105.9	99.8	106.4	95.1
Q9UKM9	RNA-binding protein Raly	RALY	0.943	1	1.152	1	108.4	105.5	108.4	112.2	104.6	107.8	108.7	110.6	86.1	87.6	91.1	87.8	83.7	86.4	91.5	90.1	100.4	102.8	106.6	102.2	99.6	102.2	102.7	101.9	100	97.5	101.4	101.9	104.1	100.7	104.8	100.8
Q9P2J5	Leucine--tRNA ligase, cytoplasmic	LARS1	0.983	1	1.023	1	94.1	93.8	97.2	95.5	98.5	97.2	97.5	93.1	104.4	103.6	107.8	100.2	110.3	101.1	100.2	107.7	89.7	95.9	93.8	96.3	88.6	95.7	96.5	92.3	106.9	104.8	107.4	108.6	108	103.5	104	105.9
O94919	Endonuclease domain-containing 1 protein	ENDOD1	1.155	1	1.014	1	90.2	92	91.9	94.6	96.5	95	97.5	102.7	96.4	98.5	98.4	97.8	99.4	97.6	90.6	96.6	108.7	113.4	110.3	113.5	111.1	104.5	107.3	107.2	93.7	98.9	100.6	101.1	95	99.2	98.4	101.4
O00148	ATP-dependent RNA helicase DDX39A	DDX39A	1.375	5.75173e-11	1.006	1	74.5	74.2	73.1	80	78.8	80.7	83.7	77.6	108.1	102.5	109.6	107	106.2	110.2	106.3	114	101.4	112	109	108.1	96.8	102	106.9	111	108.5	108	111.2	113	104	107.3	105.4	109.2
O60664	Perilipin-3	PLIN3	0.488	5.30048e-14	1.204	1.03317e-06	158.4	157.2	159.1	152.3	153	160.2	156.3	157.1	74.5	69.8	76.8	77.6	68.5	73.9	79.4	77.1	80.5	77.3	79.2	75.4	81.7	76	76.1	74.1	92.1	85.7	93.9	90.1	90	93.6	93.8	89
P49321	Nuclear autoantigenic sperm protein	NASP	1.651	0.000818416	0.809	0.733605	58.4	60.7	59.1	59.1	53.1	60.4	56.3	54.3	137.9	135.2	132.5	135.9	137.3	137.3	134.3	143.7	96.7	94.1	95.7	97.2	91.3	98.6	98.3	100.2	105.1	110.8	110.7	110.7	104.3	107.4	110.3	112.9
Q562R1	Beta-actin-like protein 2	ACTBL2	1	1	1.097	0.92457	88.2	93.2	92.6	92.1					97.5	110.5	105.8	98.6					88.2	103	86.5	96.8					107.2	112	115.7	112.1
Q13217	DnaJ homolog subfamily C member 3	DNAJC3	1.059	0.779859	0.954	1	99.9	101.3	100.1	95.2	98.2	99.3	105.8	95.1	103.1	96.9	97.7	102.9	98.1	99.2	99.8	100.1	114.1	105.5	102.5	105.4	108.7	107.4	102.3	104.3	96.8	92.4	96.2	90.1	97.8	94.7	93.9	95.2
Q15717	ELAV-like protein 1	ELAVL1	0.977	1	1.068	1	101	105.4	100.7	93.8	96.9	102.4	102.7	103.6	93	98	96.3	93.9	103.1	93.5	101.2	92.9	108	99.4	96.7	104.5	99.2	102.2	98.1	99.5	100	104.2	104.2	100.8	100.7	99.3	102.4	102.3
P35637	RNA-binding protein FUS	FUS	1.434	5.30048e-14	1.049	1	70.1	69.9	75.1	67.9	76.5	80.2	79.5	76.5	111.2	112.3	109.5	104.7	105	101.1	105	102.3	111	111.9	110.2	104.7	104.7	106.2	114.1	107.3	112	108.6	109.6	111.3	109.7	111.8	110.5	109.7
Q7KZ85	Transcription elongation factor SPT6	SUPT6H	1.036	1	1.014	1	99	96.4	102.8	100.3	96.4	101.8	104	97.3	95.5	98.2	95.9	99.3	92.8	100.9	99.1	99.8	98.7	102	104.6	104.8	97.6	108.6	101.6	105.9	97.8	101.2	104.6	98.9	103.1	92.4	102.8	96
Q09028	Histone-binding protein RBBP4	Rbbp4; RBBP4	1.226	0.872862	1.031	1	85.7	85.1	84.1	84.9	86.7	84.8	85.1	85.7	106.8	108.3	102.8	104.1	104.4	101.9	103.2	102.8	105.9	105.1	105.5	102.9	109	102.1	102.3	103.7	107.6	103.4	101	106.8	106.9	107	108.8	105.6
Q14103-3	Isoform 3 of Heterogeneous nuclear ribonucleoprotein D0	HNRNPD	1.164	0.26971	1.009	1	84.3	88.3	88.1	86	94.1	89.9	88.8	88.6	103.5	102.7	99.4	104.8	113.1	103.2	98	107.9	101	107.5	104.1	105.4	102.4	103.2	100	102.7	106.5	108.6	108.4	101.2	99	103.3	105.4	100.7
P08758	Annexin A5	ANXA5	0.802	0.00359294	0.851	0.0343531	84.1	85.5	89.9	80.1	93.5	88.1	90.2	88.5	136.9	128.8	134.6	135.1	129.4	129.3	130.3	123.9	68.4	63.7	80.2	70	74.8	71.1	70.6	76.5	110.9	108.9	111.6	111.3	110.3	110.8	109	103.7
P26599	Polypyrimidine tract-binding protein 1	PTBP1	1.144	0.0643451	1.118	0.426028	92.4	88.8	89.7	89.5	90.2	89.7	93.3	92.8	96.9	97.3	102	99.9	93.6	98.6	96.4	95.7	101.8	101.1	103.7	101.3	104.5	103.2	102.6	106.5	111.7	108.8	107.8	107.5	104.7	109.4	110.2	108.4
Q9NTJ5	Phosphatidylinositol-3-phosphatase SAC1	SACM1L	1.207	0.229831	0.922	1	90.7	90.7	94.2	92.2	94.5	93.7	92.4	94	95.9	97.4	97.1	102.7	102.3	101.6	102.8	100.4	110.6	117.3	120.5	111.6	112.7	115.3	110.6	112.1	93.9	93.6	96.9	94.6	91.7	92.3	92.7	90.7
Q13573	SNW domain-containing protein 1	SNW1	1.063	1	1.105	1	97.7	98.2	91.3	97.1	100.8	107.3	97	99.1	98.1	89.9	98.2	93.9	91.6	92.5	97.2	94.8	104.5	104.2	104.5	104.1	106.1	102.4	99.8	99.8	106.1	103.7	103.6	104.8	104.9	107.4	101.5	97.8
Q12926	ELAV-like protein 2	ELAVL2	1.143	1	1.053	1	94.1	90.7	89.1	92.5	93.5	94.8	91.2	95.6	99.7	96.9	99.9	100	97.1	94.6	95.7	101.2	110	108.8	105	100	106.3	109.2	106.2	101.5	104.8	99.4	107.8	101.3	106.7	102.5	105.2	98.6
P04899	Guanine nucleotide-binding protein G(i) subunit alpha-2	GNAI2	0.802	0.941341	1.06	1	116.1	117.5	127	126.6	127.9	126.7	126.6	128.2	81.8	86.2	85.2	78.4	86.9	82.6	86.4	84.4	105.9	107.5	104.3	94.8	104.7	99	93.7	96.3	95.6	86.8	89.1	97.3	90.6	87.6	90.7	87.9
P35659	Protein DEK	DEK	1.815	5.30048e-14	0.875	6.02862e-05	56	55.3	55.7	52.6	55.5	54.3	52.4	53.5	133	135.4	127.6	128.9	141.3	135.7	128.5	128.4	99.3	97.9	100.1	99.6	100.2	96.7	93.8	100.9	115.9	111.4	118.1	113.3	121.5	108.1	112.3	116.9
Q5SSJ5	Heterochromatin protein 1-binding protein 3	HP1BP3	1.41	0.00159532	1.376	0.0251808	85	80.8	81.5	80.7	77.8	79.8	81	79.6	85.4	85.5	91.9	84.8	87.6	85.2	85.6	91.3	115.3	113.1	112.4	113.2	114.6	112.2	116.2	116.6	119.5	114.8	116.3	119.7	120.1	117	116.8	118.5
P09012	U1 small nuclear ribonucleoprotein A	SNRPA	1.083	1	1.066	1	91.8	97.2	89.7	97.2	95.9	94.1	95.4	87.8	96	97.4	90.9	95.1	104.6	99.5	100.1	98.6	101.6	104.1	114.3	110.3	103.4	101.9	101.8	99.9	96.9	106.4	104.2	106.6	110.6	100.7	104.8	100.9
P31946	14-3-3 protein beta/alpha	YWHAB	0.926	1	1.074	1	94.9	92.9	102.7	99.7	100.2	99.6	97.2	98.1	101.9	99.7	104	90.2	107.5	107.7	104.7	102.4	99.8	77.2	93.3	100.5	84.2	88.4	90	93	108.4	110.3	111.2	113.3	111.5	102.6	101.6	111.3
P60174	Triosephosphate isomerase	TPI1	1.599	0.0801865	0.928	1	60.3	60.7	61	59.2	60.8	63.8	58.3	60.7	124.5	126.6	124.3	121.1	130.3	126.6	121.5	126.9	102.1	97.9	97.2	92.4	94.5	98.3	94.8	97	116.8	119.5	122.2	114.1	119.7	115.7	116.4	114.7
Q8IYK4	Procollagen galactosyltransferase 2	COLGALT2	1.096	1	0.832	0.587742	95.7	92.2	93.5	97.7	92.4	90.5	93.3	95	111.6	112.1	111.9	110.8	118.4	110.3	107.7	111.4	104.9	105.4	100.6	99.5	103.1	101.7	100	105.1	86.1	93.5	89.5	94.9	91.6	92.6	94	92.8
Q86VP6	Cullin-associated NEDD8-dissociated protein 1	CAND1	1.286	0.54447	1.037	1	77.2	75.8	76.9	78	81	76.3	75.1	74.5	110.5	108	111.2	111.9	109.7	102	106.8	114.1	96.9	100.4	101.5	98.1	99	101.3	97	95.5	119.6	109.8	112.4	112	119.6	110.3	121.8	115.9
Q92797	Symplekin	SYMPK	1.131	1	0.995	1	92.2	95.1	90.9	96.9	94.1	100.3	97.2	93.6	92.9	100.8	100.9	94	106	100.7	97.9	93.6	102	108.6	109.6	112.7	106.8	104.6	103.6	107.3	98.5	97.1	100.6	107.1	99.1	98.4	101.6	95.4
P98175	RNA-binding protein 10	RBM10	1.091	0.584057	0.979	1	92.8	98	96.8	90	92	100.6	93.7	96	104.4	105.3	97.4	104.5	102.6	94.8	100.1	98.8	103.5	102.2	102.3	103.5	104.1	109.3	103.3	105.1	97.5	104.5	95.2	102.2	104.3	99	96.8	99.5
O94905	Erlin-2	ERLIN2	0.904	0.00542286	0.937	0.256405	120	116.9	118.5	111.8	122.2	115.3	118.3	112.5	92.7	87.3	91.3	93.2	90	91.3	93.6	89.2	112.5	106.1	106.2	99.4	108.9	107.5	105.9	106.4	86.6	85.2	85.9	86.5	89.6	81.6	82.8	85
P20020-1	Isoform D of Plasma membrane calcium-transporting ATPase 1	ATP2B1	0.927	1	1.221	0.979281	128.9	107.5	131.4	114.9	125.6	116.1	93.9	112.8	63.4	85.5	82.2	69.7	78.2	79.8	87.2	75.2	118.2	105.4	105.4	107.3	107.9	106.9	104	110.3	89.9	96.4	100.5	93.4	96.5	96.4	110.5	98.8
P30086	Phosphatidylethanolamine-binding protein 1	PEBP1	1.423	5.30048e-14	1.033	1	65.4	67.4	70.5	67.2	71.2	69.9	68.3	66.1	116.1	116.2	113.8	115.7	118.3	116.7	121.5	110.5	99.2	96.4	94.9	96.7	97.1	96.7	95.2	96.2	117.9	121.3	120.9	120.5	114.5	119.9	120.1	117.7
Q14566	DNA replication licensing factor MCM6	MCM6	1.713	3.58424e-11	0.797	0.00114804	53.2	52	54.8	55.2	53.9	52.8	55.7	54.8	139	144	138.5	139.1	144.3	145	136	140.5	92.4	92.3	95.3	93.8	94.2	94.3	90.3	92.4	115.8	116.3	108.6	109.9	108.9	112.3	110.5	114.2
P47897	Glutamine--tRNA ligase	QARS1	1.221	1	1.01	1	81.1	84.2	85.7	87.3	73.9	87.2	74.5	80.6	104.9	111.4	107.3	102.7	111	118.9	97.1	109	99.7	105.2	98.3	103.1	106.6	102	94.4	95.1	103.6	107	110.7	107.8	116.5	104.6	115.5	113.2
P49588	Alanine--tRNA ligase, cytoplasmic	AARS1	1.434	0.629297	1.185	1	70.5	67.8	70	67	70	70.8	65.7	67.8	108.8	106.4	104.6	106.5	104.5	103.3	109	102.5	103.7	98.4	102.2	98.1	98.2	98.8	98.7	105.1	124.5	125.7	121.3	124.6	125.4	128.6	123.1	128.5
Q9Y2A7	Nck-associated protein 1	NCKAP1	0.993	1	1.006	1	98.5	98.7	98.2	94.4	97	91.5	99.7	93.4	105.9	99.7	94.7	106.1	101.1	108.4	100.8	104.2	93.7	99	96.9	96.6	92.5	100	100.8	97	103	104.9	102.6	107.2	106.7	103.5	101.3	102
Q16576	Histone-binding protein RBBP7	RBBP7	1.289	0.705483	0.971	1	84	84	81.1	85.5	80.5	86.8	70.3	77.4	100.6	109.6	108.9	107.8	107.1	112.7	105.5	101.6	107.5	107.1	101.7	104.2	109.2	103.4	105.5	111.6	101.7	111	100.8	104.5	104.2	110.9	113.8	99.5
P61981	14-3-3 protein gamma	YWHAG	0.946	1	1.127	1	101.4	99.9	96.5	90	103	101.9	98.7	93.3	103.3	100.3	97.4	96.5	101	95.5	93.9	97	91	93.3	96.3	95	91	94.6	95.4	91.4	113.7	109.4	106.3	109.6	109.2	111.1	114	109
P62333	26S proteasome regulatory subunit 10B	PSMC6	1.088	1	0.948	1	93.3	92.5	92.6	96.3	91	89.9	96.1	94.9	105.4	108.1	101.7	106.7	102.6	108.1	105.5	103.2	99.1	97.9	104.3	100.9	101.5	103.4	97.6	101.4	99.4	103.3	99.5	99	97	105.4	100.4	101.9
P54819	Adenylate kinase 2, mitochondrial	AK2	1.209	1	1.12	1	91.1	94.2	90.8	82.8	88.6	86.8	90.9	89.8	95.7	94.4	99	87.7	96.7	93.6	97.3	91.5	122.3	106.7	104	102.3	111.6	111.9	114.8	105	106.9	104.9	110.4	107	107	104.1	105.9	104.6
Q96A33	PAT complex subunit CCDC47	CCDC47	1.166	0.000244137	0.922	0.313972	100.7	100.1	98.9	96.7	95.5	100.1	100.5	93.6	95.8	102.1	99.7	94	95.9	99.1	94.6	93.8	117.7	114.9	110.8	113.5	112.7	117.2	118.2	120.5	92.6	87.4	86.1	88.9	86.7	87.9	91.8	91.7
Q15046	Lysine--tRNA ligase	KARS1	0.875	0.00975949	1.008	1	105.5	100.2	103.3	101	106.6	102.7	104.7	103.8	100.5	97.7	100.8	102.9	106.5	104.7	103.5	102.1	93.5	92.3	90.6	90.4	92.1	90.2	85.8	90.6	104.8	112.7	102.9	101	98	101.2	103.9	103.7
P08621	U1 small nuclear ribonucleoprotein 70 kDa	SNRNP70	1.119	0.340776	1.026	1	97.1	90	93	92.7	96.9	91.4	90.9	90.9	102	99.2	98	101.6	101.7	104.4	97.7	97.6	106.6	105.3	102.6	98.2	106.9	103.3	102.7	101.4	105.9	102.1	102	103.7	107.5	106.3	101.8	98.7
P52209	6-phosphogluconate dehydrogenase, decarboxylating	PGD	1.584	5.30048e-14	1.033	1	63.8	63.2	56.5	60.9	64.4	62.5	62.4	60.4	125.5	117	114.7	114.6	124.1	117	114.4	117.3	100.1	98.2	101.9	98.9	105	99	96.7	91.2	122.8	126.9	115.9	119.1	120.3	123.5	121.3	120.5
Q8IXB1	DnaJ homolog subfamily C member 10	DNAJC10	1.116	1	0.826	1	96.6	101.9	97.9	92.9	93.6	95.3	89.6	97.4	110.7	106.2	109.2	109.7	104.4	108.5	108.6	110.2	108.6	104.1	106.9	96.7	110	107.4	110.9	101.3	86.9	90.4	91.7	89.6	89.5	92.7	89.2	91.5
P41091	Eukaryotic translation initiation factor 2 subunit 3	EIF2S3	1.005	1	1.013	1	99.2	99.2	97.2	99.2	85.6	93	97.2	97.5	102.8	104.2	99	97.7	103.7	100.8	105.1	101.1	95.5	97	97.7	101	97.5	100.8	97.9	101.6	104.3	105.1	102.1	98.9	99.9	107	109.1	102.2
P53634	Dipeptidyl peptidase 1	CTSC	1.025	1	1.097	1	103.5	90.2	105	107.4	104.9	99.5	99.6	96.1	95.5	86	94.6	92.9	89.8	93.2	96.4	93.8	105.3	106.1	101.6	104.4	101.5	106.1	103.2	103.6	102.8	101.9	102.7	100.1	103.4	104.5	102.1	102.4
Q9Y3F4	Serine-threonine kinase receptor-associated protein	STRAP	0.727	0.534796	0.997	1	114.7	117.8	115.3	122.8	118.8	118.9	120.9	118	100	98.1	98.4	96.7	97.4	95.6	100.2	96.2	84.4	86.2	87	84.4	86.1	85.4	87.4	86.8	101.5	97.8	97.5	97.4	97.3	96.6	96.6	97.8
O43290	U4/U6.U5 tri-snRNP-associated protein 1	SART1	1.093	1	1.057	1	93	99.1	93.7	97.9	96.1	94.8	100.1	91.4	99.3	94.9	102.6	98.3	94	93.7	99.4	92.2	101.1	104.2	107.3	102.6	112.5	103.1	104.6	107.7	100.4	104.8	101.8	99	104.2	104.5	99.3	102.2
P29320	Ephrin type-A receptor 3	EPHA3	1.006	1	1.109	0.431457	113.7	107.2	107.1	115.6	102.8	109.5	106.5	106.7	85.8	86.7	83.2	89.5	95.5	85	88.3	89.2	102.5	110.5	106.5	109.4	104.9	108.6	107.1	108.9	96.8	97.4	97.3	90.7	93.3	99	103.2	91.6
P31942	Heterogeneous nuclear ribonucleoprotein H3	HNRNPH3	1.072	1	1.149	1	95.7	99.1	99.4	100.8	104.2	97.5	98.4	100.6	84.3	86.8	91.2	90.7	92.7	93.2	89.1	94.3	106.9	110.3	105.6	106	99.4	102.5	106.8	109.1	103.3	108.9	110.6	100.5	103.8	105.4	105.2	97.9
P35611	Alpha-adducin	ADD1	1.094	0.357003	1.153	0.0248564	92.4	94.9	92.5	93	102.2	99.1	99.2	97	94.3	92.8	93.5	93.2	87	86.5	93	92	103.6	107	107.6	103.2	99.4	96.5	106.4	113.8	101.1	109	116.5	105.2	110.6	104.1	103.5	109.8
Q96AQ6	Pre-B-cell leukemia transcription factor-interacting protein 1	PBXIP1	1.039	1	1.007	1	112.7	104.4	116.9	107.8	108.7	105.2	109.9	116.8	90	91.5	85.5	87.3	82.4	86.7	91.2	89	113.2	115	109.4	106.5	119	118.8	109.5	114	91.8	89	88.7	90.2	91	84.1	85.6	88
Q96I25	Splicing factor 45	RBM17	1.103	0.00580038	1.077	0.239581	93.7	95.2	97.7	92.7	95.7	93.3	94.5	96.6	101.4	94.8	91.1	100.8	93.3	97.2	99.3	91.5	104.3	103.3	101.9	109.7	106.6	108.2	104.1	105	102.4	101.1	107.1	102.8	102.2	104.2	104	104.6
P21796	Voltage-dependent anion-selective channel protein 1	VDAC1	0.6	5.18812e-08	1.054	1	158	156.7	145.7	154.9	154.4	153.2	148.4	152.4	70.4	70.5	78.6	73.7	78.2	70.7	79.5	78.4	94.3	93	95.2	89.4	91.3	91.6	93.7	90.4	79.1	81.1	81.2	78.2	77.4	80.5	80.4	79.5
Q9HD20	Endoplasmic reticulum transmembrane helix translocase	ATP13A1	1.191	1	0.897	1	96.3	97.3	102.4	103.6	97.8	100.2	99.5	100.3	94.4	98.7	103.9	94.3	96.3	94.9	92.3	100.1	119.6	118.1	113.9	115.1	119.5	119.6	118.4	124.3	82.8	86.3	88.2	85.2	81.7	79.8	89	86.4
P26012	Integrin beta-8	ITGB8	0.958	1	1.124	1	108.9	114.1	113	118.2	113	114.3	112.2	100.9	81.6	81.1	85	83.2	92.2	91.4	85.3	73.9	105.9	107.8	109.9	113.5	111.1	105.6	108.7	103.4	91.8	97.2	96.2	92.7	96.6	92.9	92.7	106
P22102	Trifunctional purine biosynthetic protein adenosine-3	GART	0.876	1	1.019	1	101.4	102.1	98.2	103.9	101.8	101.1	104.1	104.2	103.3	109.2	102.6	102.8	104.5	103.3	104.3	102.2	87.3	90	88.7	86.5	91.6	90.7	88.1	95.5	103.9	109.4	106.4	104.4	107	95.1	100.5	106
Q9UHG3	Prenylcysteine oxidase 1	PCYOX1	1.147	0.596708	0.927	1	94.5	92.5	101.3	101.6	95.9	95.8	95.6	99.7	99.6	101	97.2	97.2	97.3	100.4	101.3	100.2	110.7	108.7	112.1	107.3	107.2	115.1	109.2	114.7	95.9	95	92.8	92.4	89.7	92.4	89.2	96.2
Q14240	Eukaryotic initiation factor 4A-II	Eif4a2; EIF4A2	1.127	0.108215	1.017	1	90	87	100.8	87.3	88.2	100.8	91.3	87.4	114	98.7	95.6	113.1	99.1	101.4	111	103.1	104.9	110.3	96.2	87.7	100.6	98	100.3	100.5	108	103.9	102.2	100.3	104.9	110.4	98.8	104.2
Q14257	Reticulocalbin-2	RCN2	1.029	1	0.956	1	102.1	102.4	103.6	97.9	101	94.9	97.4	100.5	101.8	102.2	103.9	94.1	96.5	94.9	100.4	105.8	101.9	100.4	100.3	103.9	106.6	103.5	106.8	105.4	96.7	100.7	96.6	91.7	93.3	102.8	90.9	99.3
O15042	U2 snRNP-associated SURP motif-containing protein	U2SURP	1.138	1	1.083	1	89.1	97.3	97.1	94.5	91.3	88.9	95.2	101.6	91.3	116	98	95	92	98.6	92.9	92.9	110.5	95.9	104.4	104.6	108.6	109.9	110	107.5	102.3	100.7	97.7	105.5	98	102.2	108.9	101.3
Q12905	Interleukin enhancer-binding factor 2	ILF2	1.399	0.140783	1.067	1	82.3	80.6	79.9	85.1	78.3	82.5	88.8	79.9	97.8	100.1	97.6	101.8	104.1	93	95.5	102.3	114.3	106.8	114.1	114.9	113.9	113	110.6	116.4	107.2	103.3	103.5	110.6	109.1	101.6	106.9	104.2
Q9BZZ5	Apoptosis inhibitor 5	API5	1.537	1.07993e-11	1.072	1	67.4	73.9	72.8	66.7	73	68.5	69.7	69.1	106	111.1	111.5	106.1	107.7	111.9	107.8	107.7	106.8	105.1	106.8	110.3	106.4	101.7	108.5	106.1	110.2	112.5	115.8	116.9	119	115.2	117.5	110.1
O43684	Mitotic checkpoint protein BUB3	BUB3	1.36	2.50092e-07	0.929	1	74.8	73.2	76.1	80.3	77.6	70.6	80.7	70.6	118.4	119.3	116.3	110.1	118.9	112.8	111.4	114.6	95.8	96.6	105.9	101.5	104.2	110.5	95.3	103.7	106.7	109.6	110.4	105.2	104.7	112.1	104.6	107.8
O95573	Fatty acid CoA ligase Acsl3	ACSL3	1.236	0.0448962	0.846	0.321692	92.3	91.7	97.8	89.2	87.7	91	94.5	89.9	104.1	108.1	99.5	104.3	111.8	111.5	106.5	104.2	109.7	119.2	113.4	108.2	115.6	116.1	112.5	111.3	92.6	90.9	91.5	87.5	94.5	82.6	85.8	84.4
Q15417	Calponin-3	CNN3	0.502	1.1256e-07	0.978	1	153.4	143.9	143.7	148.4	146.9	149.7	149.1	134.5	86.5	83.4	96.2	95.5	94.3	87.8	82.9	95.1	75.3	72.3	73.5	72.2	74.6	72.7	80.8	74.6	90.6	85.8	93.5	85.7	94.1	87.4	82.2	93.3
Q9NXV6	CDKN2A-interacting protein	CDKN2AIP	1.393	6.45628e-08	1.039	1	84.2	78.8	74	74.6	77.7	75	82.2	87	101	102.8	111.8	101.7	104.9	99.1	109.1	102.6	117.6	107.9	104.8	109.6	101.6	111.9	108.7	109.2	105.7	107.4	112.2	105.9	111	105.6	106	108.2
Q8IZL8	Proline-, glutamic acid- and leucine-rich protein 1	PELP1	1.064	0.865256	1.044	1	98.1	94.9	98	101.5	100.5	98.7	97.8	99.1	100.1	92.9	99.5	94.3	101.3	95.7	92.2	96.2	102.6	107.5	106.4	106.1	101.8	105.3	103.2	104.2	100.8	102	97.5	97.8	99.9	99.7	100.5	103.8
Q86V81	THO complex subunit 4	ALYREF	1.185	0.00979	1.085	1	88.6	87	83.6	90.9	100.8	86.5	85.1	98.3	96.7	98.3	100.8	102.6	98.3	98.7	97.8	101.3	112.4	100.8	109.1	106.9	101.3	96.6	111.2	96.8	110	109.8	98.4	104.2	104.2	109.3	107.8	106.1
P51531	Probable global transcription activator SNF2L2	SMARCA2	1.107	1	0.966	1	96.9	92.2	93.8	96	99	92.2	97.7	96.8	93.1	106.3	96.9	99.2	100.1	98.2	100.1	101.5	116.5	104	99.3	114.3	99.8	114.1	106.9	106.5	99.1	95.4	101	95.7	94.3	94.5	101.4	96.9
Q8NBS9	Thioredoxin domain-containing protein 5	TXNDC5	1.135	0.883103	0.765	0.167033	88.8	91.2	88.7	92.7	96	92.1	91	88.4	118	116.9	116.6	112.7	117.1	117.1	118	119.1	104.9	103.5	101	105.2	106.1	103.4	96.8	95.7	91.6	86.1	89.8	92.2	94.3	89.2	87.8	88
P37802	Transgelin-2	TAGLN2	0.573	0.00679601	1.251	1	129.6	134.9	137.2	142	141.5	132.7	144.3	141.3	76.8	80.7	78.2	84.9	82.3	78.5	83.4	80.9	78.8	83	83.1	84.4	76.1	76.7	79.5	79.9	105.4	101.2	98.7	101.2	101.1	103.2	99	99.7
Q16698	2,4-dienoyl-CoA reductase [(3E)-enoyl-CoA-producing], mitochondrial	DECR1	0.551	1.12651e-12	1.111	0.169857	154.1	155.1	161	150.5	163.1	158.2	157	157.3	70.8	68	78	77.5	64.9	69.4	77.8	77.6	86.4	85.7	87	86.7	91.1	85.4	84.5	92.1	81.3	88	84.2	85.8	77.5	83.2	80.6	80.2
P00505	Aspartate aminotransferase, mitochondrial	GOT2	0.536	3.52444e-06	1.024	1	155.9	153.7	160.2	147.9	157	154.8	150.7	151.2	81.7	77.9	82.3	84.3	77.6	80.7	77.8	83.2	81.9	82.5	77.1	85.6	82.9	83.9	84.9	81.4	82.9	81.5	83.4	81.1	82.6	83.4	84.2	83.7
Q8WYP5	Protein ELYS	AHCTF1	1.119	1	1.032	1	82.9	97	100.5	95	89.6	96.2	95.5	97.1	89	97.5	103.4	107.3	96	100	97.4	95	107.4	109.1	107	105.7	105.5	104.8	111.3	109.7	103.3	101.9	94.3	98.8	100.8	97.8	102.9	100.3
Q9UI15	Transgelin-3	TAGLN3	1.243	0.0966181	1.366	0.0167794	80	80.7	80.5	79.7	84.8	81.2	81.7	80.9	88.2	91.4	94.2	87.7	94.1	92.2	95.6	90.9	100.4	97.6	100.5	99.5	102.5	101.6	99.5	102.6	128.3	127.1	132.7	131.4	122.6	123.4	123.9	122.3
P07602	Prosaposin	PSAP	0.976	0.734787	1.202	1.26813e-10	115.9	117	119.8	118	108.3	110.8	113.9	118	78.4	76.6	80	80.1	77.6	75.4	76.5	80	113.6	108.7	108.4	110.5	113.7	116.9	116.1	113.8	93.5	93.8	92.8	92.9	91.1	95.9	96.7	95.3
P51513	RNA-binding protein Nova-1	NOVA1	1.482	4.35175e-08	1.357	1.70669e-05	76.8	78.8	66.4	77.5	77	78.6	76.5	82.4	89.9	97.4	86.1	89.2	91.1	88.6	78.6	91.2	105.7	115	121.1	116.9	99.9	126.1	113.9	109.5	107.5	136.9	112.1	122.6	121.4	121.6	118.3	125.2
P23284	Peptidyl-prolyl cis-trans isomerase B	PPIB	1.041	1	0.866	1	102	97.6	93.9	97.1	101.5	96.9	95.1	94.6	110.7	109.7	104.8	107.1	110.9	110.3	105	106.8	100.4	102	102.5	101.9	101.3	99.7	100.4	100.5	94.5	91.5	93.6	90.7	92.6	96	94	94.3
P07195	L-lactate dehydrogenase B chain	LDHB	1.497	0.000112311	1.019	1	67.3	64.7	70.4	62.4	66	64.4	64.7	68.2	116.2	123.5	122.3	113.9	111.6	124.7	113.1	117.6	97.7	95.3	93.8	97.9	95.4	98.2	99	100	115.6	120.7	120.7	117.6	119	119.3	117.3	121.7
Q99729-3	Isoform 3 of Heterogeneous nuclear ribonucleoprotein A/B	HNRNPAB	1.156	0.112355	1.041	1	92.2	87.9	92.7	90.5	93.7	93.6	90.8	87.6	96.3	100.9	100.2	100.5	102.3	98.6	99.3	99.7	108.4	108.5	104	102.7	111.5	107.7	102.4	101	105.4	95.5	107.3	106.9	102.6	99.6	106.9	102.7
Q9UQ03	Coronin-2B	CORO2B	1.383	5.30048e-14	1.023	1	79.3	79	79.3	75.1	75.6	75.5	76.2	77.2	110.9	110.4	101.8	106.6	107.7	106	102.9	107.1	111.3	102.9	103.4	102	108.3	105.2	108.2	107.1	109.4	107.8	111.7	109.3	112.9	109.3	108.6	112.5
P30084	Enoyl-CoA hydratase, mitochondrial	ECHS1	0.566	1.96141e-08	1.038	1	155.7	153.3	152	152.8	147.7	147.7	140.9	138.5	79.5	77.4	83.2	81.9	83.7	80.4	85.9	81.1	85.4	82.3	84.2	83.6	89	87.4	86.2	83.1	84.4	78.6	82.8	82.8	88.5	87.6	87.6	84.8
Q13283	Ras GTPase-activating protein-binding protein 1	G3BP1	1.128	0.152087	0.942	1	91.7	92	94.6	96.2	89.7	93.5	98.2	93.2	105.2	102.1	106.7	101.9	102.8	104.3	99.1	106.6	99.8	106.6	106.6	103.5	105.5	103.2	105.2	105.6	98.1	96.8	97	101.3	95.4	98.9	96.5	102.4
Q09161	Nuclear cap-binding protein subunit 1	NCBP1	1.491	5.30048e-14	0.936	0.0178497	70.5	75.6	70.5	75.3	68.3	68.1	70.1	70.7	112.3	125.1	115.9	114.3	114.6	115.6	117.9	113.4	102.9	102.9	106.2	107.4	104.3	106	100.9	109.2	103.1	106.6	103.6	107.7	114.4	110.8	107.7	107.9
Q02790	Peptidyl-prolyl cis-trans isomerase FKBP4	FKBP4	0.659	5.30048e-14	0.972	1	121.8	127.4	117.9	128.7	121.5	124	123.8	123.1	94.6	98.4	101.5	103.4	98.3	100.1	97.8	96.8	78.8	82.2	78.6	80.6	82.3	80.2	84.5	82	103.1	94.5	94.9	93.7	93	99.5	96.3	96.8
B5ME19	Eukaryotic translation initiation factor 3 subunit C-like protein	EIF3CL	1.474	0.0612096	0.962	1	76.7	75.2	72.6	72.7	72.4	72.5	67.4	73.5	110.6	107.9	113.9	112.4	115.5	111.2	109.4	112.7	107.7	108.1	106.5	105.1	110	105.9	108.4	105.4	107.5	108.1	107.5	107.5	105.8	112	110.7	107.3
Q15334	Lethal(2) giant larvae protein homolog 1	LLGL1	0.882	1	1.228	1	109.6	106.2	108.9	111.4	102	106.9	115.7	112.2	87.3	88.5	91	87.8	89.7	85.6	89.6	86.2	93.1	101.3	95.3	99.5	87.4	100	97.5	91.1	107.4	101	102.5	109.1	110.6	113.5	101.1	110.8
P55084	Trifunctional enzyme subunit beta, mitochondrial	HADHB	0.444	8.9501e-07	1.037	1	180.2	184.6	174.7	171.9	174.1	178.9	172.3	172.6	69	65.6	75.3	73	70.2	67.6	73.6	74.9	82.6	78.8	75.8	75.4	81.7	80.8	73.4	76	73.9	73.3	71.9	74.1	77.6	77.5	74.4	74.4
Q9HAV0	Guanine nucleotide-binding protein subunit beta-4	GNB4	0.761	6.47546e-08	1.005	1	131.8	128.2	122.5	125.9	126.5	124.6	127.4	124.2	91.3	79.6	89.6	90.7	90	86	87.3	86.7	102.4	90.3	95.4	95.3	101.6	95.5	96.7	98.3	92.8	88.9	88.3	87	90.5	89	86.6	89.1
P50570	Dynamin-2	DNM2	0.648	0.00884821	1.025	1	129.2	129.4	129.3	133.3	132.6	135	130	130.3	89.9	88	91	94.2	88.8	88.3	91.8	94.3	86.9	82.4	83	83.7	85	80.6	87.9	86.3	93	96.1	92.1	98.8	92.5	92.3	91.3	93
Q9BY77	Polymerase delta-interacting protein 3	POLDIP3	1.321	0.0262763	1.018	1	83.9	81.1	79.6	80.1	78.6	83.9	83.3	79.4	107.6	106.6	107.9	109.7	103.1	105.4	102.3	101.6	100.4	106	107.7	100.5	107.9	105.7	109.9	107	107.3	108.8	108.2	104.7	107.6	109.1	106.2	109
O75534	Cold shock domain-containing protein E1	CSDE1	0.635	0.00355342	0.945	1	146.7	133.2	132	132	126.2	132.8	129.1	132.9	86.4	92.2	90.4	93.1	94.5	90.6	93.4	99.6	83.2	88	83.1	93	92.3	85	80.6	83.3	86.8	83.5	86.1	90.2	95.1	89.6	87.8	87.2
P55795	Heterogeneous nuclear ribonucleoprotein H2	HNRNPH2	1.322	1	1.289	1	84.9	86.2	87.9	91.9	88.3	86.7	82.4	79.9	87.3	87.8	90.5	88.6	80.5	76	85.7	92.3	107.3	116.4	111.6	112.2	123.9	132	123.7	110.1	106.4	114.1	113.1	113.6	103.2	112.5	122	100.7
Q92896	Golgi apparatus protein 1	GLG1	1.403	0.263748	1.273	1	90.3	92.6	88.2	91.7	87.9	88.4	85.2	86.1	79.1	82.5	81.1	80.1	85.2	85.1	81.1	89.6	127.5	125.2	121.5	124.1	123.7	127.2	121.5	122.8	101.9	104.2	104	106	101.8	106.7	103.3	104.3
O60341	Lysine-specific histone demethylase 1A	KDM1A	1.285	0.255551	1.041	1	83.1	87.2	87.3	85.4	86.2	75.6	81.6	81.6	101.3	101.2	99.9	101.5	102.7	104.3	103	102	111.3	104.4	112.4	105.9	102.8	114.3	108.8	107.6	104.5	105.5	101.9	107.3	109.8	106.1	105.7	107.8
P51858	Hepatoma-derived growth factor	HDGF	1.696	5.30048e-14	0.93	0.159944	59.1	55.2	52.3	53.2	57.4	58.2	58.3	57.1	128.2	127.9	129.5	130.9	131.2	127.1	128.2	125.5	99.1	89	95.5	98.9	99.5	92.9	95.4	100.4	119.7	114.5	125.5	121.5	113.8	118.7	120.2	116.1
P21127	Cyclin-dependent kinase 11B	CDK11B	1.111	7.01339e-06	0.912	0.000986368	93	89	92.2	89.5	89.7	89.5	84.7	86.2	109.2	106.9	110	103.6	113.6	116.3	107.8	113.3	109.4	100.8	98.4	96.4	100.6	96.6	98	102.8	99.4	100.5	103.2	98.4	99.5	101.7	100.9	98.9
P62879	Guanine nucleotide-binding protein G(I)/G(S)/G(T) subunit beta-2	GNB2	0.739	0.00954184	0.993	1	131.2	126.3	119.3	127.3	132.4	140.8	123.4	127.4	99.3	87.5	89	93.6	91.5	90.7	85.5	81.7	91	90.1	93.3	94.9	91.3	95.7	98.4	95.6	91.4	88.6	83.2	93.9	93.7	74.2	89.8	87.8
O43395	U4/U6 small nuclear ribonucleoprotein Prp3	PRPF3	1.091	0.831516	0.981	1	94.8	94.7	98	97.1	93.4	94.6	94.2	97	104.8	100.3	100.3	104.2	104.2	101.4	98.1	101.6	99.9	101.6	98.5	107.4	107.4	102.9	103.9	104.2	100.8	99.8	97.8	100.2	101	98.6	98.3	99.3
Q9BTC0	Death-inducer obliterator 1	DIDO1	1.235	0.0260664	0.976	1	88.6	84.5	89	84.2	91.8	88.2	86.7	86.8	104.7	99.4	102.1	111.4	106.3	101.9	100.9	104.1	101.9	104.4	112.5	109	107.1	106.8	109.7	114.8	102.6	101.5	96.8	107.3	100.2	98.5	95.1	101
P38606-2	Isoform 2 of V-type proton ATPase catalytic subunit A	ATP6V1A	0.942	1	1.094	1	109.6	109.3	107.1	110.2	104.6	101.7	96.5	103.3	92.9	89.4	93.8	95.8	95.4	91.2	93.3	89.8	103.5	91.1	96	99.5	96.3	107.8	100	103.5	99.6	101.8	98.6	101.8	104.2	104.5	99.6	108.3
P06748	Nucleophosmin	NPM1	1.08	0.919158	0.939	1	98.3	97.4	98.5	96	98.5	95.9	93	94.6	107.8	102.4	101.6	103.1	104.4	102.5	100.9	102.5	106.9	100.3	100.1	101.8	104.4	105.5	107.9	104.6	97.5	94.7	98.1	95.3	97.2	95.3	97.4	95.3
Q12792	Twinfilin-1	TWF1	0.603	2.04495e-07	1.06	1	153	144	134.4	143.1	131.6	137.6	136.3	146.2	83.6	93.3	82.5	83.8	81.9	96.1	89.3	81.2	79.2	85.8	84.6	92.3	84.6	84.9	77.4	84.2	77.5	91.1	87.6	84.1	101.1	90	87.1	90.5
Q14498	RNA-binding protein 39	RBM39	1.151	1	1.034	1	87.9	89.6	94.6	87.3	88	82.4	89.2	83.7	108.8	98.3	101.1	101	103.4	103.2	104.5	107.7	97.4	106.6	104.1	99.5	94.9	97.7	109.9	103	107.6	105.7	102.4	108.2	113.8	109.6	106	102.9
P30041	Peroxiredoxin-6	PRDX6	1.278	3.69563e-06	0.975	1	72.5	79.2	75.7	73.4	75.6	72.4	70	71.5	120.9	117.9	117.4	118.1	115.2	114.2	112.2	119.9	99	91.8	87.3	92.6	94.7	87.7	100.6	93.8	113.8	111.3	116.1	113.3	125.7	115.8	118.9	111.8
P07910	Heterogeneous nuclear ribonucleoproteins C1/C2	HNRNPC	1.036	1	1.229	0.278687	103.5	97.5	102.8	98.9	102.3	104.8	94.2	103.7	84.7	87.5	83.6	82.6	86.4	88.3	84.9	91.2	111.1	112.1	108.8	106.2	106.4	104.2	105.1	105.9	106	105.4	104.1	105.1	108.7	106.8	105	102.1
Q14444	Caprin-1	CAPRIN1	1.213	0.720514	0.947	1	89.2	90.3	90.9	89.6	93.3	86.2	92.2	92.9	103.9	103.1	102	101	97.2	96.8	105.1	103.4	109.4	110.4	108.7	107.9	112.6	109.3	113.4	110.7	95.7	98.5	100.8	98.7	97.6	96.3	96.7	96.3
O60885	Bromodomain-containing protein 4	BRD4	1.424	0.000646837	1.054	1	73.1	77.8	75.9	78.1	81	77.3	84.3	80.5	102.5	106.5	103.3	98.7	102.3	101.8	102.2	102.5	109.7	117.6	114.1	120	108.6	106.6	112.4	108.6	100.6	104	109.5	108.6	109.3	108.5	106.9	107.3
P30533	Alpha-2-macroglobulin receptor-associated protein	LRPAP1	0.894	1	0.866	1	114.2	110.1	111.7	111.4	114.3	114	106.6	112.1	101.8	99.2	102.4	99.5	102.3	98.2	101.5	99.7	102.8	103.4	93.4	96.2	104	100.1	99.9	97.8	90.7	83.9	93.9	85.3	87.6	86.7	91.4	83.8
P80303	Nucleobindin-2	NUCB2	1.385	0.534796	0.99	1	78.5	84.3	85.9	81.1	76.7	77.8	76.5	93.1	96.2	101.3	94.1	106.6	113.6	108.1	115.8	98.4	103.3	110.6	113.2	116.3	106.2	114.3	110.5	109.3	106.4	104.9	99.1	118.1	101	96.6	106.2	95.9
O43660	Pleiotropic regulator 1	PLRG1	1.15	0.025925	1.114	0.224784	91.7	95	95	90.7	99.1	90.2	89.9	90.9	95.4	92	97.5	94.9	106.1	91.5	93.7	97.3	106.3	105.1	106.5	104.9	104	100.4	105.6	104.5	108.7	110.8	104.1	101.5	104	110.9	104.6	107.3
Q14165	Malectin	MLEC	1.216	0.106506	0.758	0.0366943	94.7	95.2	90.1	90.1	92.8	90.3	92.7	96.9	112.9	110.2	112.5	109.8	113.2	109.5	108.4	105.5	117.1	115.7	112.2	106.7	114.1	109.2	113.3	111.7	85.1	81	83.6	83.1	82.4	83.1	88.7	88.2
Q16527	Cysteine and glycine-rich protein 2	CSRP2	0.749	2.34575e-07	0.715	2.77841e-07	99.1	93.7	111.6	96.3	101.2	95.1	93.9	107.1	131.8	130.9	131.7	131.9	133.7	131.3	126.8	131.3	69.6	73.1	73.2	81	70.3	72.4	75	77.6	97	91	92.9	95.2	91.3	92.1	98.8	102.3
Q8TCT9	Minor histocompatibility antigen H13	HM13	1.137	0.0190154	0.842	0.0140732	102.1	92.9	101.9	100.7	96.8	104	101.1	106.3	93.8	100.1	107.1	100.4	97.3	95.1	102.3	99.4	116.1	114.9	119.2	120.5	112.8	112.9	112.8	118	83.6	80.7	79.9	86	87	83.8	84.2	86.1
P06753-2	Isoform 2 of Tropomyosin alpha-3 chain	TPM3	1.134	0.885507	0.998	1	78.7	77.8	78.3	80.9	84.4	79.2	77.7	79.1	113.9	111.8	112.4	116.3	120	116.6	117.2	115.5	92.1	91.6	92.5	89.1	87.5	86.6	88.6	89.8	114.7	114.9	118.3	116.7	117.5	109.5	116.6	114.3
P68104	Elongation factor 1-alpha 1	EEF1A1	0.615	0.0130791	0.926	1	124.9	125.1	122.2	120.1	131	128.9	122.4	121.3	106	104.6	107	102.3	105.6	100.7	99.1	102.5	76.2	76	75.1	77.1	78.7	74.4	77	74	95.2	98.1	94.2	95.8	96.5	95.8	98.5	93.5
Q92820	Gamma-glutamyl hydrolase	GGH	1.054	1	1.03	1	98	95.5	94.7	94.3	99.1	99.1	97.2	95.6	98.4	105.1	96.5	99.9	96.5	95.3	99.6	97.4	111.2	108.6	101	96.5	107.1	102.3	99.5	99.3	103.8	98.6	98.8	99.1	103.9	100	106.3	101.7
Q14676	Mediator of DNA damage checkpoint protein 1	MDC1	1.069	1	0.915	1	93.9	94.5	93.9	92	89.1	93.7	92	92.5	108.1	113.1	108.4	108.6	109.5	112.8	110	106.6	99.2	92.6	96.5	100	100.1	98.4	99.9	102.3	95.7	100.9	99.6	103	101.7	100.1	97.4	93.9
O95292	Vesicle-associated membrane protein-associated protein B/C	VAPB	1.2	0.000434279	0.902	0.223874	84.1	92.2	94.5	89.5	94.5	100.9	93.6	95.7	104.1	103.2	95.3	106.5	106.9	100.1	101.1	101.7	117.6	113.2	108.9	115.6	113.2	112.6	109.9	111.5	94.9	91.9	95.3	93.1	90.8	88.6	85.9	92.8
Q9UJU6	Drebrin-like protein	DBNL	0.608	0.53363	1.01	1	133.9	133.5	137.5	131.8	130.2	121.6	130.7	139.3	88.6	93.8	93.3	92.2	96.4	90.5	83.3	101	78.1	81.8	79.6	82.3	70.1	78.7	95.2	86.5	91.9	95.1	95.9	90.8	86.2	92.2	99.5	98.8
Q93009	Ubiquitin carboxyl-terminal hydrolase 7	USP7	1.321	0.180028	0.949	1	79.7	85.4	82.8	76.9	80.3	78.2	78.8	80.9	114.4	115.1	110	107.4	109.9	112.8	109.8	107.3	101.1	106.1	106.9	105.5	99.7	110.9	106	103.5	100.9	100.3	104.2	103.2	104.6	104.9	105.4	107.2
Q96PK6-5	Isoform 5 of RNA-binding protein 14	RBM14; RBM4	1.173	0.212234	1.176	1	88.5	91.7	96.5	83.2					104.1	101.3	78.9	87.9					102.4	123.4	104.7	106.7					106.5	90.6	118.2	115.5
P29692	Elongation factor 1-delta	EEF1D	1.091	0.951973	0.97	1	81.7	82.6	82.1	83.1	85.9	85.1	79.7	84.3	118	116.3	117	112.7	109.9	118.8	115.1	113.8	91.4	95.8	88.9	84.3	89.2	90.2	90.6	91.3	113.2	110.6	112.3	109.9	112.8	107.5	113.8	112.1
Q08345	Epithelial discoidin domain-containing receptor 1	DDR1	0.934	0.0158231	1.184	5.6491e-07	115.8	114.9	116.1	119.4	120.1	121.2	113.6	119.2	75.4	79.2	79.7	80.7	77.3	79.5	81.7	80.5	107	116.8	111	110.5	104.9	109.8	106.8	109.9	95.3	92.9	91	94.5	94.1	95	95	91.3
Q96JJ7	Protein disulfide-isomerase TMX3	TMX3	1.204	0.000296056	0.916	0.328931	96.2	98	95.9	102.9	94.6	94.4	99.5	90.7	103	96.4	99.5	94.5	94.8	102.5	98	94.1	120.5	113.9	114.3	113.9	113.6	117	120.6	122.6	88.3	89.8	88.5	84.4	90.5	89.9	89.5	87.8
Q9H307	Pinin	PNN	1.122	0.0827282	1.069	1	99.2	91	95.2	97	97.8	95.2	96.3	95.5	91.5	96.5	99.3	98.9	96.7	93.4	93.8	95.4	109.3	107.3	107.9	98.9	108.6	105.9	109.2	104.2	95	104.7	106.2	102.1	100.6	103.3	101.1	103
Q08945	FACT complex subunit SSRP1	SSRP1	1.135	1	0.906	1	91.3	84.3	94.5	80.6	88.6	88.3	87.2	89.1	111.5	114.7	109.8	110.7	108.2	112.5	110.7	104.4	100.5	100.3	105.4	95.1	98.6	96.5	103.3	104.5	99.8	99.7	102.6	99.2	102.5	95.8	108.7	100.9
P54578	Ubiquitin carboxyl-terminal hydrolase 14	USP14	0.871	0.0207143	0.962	1	100.1	111.5	107.5	103.6	104.3	98	110.3	107.9	103.9	106.9	103.4	101.5	97.5	105	98.3	105.1	87.3	90.1	89	92.2	94.7	94	92.2	99	96.9	106.1	102.2	97.6	92.4	98.4	100.9	101.9
Q92734	Protein TFG	TFG	0.511	0.134271	0.912	1	145	137.7	148	143.8	146.9	129.2	144.9	148.3	87.9	97.2	96.7	85	99.6	90.1	96.5	95.3	78.8	72.6	73.9	72.8	66.1	76.8	74.3	86.2	94.6	87.6	86.9	91.5	86.2	87.3	90.5	81.8
Q12996	Cleavage stimulation factor subunit 3	CSTF3	1.193	0.53926	1.056	1	92.8	91.1	91.4	88.6	84.5	93	88.9	88.6	100.9	103.4	96.2	100.4	96.8	100	96.2	98	109	105.9	103.2	108.7	112.5	104.3	109.1	100	106.6	102	102.5	97.3	102.5	107.2	107.8	110.7
P23528	Cofilin-1	CFL1	1.14	0.726081	1.049	1	87.1	81	81.7	78.6	76.6	84.8	86.9	81.6	113.5	106.8	107.6	106.1	115.7	111.3	107.5	113	93	93.2	92	87.4	95.2	90.7	95	94.4	120.3	113	119.4	119.2	116.6	112	111	107.7
P36578	Large ribosomal subunit protein uL4	RPL4	0.923	1	0.817	1	96.8	106.9	103.7	96	94.6	96.6	96.3	91	116.5	116.4	115.3	122.7	118.2	116.4	117.6	123	85.1	88.1	91.1	86.5	84.8	90	90.2	92.9	92.8	92.7	92.6	96.9	95.6	95.6	99.8	97.3
P61158	Actin-related protein 3	ACTR3	0.976	1	0.998	1	94.3	100.7	95.2	94.8	92.7	96.4	99.1	97.3	101	109.1	105.2	101	107.6	107.3	104.4	100.9	96.7	91	95.2	99.4	92.5	93.6	90.7	93.4	102.6	104.4	105.5	103.8	105.9	102.6	104.9	110.9
P51149	Ras-related protein Rab-7a	RAB7A	0.986	1	0.961	1	107.9	109.6	116.7	106.7	106.3	108.5	110.1	104.1	94.8	94.7	89.7	92.6	94.9	95.2	93.5	94.6	107.2	104	109.2	102.4	107.1	107.5	105.1	106.4	90.3	92	93.9	88.4	90.3	89.5	91.5	95.4
Q2TAY7	WD40 repeat-containing protein SMU1	Smu1; SMU1	1.038	0.119292	1.04	0.0612702	94.9	99.4	96.9	102.4	99	103	98.4	96.3	98.8	91.8	96.4	98.9	98	96.5	98.2	98.1	103.4	101.1	101.4	105.5	101.5	103.5	104	98.3	102.2	101.8	101.6	103.5	103.6	102.3	99.3	99.8
P34897	Serine hydroxymethyltransferase, mitochondrial	SHMT2	0.56	5.30048e-14	0.904	0.175892	148	162.8	153.9	149.7	144.6	144.7	147.6	149.6	86.9	82.9	83	87.7	87.4	84.8	88.6	94.1	84	79.2	85.8	81	82	83.2	83.5	86.8	77.8	75	78.3	84.2	84.6	79.3	77.2	81.8
P55157	Microsomal triglyceride transfer protein large subunit	MTTP	1.445	3.42715e-05	0.994	1	77.3	78.6	78.7	73.6	80	76.4	76.6	75.8	107	107.5	105.7	104.2	106.9	107	106.5	104.9	108.1	111.1	115.1	110.9	114.8	106.9	111.3	113.4	107.2	106.9	102.6	105.5	100.4	104.6	107.7	106.6
Q8IWX8	Calcium homeostasis endoplasmic reticulum protein	CHERP	1.139	0.288868	1.025	1	92.5	95.2	92.1	92.4	95.7	96.3	90.1	92.7	101.6	98.3	100.5	99.5	98.5	98.8	96.6	99.1	110.1	105.6	105.1	103.7	107	105.3	103.3	106.1	100.5	101.5	100	101.4	100.3	105.8	102.6	101.9
Q13011	Delta(3,5)-Delta(2,4)-dienoyl-CoA isomerase, mitochondrial	ECH1	0.552	5.30048e-14	1.011	1	150.3	150.2	154.1	156.1	159.1	149.2	159.1	155.9	78.4	73	85	86.5	76.5	77.6	82.6	83.8	87.4	86.9	80.8	82.7	85.7	87.9	81.5	85.4	81.4	81.4	83.5	82.1	83	78.7	74.3	79.9
P62136	Serine/threonine-protein phosphatase PP1-alpha catalytic subunit	PPP1CA	0.969	1	0.998	1	100.1	93.1	91.8	94.8	103.1	103.7	105	100.9	102	104.6	103	104.2	96.6	96.3	102.7	102.8	96.9	100.9	94.4	99.3	101.5	92.3	94.9	97.9	104.5	105.2	101.5	103.5	102.6	98.9	98.2	102.5
P00533	Epidermal growth factor receptor	EGFR	0.852	1.77836e-06	1.357	1.49071e-10	114.9	123.7	119.9	118.6	120	128.4	121.3	117.8	72.6	74.9	83.1	76.2	72.3	73.6	77.7	75.6	100.5	102.7	104.9	101.8	95.3	107.9	102.5	99	101.4	103.6	103.7	97.3	102.8	104.4	101.2	100.1
Q92879	CUGBP Elav-like family member 1	CELF1	1.178	0.895582	1.177	1	98.3	96	90	90	96.6	94.7	89	96.7	88.4	90.4	88.5	86.2	92.3	91.1	83.3	90.6	105.7	109.7	115.9	118	111.9	114	112.1	112.6	108.7	104.1	105.4	104.7	99.1	105.3	105.3	105.3
P62701	Small ribosomal subunit protein eS4, X isoform	RPS4X	1.053	1	0.902	1	93.2	91.6	90.9	93	92.1	94.1	92.7	88.1	107.6	109.4	110.1	107.6	118.3	110.6	109.9	113.5	95.5	97.6	100.3	101.1	97.1	100.8	93.5	94.1	97.8	100.6	98.8	105	99.6	100.1	96.9	98.6
Q96DI7	U5 small nuclear ribonucleoprotein 40 kDa protein	SNRNP40	1.096	0.0252021	1.041	1	97.6	94.7	94.5	92.1	99.5	97.9	101.1	89.7	98.9	105.7	97.7	93.4	95.2	92.7	100.3	100.8	111.2	106.1	106.8	104.5	102.9	94.7	100.6	107.7	105	98.1	95.4	98.3	100.4	104.3	106.5	105.7
Q04917	14-3-3 protein eta	YWHAH	0.947	0.880428	0.983	1	96.3	92.8	89.1	95.5	95.4	91.7	91.9	93.1	116.1	109.4	109.6	109.7	112.2	105.8	112.5	111.1	88.1	86.2	89.5	89.2	87.4	88.1	91.3	84.9	111.9	102.3	106.1	108.2	108.9	109.4	109.7	106.6
Q9BPU6	Dihydropyrimidinase-related protein 5	DPYSL5	0.565	5.30048e-14	0.975	0.92457	143.1	145.5	139.4	131.1	143.9	150.2	139.2	138.6	93	88.8	87.2	93.7	89.8	91.5	89.4	92	78.2	76.3	81.3	87.5	79	78.1	80.8	84.7	90.7	86.7	89.3	88.2	90.3	88.6	82	82
O43175	D-3-phosphoglycerate dehydrogenase	PHGDH	0.691	0.00341285	0.855	1	112.6	112.7	114.4	110.9	110.8	114.9	114.1	115.6	112	115.4	114.7	112.1	113.6	113.1	107.5	108.2	76.4	79.8	78.2	78	80	78.6	78.2	81.8	98.1	98.7	92.6	93.3	96.5	96	96.5	94.6
P55786	Puromycin-sensitive aminopeptidase	NPEPPS	1.513	0.000639273	1.136	1	68	68.7	70	69.1	64.7	66.1	66.1	65.6	107.3	109.6	105.4	104.7	108.2	112.7	107.9	109.2	101.7	101.2	101.2	98.3	98.9	101.9	108.6	103	122.9	126.6	119.7	125.6	119.3	125	122.6	120.2
P62906	Large ribosomal subunit protein uL1	Rpl10a; RPL10A	1.17	0.00543304	0.836	0.00427709	83	83.4	81.6	83.3	83.6	85.8	86.5	83.5	121.2	119.5	117.2	117.3	123	118.5	114.7	119.5	102.3	95.8	97.3	98.2	94.8	98.8	97.8	94	102.8	98.7	100.6	97.7	102.7	99	99.8	97.9
Q15637	Splicing factor 1	SF1	1.328	0.727098	1.037	1	76.4	77.1	84.9	76.3	78.1	79.1	81.9	88.2	115.6	102.4	108.3	113.5	102.8	108	104.5	99.5	104.3	101.6	87.7	107.2	109.7	104.5	103.9	105.2	113.3	115.4	112.8	103.5	111.2	108.3	109.2	105.9
P21281	V-type proton ATPase subunit B, brain isoform	ATP6V1B2	0.848	1	1.145	1	111.8	107.5	116	113	111.8	118.6	125	112.8	89.2	90.7	88.1	89.3	88.6	90.1	83.9	83.9	91.2	95.9	96.7	101.6	95.4	94.8	95	100	98.7	104.6	101.2	104.5	100	95.2	102.4	102.4
O43237	Cytoplasmic dynein 1 light intermediate chain 2	DYNC1LI2	0.661	0.278719	1.104	1	127	132.4	134.2	129.7	129.4	130.4	125.2	133	88.6	84.6	89.5	86.6	80.9	85.8	92.2	90.1	87.3	92.1	83.8	81.8	86.1	85.9	85.5	89.3	97.4	96	98.9	90.1	92.6	100.9	94.8	98
P13489	Ribonuclease inhibitor	RNH1	0.75	1	1.035	1	122.5	113.5	110.8	116.1	116.7	116.3	120	110.8	100.5	94.6	97.7	100.3	98.2	92.6	94.3	98.3	88	82.8	88.7	84.4	82.4	86.4	89.8	88.7	101.6	96.3	101.4	100.8	101.3	102	99.6	102.8
O00468	Agrin	AGRN	0.812	0.95763	1.153	1	122.8	131.6	130.4	128.3	136.6	138.5	131.2	129.7	77.9	82.5	76	72.7	71.7	70	78.3	75.7	108.2	103.9	106.8	105.2	102.4	105.5	108.6	107.3	83.1	91.6	86.3	92.6	87.6	75	87.2	94.9
P51572	B-cell receptor-associated protein 31	BCAP31	1.134	0.911731	0.898	1	101.3	93.5	103.1	92.4	99.2	96.4	96.3	91.3	108	98.4	108.6	101.6	98.5	105	99.2	100.7	114.5	109.5	108.7	104.1	117.7	114	109	106.9	90.5	90.9	86.4	88.6	90.7	91.5	91.2	92.3
A1X283	SH3 and PX domain-containing protein 2B	SH3PXD2B	0.641	0.729532	1.069	1	126.3	131.5	123.8	136	129.1	121.9	133.6	134.7	90	85.2	86.1	90.1	95.9	84.5	96	92.6	85	85.3	87.7	83.1	78.9	83.9	81.7	78.7	94.7	99.4	95.1	100.7	94.2	97.2	95.4	101.8
Q15738	Sterol-4-alpha-carboxylate 3-dehydrogenase, decarboxylating	NSDHL	1.297	0.000593687	0.976	1	92.2	93.3	93.4	87.4	93.5	89.7	89.9	96.1	92.4	94.1	99.8	96.9	93.8	92.3	97	96.5	121	116.6	120.4	116.1	124.5	120.4	120.3	117	94.8	91.4	92.9	97.3	93	90.3	94.4	91.3
P33991	DNA replication licensing factor MCM4	MCM4	1.409	0.629179	0.847	1	67.4	66.3	65.6	65.1	61.6	60.7	64.5	59.7	129.9	140.4	123.7	130.4	132.1	138.1	136.2	128.1	89.5	91	99.5	98.3	90.2	90.7	94.9	91.5	108.7	112.4	102.2	109.7	116.7	112.8	110.5	111.8
Q6DD88	Atlastin-3	ATL3	1.235	0.036483	0.972	1	94.6	88.7	92	95.2	97.6	92.4	92.6	91.1	97.6	97.1	96.2	97.9	101.5	102.1	100.2	100.3	115.7	118.2	110.4	114.6	119	109	105.1	113.9	91.5	97.4	96.5	96.3	96.3	98.2	88.9	91.9
P62937	Peptidyl-prolyl cis-trans isomerase A	PPIA	1.098	1.85197e-05	0.952	0.038803	83.3	84.3	86.2	82.7	82.4	86.9	88.2	83.5	117.1	112.1	113.1	114.3	117.4	114.1	113.1	114.3	93.9	89.8	87.7	93.2	89.3	91.1	93.5	95	112.7	108.6	112.3	108.8	106.9	109.8	108.7	105.7
Q92900	Regulator of nonsense transcripts 1	UPF1	1.014	1	1.016	1	99	96.2	104.3	106.8	107.5	101.6	102.8	98.5	94.6	94.8	97.1	97	96.9	96.7	96.9	98.4	104.2	100.4	103	106.9	98.8	104.2	102.6	109.7	100.3	98.8	100	96.6	98.1	101.1	96.5	90.1
Q9BZK7	F-box-like/WD repeat-containing protein TBL1XR1	TBL1XR1	1.199	0.788056	0.964	1	88.3	78.6	89.6	89.3	84.2	87	86.8	86.2	106.1	113.8	97.9	108.4	112.3	101.9	103.4	105.8	97.7	105.7	101.4	111.8	104.5	103.9	102.7	113.2	101.9	102.5	98.6	108.5	96.5	107.8	106.3	97.5
P35232	Prohibitin 1	PHB1	0.899	1	0.984	1	116.1	109.2	111.1	114.4	107.7	111.8	102.9	104.4	95.2	95.8	97.5	95.9	99.5	95.5	99	98.7	101.8	100.3	97.3	93.1	100.8	100	97.4	98.1	97.9	84.8	94.8	94.7	98.1	97.3	93.3	95.5
P09211	Glutathione S-transferase P	GSTP1	1.437	0.00418653	1.054	1	69.7	70.5	70.6	66.5	64.5	63.2	67.3	64	111.6	115	115.1	115.7	119.8	121.9	111.5	115.2	104.2	93.2	88.4	96.8	91.3	98.9	99.4	95.5	117.4	124.6	121.1	119.5	126.3	121.7	123.8	115.6
Q9BT78	COP9 signalosome complex subunit 4	COPS4	0.812	0.741656	1.026	1	118.3	115.5	114.8	114.3	101.4	124.5	115.1	112.9	94.2	103	91	101.9	93.1	97	96.6	87.3	88.9	91.5	86.3	94.4	92.6	94.6	94.6	94.1	100.3	98.8	90	96.9	91.6	102.6	94.5	107.4
P62820	Ras-related protein Rab-1A	RAB1A	1.083	0.793811	0.96	1	103.4	99.2	104.9	98.7	99.5	97.5	96	97.3	100.4	98.1	94.4	95.7	100.7	96.2	99.8	100.1	108.2	103.9	108.5	106.2	111.9	105	109.1	105.3	96.5	94.2	92.3	95.4	94.3	95.2	97.3	94.9
O43347	RNA-binding protein Musashi homolog 1	MSI1	0.921	1	1.081	1	102.5	107.3	105.4	103.5	109	103.8	106	106.7	88.8	90.9	94.3	103.1	94.5	95.5	94.3	94	97.5	93.6	106.1	94.1	99.7	97.1	101.5	95.6	110.2	104.9	90.5	107.4	102.6	101.3	98.5	99.9
P13797	Plastin-3	PLS3	0.853	0.121294	1.281	0.0174732	104.3	115.7	108.1	107.2	109.1	110	115.2	110.4	83.7	89.9	87	84.9	86.4	80.3	87.3	87.8	95.4	91.1	95.3	90.1	97.3	94.6	91.5	92.3	110.2	112.5	109.9	114.8	106.9	114.9	111.9	104.1
P04264	Keratin, type II cytoskeletal 1	KRT1	0.815	0.105269	0.893	1	112.5	118.4	117.4	116	116.9	118	114.2	107.4	101.3	100.1	104.3	100	105.3	93.4	103.2	99	95.3	93	94.5	98.3	98.3	98.9	93.1	90.5	82	92.3	85.2	89.5	92.4	98.6	90.4	80.4
P22307	Sterol carrier protein 2	SCP2	0.957	1	1.046	1	111.8	107.5	107.9	108.6	112.7	112.1	105.7	102.4	91.4	90.4	93.8	89.5	91.4	92.3	89.8	93.8	107.3	104.3	101.6	102	104.1	103	108.3	96.3	99.5	94.5	94.7	95.1	98.2	96	99.6	94.4
P09936	Ubiquitin carboxyl-terminal hydrolase isozyme L1	UCHL1	1.313	0.788973	0.963	1	71.7	71.6	72.8	69.4	72.2	70.7	60.9	67.2	121.5	124.5	116.1	114.3	123	121.1	112.4	119.6	92.3	94	99.7	95	96	90.8	92.9	92.1	117.9	112.6	114.4	112.2	117.5	125.1	124.2	114
O95425	Supervillin	SVIL	1.094	1	0.731	0.0123101	88.5	91	88.8	88.6	88.7	91.8	90.9	88.8	128	125.2	125.6	121.9	122.1	125	118.9	117.8	95.5	94.3	98.6	94.1	97.8	96.4	99.5	100.1	90.7	90.1	89.8	89.4	90.8	90.8	89	91.7
Q96SB3	Neurabin-2	PPP1R9B	1.006	1	1.143	1	90.1	87	114.6	108.1	106.2	102.7	105.2	113.4	85.2	102.7	90.2	92.6	75.1	88.2	88.4	87.3	105.3	119.2	107.4	108.5	104	93.8	109.5	99.9	110.6	98.4	84.8	95.2	105.6	97.8	103.5	119.4
Q01085	Nucleolysin TIAR	TIAL1	1.097	0.279446	1.084	0.98197	96.4	90	94.9	92.4	84.5	98.2	87.5	94.6	106.4	98.4	100.2	97.2	100.1	96.6	98.1	102.3	87.7	98.3	106	103.2	97.1	104.1	105.3	101.9	109.8	107.9	103.9	107.3	106.1	109.5	110.7	103.4
Q9Y520	Protein PRRC2C	PRRC2C	1.248	0.836884	1.004	1	89.1	86.6	91.8	93.4	85.3	82.7	88.7	88.3	97.9	104.8	98.5	100.7	98.8	99.9	102.6	109.4	101.7	110.6	110.3	110.6	106	112.6	105.8	118.4	99.9	103.9	101.4	98.8	94.5	94.9	106	106.1
P46939	Utrophin	UTRN	0.906	0.552701	1.095	0.882081	104.6	99.8	109	111.1	109.6	103.1	109.1	109.3	90.4	97.6	94.4	91.9	90.4	90.3	94.2	93.1	101.4	97.6	95.2	94.8	101.2	97.3	99.9	102.2	100.8	106.9	100.3	104.1	95.8	101.8	99.5	103.1
Q14203	Dynactin subunit 1	DCTN1	0.859	0.000182296	1.11	0.0424474	101.1	103.1	109	112.7	103.4	108.7	106.9	105.1	92.3	96.4	95.5	99.1	92.3	96.3	96	100.3	88.9	90.7	91.9	96.3	91.5	86.6	84.5	92.5	109	106.8	106.1	101.2	115.4	111.1	102.7	106.7
P62979	Ubiquitin-ribosomal protein eS31 fusion protein	RPS27A	1.059	1	1.03	1	98.1	96.6	98.8	97.1	100.8	97.1	96.8	96.5	100	96	96.1	103.4	95.4	103.6	98.2	98.3	104.5	101.6	101.5	102.2	98.4	103.8	103.8	103.5	100.5	97.7	102.3	103.6	99.2	102.4	101.6	100.6
P15586	N-acetylglucosamine-6-sulfatase	GNS	1.145	0.993543	1.236	0.961717	102	95.8	97.6	98.7	96.9	93.7	97	95.4	86.5	85.6	83.6	84	86.7	85.8	87.6	86.5	114.7	102.5	109.4	116.6	111.6	113	108.3	110.3	107.1	107.5	102.8	105.6	105.9	102.9	108.4	110
O94854	Microtubule-actin cross-linking factor 1, isoforms 6/7	MACF1
P06744	Glucose-6-phosphate isomerase	GPI	1.544	0.734936	1.046	1	62.9	62	62.9	60.9	59.3	65	64.9	64.3	122.4	120	113.7	117	121.3	115.1	113	111.5	97	96.9	95.3	98	103.1	104.8	96.2	97.3	121.5	124.3	120.3	124.8	124.9	116.8	121.1	121.2
Q92743	Serine protease HTRA1	HTRA1	0.463	6.2174e-11	0.824	0.181051	172.1	170.6	184	176.1	168.8	169.1	175.1	174.3	77	77.6	80	82.5	76.8	80.8	82.9	83.6	79.9	78.6	80.5	80.8	75.2	78.8	80.4	85.2	65.5	65.9	61.8	67.2	66.6	67.7	63.3	71.3
Q9P0V3	SH3 domain-binding protein 4	SH3BP4	0.792	5.30048e-14	0.819	1.12319e-10	114.7	120.7	124.5	124.6	122.5	115.4	116.4	119.1	98.3	102.5	101.5	101.5	103.1	102.4	101.4	101.9	92	95.2	94.6	91.1	96.8	93.7	100.1	96.3	82.7	85	83	88.1	82.6	83.7	85.5	79
Q13642-1	Isoform 1 of Four and a half LIM domains protein 1	FHL1	1.077	0.0639504	1.316	1.1806e-09	91.3	92.7	92.6	93.1	94.2	94.7	96.5	98.3	89.9	86.6	88.9	88.8	87.3	84.9	88	89.4	106.5	99.9	98.2	102.5	100.3	101.5	97.6	103.4	113.4	113.3	121.6	120.9	110	115	121	117.8
P30876	DNA-directed RNA polymerase II subunit RPB2	POLR2B	1.132	1	0.996	1	98.3	96	95.7	96	89.7	84.1	94.1	96.4	98.3	97.5	95.9	92.8	103.7	96.2	106.4	102.3	110.2	103.5	106.7	115.9	109.7	105.6	112.3	107.3	95.5	99.5	100.6	97.7	96.3	102.3	96.3	97.4
P62316	Small nuclear ribonucleoprotein Sm D2	Snrpd2; SNRPD2	1.121	0.304647	1.035	1	93.8	95	90.4	91.6	89.1	91.5	92	98.9	103.5	99.6	103.6	100.3	91.6	103.2	99.5	98.2	100.2	104.7	102.1	100.6	97.9	109.1	103.6	110.6	102	102.8	107.7	102.1	104	105.2	101.4	104.3
Q9UMS4	Pre-mRNA-processing factor 19	PRPF19	1.042	1	1.054	1	101.1	99.8	104.1	105.3	100.1	98.4	100.2	105.4	90.8	92.7	95	93.2	95.3	94.9	94.2	94.4	103.5	99.8	105.4	108	107.7	104.4	103.7	105.6	98.2	97.4	102.1	103.6	101.7	99.5	95.4	99.2
Q9HC78	Zinc finger and BTB domain-containing protein 20	ZBTB20	1.121	0.203255	1.189	0.230526	86	98.3	88.1	99.8	106.5	91.6	83.3	99.4	97.8	96	88.7	86.4	83.3	92.9	88.5	83.5	118.1	104.4	107.3	112.5	105.4	104.7	104.3	114.9	109.7	103.2	103.7	100.1	114.7	116.7	107	103.2
Q9UMX0	Ubiquilin-1	UBQLN1	0.869	1	0.972	1	110	108.6	98	107.9	122.1	102.6	94	135.9	106.6	91.3	102.7	101.7	88.9	98	101.5	114.9	81.2	96.5	91.7	100.2	83.9	118.9	81.6	116.4	100	99.6	98	105.9	76.7	96.9	67.8	100
P42285	Exosome RNA helicase MTR4	MTREX	1.231	0.000219637	0.924	1	91.5	86.1	91.6	80.8	86.6	89	92	82.7	109.5	106	97.8	103.6	106.2	108	105.6	107.9	107.4	111.7	107.4	111.6	111.9	107.7	105.5	108.4	97.5	101.8	98.9	96.8	95.5	99.1	98.5	95.4
P51608	Methyl-CpG-binding protein 2	MECP2	1.542	0.686433	1.663	0.90546	74.8	77.1	80.8	76.1	81.9	78.1	83.9	78	69.3	77.6	78.2	71.1	76.1	76	76.8	73.9	120.9	119.9	121.6	120.7	120.1	123.5	116.7	118.2	125.3	125.6	131.7	129.3	119.6	127.3	121.5	128.4
Q92522	Histone H1.10	H1-10	1.32	0.0570528	1.117	1	79.6	81.2	78.8	75.3	81.9	80.2	75.9	73.4	104.3	99.6	99.7	99.9	110.1	102.2	99	102.7	103.2	110.1	105.2	104	110.5	110.8	104	102.5	111.8	116.3	118.3	112.6	114.2	110.5	109.2	113.2
Q9UBU9	Nuclear RNA export factor 1	NXF1	1.068	0.63155	1.064	1	98.1	102.9	96.3	98.2	99.2	100	97.5	93.4	100.7	96	96.6	95.5	94.6	100.5	94.8	99	104.4	105.3	103	105.5	109.3	106.7	100.7	98.4	95.9	102.7	102.6	96.3	103.1	95.9	104.6	102.3
P22087	rRNA 2'-O-methyltransferase fibrillarin	FBL	1.039	1	1.033	1	100.4	104.9	106.3	95.3	97.1	95.5	102.1	97.5	98.8	92.4	95.2	103.1	96.6	92.4	101.9	96.2	100.6	101.7	104	97.3	101.5	105.6	104.1	108.2	104	99.1	99.8	97.1	97.6	99.3	102.4	102.1
Q6NZI2	Caveolae-associated protein 1	CAVIN1	0.781	2.13016e-08	0.959	1	127.8	126.3	127.1	126.7	128.5	131.1	128.3	123.2	84.9	82.7	87.7	91.2	94.9	89.6	86.4	91.2	107	98.5	99.6	96.6	99.5	99.6	95.1	100.2	86.1	85.4	87.9	84.5	87.1	81.4	84.3	79.7
P51148	Ras-related protein Rab-5C	RAB5C	1.045	1	0.979	1	103.1	100.2	106.4	99.8	103.4	114.3	113.1	102.9	93.1	99.9	101.4	93.9	96.6	99.5	88.8	91.1	108.4	111.2	107.6	102.4	109.7	100.3	101.6	108.1	92.9	89.7	93.6	96.3	87	95.5	95.4	92.8
P04083	Annexin A1	ANXA1	0.548	5.3346e-09	0.838	0.264364	135.6	141.1	131.7	121.3	131.1	140.7	133.5	132.2	103.9	104.2	112.5	110.2	95.5	100.8	107.8	107.6	67.6	72.9	74.3	72.4	69.9	72.6	73.2	78.1	87.2	83.3	89.7	92.1	88.4	89	84.4	95.2
P04844	Dolichyl-diphosphooligosaccharide--protein glycosyltransferase subunit 2	RPN2	1.172	0.052868	0.819	0.038803	98.5	100.3	99.4	97.2	98.7	97.2	93.9	97.6	104.7	102.3	100.8	104.5	104.3	98.9	104.3	102.9	110.5	115	115.1	114.5	117.9	116.5	114.8	114.2	79.6	84.4	85.7	87.5	86.3	84.1	85.3	83.2
Q04637	Eukaryotic translation initiation factor 4 gamma 1	EIF4G1	1.009	1	1.068	1	105.1	95.7	93.4	108.4	108	117.3	103.4	114.4	87.3	93.1	91.7	91.7	85.8	88.4	95.5	88.1	115.8	106.7	103.4	115.1	113.6	101.8	108.3	105.8	97.2	100	96.4	99.1	94.7	92.1	87	95.8
P61026	Ras-related protein Rab-10	RAB10	1.05	1	0.919	1	99.1	100.2	108.2	109.9	96.8	107.5	107.9	101.8	96.9	88.2	93.1	104.1	98.7	101.2	101.5	91	108.3	114.9	110.9	110.4	108.1	101.9	109.4	112.4	89.1	93.8	90.7	82.4	94.6	91.3	86.9	88.8
Q9UHD8	Septin-9	SEPTIN9	0.591	5.30048e-14	0.845	0.00190715	130.4	132.1	124.2	129.5	132.5	134.1	131.9	131.2	105.6	106.9	104	105.2	103.6	98.3	105.3	102.2	78.1	75.3	79.9	74.4	70.9	78.4	77.5	79.2	90.3	91.9	86	86	91.1	86.7	89	87.8
Q8WXF1	Paraspeckle component 1	PSPC1	1.585	0.0073971	1.103	1	77.8	71.3	79.1	74.3	68.2	66	67.8	66.9	102.4	104.2	95.9	105.5	103.6	101.2	107.3	105.5	110	107.1	111	109.6	94	115	121.1	113.1	103.9	114.5	120.6	112.8	113.4	114.8	115.9	126.2
O00231	26S proteasome non-ATPase regulatory subunit 11	Psmd11; PSMD11	1.221	0.0827639	0.965	1	82.6	85.1	88.6	83.6	85	85.7	81.4	85.9	105	109.2	106.9	101	107.8	108.5	108	110	105.2	104.4	101.2	102.2	97.2	106.6	103.2	107.9	104.1	103.5	111.9	105.6	104.3	105.1	99.7	103.6
P21283	V-type proton ATPase subunit C 1	ATP6V1C1	0.973	1	1.13	1	103	104.6	103.2	107.8	110.7	113.8	99.2	103.8	93.1	91.3	96.2	89.1	90.6	87.6	93	90	97.2	102.4	101.7	94.4	103.8	107.2	101	95.9	103.2	105	106.4	101.4	94.2	102.5	104.4	102.4
P30040	Endoplasmic reticulum resident protein 29	ERP29	1.03	1	0.805	1	97	94.6	92.7	99.5	103.9	98.7	96.5	100.8	110.6	108.5	107.8	110.9	117.1	107.6	110.7	112.2	100	99.5	106.1	111.8	103.5	98.4	101.6	97.9	89.3	88.9	91.6	91.2	89.7	87.9	87.2	86.3
Q96SI9	Spermatid perinuclear RNA-binding protein	STRBP	1.051	0.400444	1.014	1	96	105.9	103.4	98.8	99.5	100.7	94	94	99.3	97.8	97.3	93.5	95.1	96.6	107.5	102.1	101.3	95.6	106.9	110.5	106.3	108.8	102.2	99.3	99.4	96.3	96.1	101.9	100.1	96.1	98.9	98.9
Q14152	Eukaryotic translation initiation factor 3 subunit A	EIF3A	1.355	0.706946	0.998	1	76.4	74.9	77.7	80.9	78.8	76.3	80.2	82.3	109.9	100	107.9	107	111.4	115	103.4	106.4	108.2	112.4	106.2	103.7	102	109	102.8	105.8	105.6	108.8	112.2	108.4	107.3	107.2	105.6	106.4
Q9UHN6	Inactive cell surface hyaluronidase CEMIP2	CEMIP2	1.103	0.00219837	0.88	2.15098e-05	101.8	98.5	92	96.8	96.6	95.7	99.1	109.5	100.9	108	102	102.7	105.3	101.2	104.3	101.7	112.1	110.9	100.6	105.8	103.9	111.1	107.5	107.9	94.5	88.2	93.7	91.5	88.3	90.2	87.6	90
P37837	Transaldolase	TALDO1	2.02	4.4706e-09	0.936	1	53.1	52.2	51.6	52.8	48.9	48.3	47.8	50.1	127.4	128.9	122.2	124.8	131.6	129.4	128.1	126.5	103.3	102.4	101.8	105.6	101.8	101.8	105.5	103	117.3	119.9	117.4	119.4	120.6	119.8	116	120.7
O96019	Actin-like protein 6A	ACTL6A	1.16	0.645319	1.058	1	90.8	95.8	86.7	89.8	93.1	88.5	91.6	90	94.3	95.6	101.4	104.4	99.8	99	99.5	95.5	109.7	103.8	102.1	113.1	113.7	103.6	105.9	100.6	97.3	104.7	99.8	110.7	105.3	106	101.8	106.1
P13804	Electron transfer flavoprotein subunit alpha, mitochondrial	ETFA	0.627	5.30048e-14	1.117	0.0500185	134.3	134	140.8	143.9	137.2	139.3	146.1	142.8	81.4	81.7	85.6	84.2	75.6	79.3	85.4	77.4	86	88.2	87.9	87.8	87.8	86.4	89.7	89.9	91	91.6	89.4	92.1	91.2	89	89.6	93.3
Q92804	TATA-binding protein-associated factor 2N	TAF15	1.045	1	1.033	1	106.3	99.5	90.4	96.3	93.8	94.7	84.4	85.7	95.9	94.7	103.2	105.8	102.7	118	90.3	110.5	98.7	98.3	102.7	107.5	96.7	108.1	93.5	94.4	113	121.6	95.5	70.7	110.9	103.3	104.9	107.9
P10412	Histone H1.4	H1-4	1.036	1	0.844	1	111.1	108.6	95.1	89.5	111.3	104.9	96.1	89.6	113.8	106.4	104.1	107.4	110.2	103.4	97.4	104.1	105.8	107	103.3	93.1	104.6	106.3	102.9	96.2	90.7	89.4	87.6	87.2	88.2	98.2	98.8	87.9
P11766	Alcohol dehydrogenase class-3	ADH5	1.613	4.62819e-08	1.139	0.395798	62.4	63	63.9	59.8	64.7	63	62.7	66.3	108.4	111.8	107.1	108.7	112.3	110.9	110.9	103.6	102.5	97	106.8	99.2	100.7	100	105.3	106.4	128.1	125.1	127.8	128.4	122.1	122.2	125.1	124.1
Q96CW1	AP-2 complex subunit mu	Ap2m1; AP2M1	1.159	0.775405	0.957	1	82	91.5	94.3	91.6	89.6	93.5	90.9	96.5	102.4	103.5	105.1	104	104.5	106.4	104.3	98.4	106.5	107	102.6	105.7	104.2	104.1	111.2	109.5	101.3	98.2	101.4	102.8	101.7	92.5	96.4	96.3
Q14103-4	Isoform 4 of Heterogeneous nuclear ribonucleoprotein D0	HNRNPD
Q5UIP0	Telomere-associated protein RIF1	RIF1	1.191	0.922907	0.99	1	95	88.8	94.3	84.9	88.9	90.3	86.3	89.5	97.9	107.7	101.4	99.7	95.9	103.2	101	109.1	106.2	111.4	104.9	103.8	106.2	104.3	110.1	112.8	99.1	107.2	99.7	98	95	105.8	100.9	100.6
P55060	Exportin-2	CSE1L	1.685	0.00121719	0.895	1	56.9	55.9	59.9	56	56	60.8	55.4	57.4	132.2	129.7	130.9	128.1	129.5	134.5	130.9	125.7	99.5	96.8	95.3	90.3	94.2	94.9	92.9	97.1	116.7	116.4	121.3	114.1	115.4	114.2	118.5	122.7
O43776	Asparagine--tRNA ligase, cytoplasmic	NARS1	1.001	1	1.077	1	89.3	90.7	97.4	91.9	84.7	87.3	91.2	82.5	107	103.4	107	101.4	102.8	111.7	104.6	115.6	89.5	85.3	92.8	90.7	89.2	87.9	92	90.9	111.4	121.7	114.4	106.3	110.2	120.8	115.1	113.4
P62873	Guanine nucleotide-binding protein G(I)/G(S)/G(T) subunit beta-1	GNB1	0.87	1	1.057	1	113.8	115.6	115.9	113.7	127.1	122	110	119.4	87.3	84.4	88.4	90.9	91.3	88.8	97.4	87.1	110.2	105.5	100.6	98.4	104.6	90.1	100.7	96.1	95.7	95.1	92.6	91.9	82.8	95.4	93.3	94
O75400	Pre-mRNA-processing factor 40 homolog A	PRPF40A	1.114	0.00972358	1.105	0.171015	95.7	91.5	97.8	93.3	98.3	92	95.6	94.7	95.8	99.4	95.5	90.4	93.7	93.1	94	97.7	103.7	109.2	104.6	106.5	108.7	105.5	106.5	105.2	105	104.5	102	105.1	105	101.6	105.5	103
Q32P28	Prolyl 3-hydroxylase 1	P3H1	1.076	1	0.831	1	96.1	93.9	97.7	106.1	102.6	99.8	90.2	101	103.2	107.9	105.4	107	100.2	108.7	111.3	106.4	102.6	105.9	106.8	105.7	100.1	106.5	113.6	107.4	83.1	93.6	92.6	92.5	87.7	87	89.3	88.1
P16402	Histone H1.3	H1-3	1.095	0.00139981	0.947	0.142253	101	92.1	95.1	93.7	94.8	93.8	93.2	92.7	106.5	101.6	104.3	104	109.9	102.9	104.9	99	109.4	106.5	101.3	97.6	106.4	104	99.8	100.3	97.3	98.2	99	92.3	100.6	99	101.4	97.3
Q8N684	Cleavage and polyadenylation specificity factor subunit 7	CPSF7	1.263	0.86283	1.008	1	85.6	82.8	78.5	79.4	82.4	78.1	84.1	85.4	107.3	105.4	103.3	111.7	100.7	104.1	104.2	113	112.3	103.5	105.1	100.8	113.7	101.2	99.9	107	105.9	110.2	104.8	103.3	108.6	104.4	107.8	105.3
Q13547	Histone deacetylase 1	HDAC1	1.408	0.0333455	0.989	1	79.8	84.5	79.5	82.5	73	82.9	80.9	80.7	97.2	101.6	106.6	108.4	99.3	110.7	108.2	102.4	108.8	113.8	113.8	114.4	108.6	106.1	116	118.6	105.4	101.8	104.8	97.1	102.3	100.9	105	104.3
Q9NTJ3	Structural maintenance of chromosomes protein 4	SMC4	1.131	1	0.764	1	81.9	73.8	89.3	87.2	80.7	79.4	86.8	80.4	120.9	130.4	126.8	128.8	133.6	129	120.8	124.7	92.8	88.6	96.5	100.9	88.7	91.1	95.5	90.6	91.6	96.3	95.7	98.2	97.4	100.6	98.1	102.6
P04792	Heat shock protein beta-1	HSPB1	0.962	1	1.191	1	93.6	92.5	90.6	86.3	94.6	89.7	101	99.6	98.3	100.6	101.2	97.5	96.5	99.4	96.2	98.4	90.7	94.6	96.1	85.3	88.3	85.9	86.9	91	122.2	113	122.7	114.7	115.6	122.9	118.7	115.4
O15382	Branched-chain-amino-acid aminotransferase, mitochondrial	BCAT2	0.533	5.30048e-14	0.96	0.881887	153.8	152.5	156.5	164.7	158.6	153.7	154.3	151.3	77	85.4	87.1	80.3	83.1	79.8	81.4	87.7	79.6	81.2	80.6	84.2	83.6	85.3	82.2	81.9	77.4	76.8	79.5	83.5	78	79.9	80.6	78.5
Q13242	Serine/arginine-rich splicing factor 9	SRSF9	0.991	1	0.997	1	106.7	104	93.7	98.6	99.9	108.9	102.1	101.7	97.3	101	102.5	100.7	99.2	98.3	97.9	99.5	101.4	97.3	98.1	101.2	100.8	103.7	102	100.4	100.5	94.2	101.6	101	92.7	94.8	100.1	98
O14497	AT-rich interactive domain-containing protein 1A	ARID1A	1.295	3.30618e-09	1.128	0.00185336	84.9	85.1	90.1	88.5	89.6	84.8	80.5	88.4	88.1	93.3	95.4	91.4	88.9	97.2	101.7	94.6	113.5	116.2	117	110.6	108.6	110.3	114.2	111.2	105.6	103.6	105.2	111.6	107.1	106.4	111.5	104.9
Q5SZK8	FRAS1-related extracellular matrix protein 2	FREM2	1.425	5.69715e-05	1.204	0.170014	83.2	89.8	81.4	84.1	84.7	84.3	85.2	86.5	87.6	93.7	82.7	87.4	87.2	96.5	84.9	89.9	121.7	119.1	124.3	122.2	118.8	112.9	119.1	123.6	101.6	106.8	110.6	103.9	111.6	102.1	109.9	103
Q96FV9	THO complex subunit 1	THOC1	1.174	0.036483	1.09	1	85.9	96	95.1	90.4	87.2	88.2	90.9	98	99.1	96.3	98	97.3	100.5	97.2	95.7	96.1	99.9	111.4	107.8	109.1	103.8	101.8	105	113.8	100.2	109.5	99	105.1	108.3	99.3	107	107.1
Q8WVM7	Cohesin subunit SA-1	STAG1	1.228	0.0360878	1.034	1	79.5	88	98.2	99.1	102.1	77.5	88.7	70.4	96.1	108.6	106	94.5	92.5	118.8	112.2	95.4	90.1	106.4	130.7	95.3	91.3	110.6	110.9	120.5	99.8	91.1	109.4	107	114.2	106.1	102.6	86.3
O00232	26S proteasome non-ATPase regulatory subunit 12	PSMD12	1.242	5.22012e-05	0.972	1	81.7	82.1	80	80.1	93.3	78.1	88.9	84.2	111.9	110.5	110.2	105.3	109.2	110.7	107.8	107.4	102.9	102.8	99.7	90.4	107.7	100.6	98.6	105.2	107.8	105.9	112.8	116.1	105.5	96.7	98.5	107.5
Q8WXH0	Nesprin-2	SYNE2	1.232	0.856459	0.955	1	93.4	92.8	92.5	97.6	97.9	90.3	94.1	98.5	88.7	101.6	95.4	96.4	93.7	91	102.2	108.3	122.9	114.3	111.6	116.8	126.9	107.9	111.2	120.4	94.6	97	89.5	94.9	91.6	88	91.4	86.6
Q969G3	SWI/SNF-related matrix-associated actin-dependent regulator of chromatin subfamily E member 1	SMARCE1	1.238	0.657756	1.087	1	85.4	85.9	84.7	93.2	89.9	85.8	84.6	84.1	97.6	96.8	98.8	94.8	105.4	99.8	90.1	101.8	121.4	105	107	114.4	111.6	104.9	102.2	103.2	96.6	104.4	103.8	110.1	109.2	110.2	102.7	114.5
Q9UH99	SUN domain-containing protein 2	SUN2	1.181	0.144662	0.949	1	95.7	101.6	97	106.7					87.9	97.7	110.2	88.9					109.7	125.8	114.7	119.8					76.1	88.9	91.1	88.1
P09110	3-ketoacyl-CoA thiolase, peroxisomal	ACAA1	0.914	0.586872	1.033	1	104	120.5	113.9	101.9	110.6	105	109.5	110.6	92.9	93.9	92.3	99.1	95.3	92.5	89.9	93.7	100.5	103.6	100.5	98.6	98.7	99.3	101.4	113	91	96.3	97.8	93	89.7	96.6	96.7	97.6
O15164	Transcription intermediary factor 1-alpha	TRIM24	1.319	0.243678	0.986	1	77.4	80	84.6	80.8	81	79.2	81.6	83.7	108	106.4	105	104.4	111.6	108.9	97.5	107.7	106.1	108.5	106.2	112.9	105.8	107.2	108.7	103.9	102.6	105.3	105.8	105.9	99.9	102.1	108.5	112.7
Q6UN15	Pre-mRNA 3'-end-processing factor FIP1	FIP1L1	1.235	1	1.035	1	86.5	85.5	93.6	96.9	90.3	87.1	88.4	87.8	99.5	95.6	99	103.4	101.2	100.9	103.3	97.2	103.2	110.5	102.9	109.3	113.1	111.1	108.3	105.7	93.9	108	107.6	104.6	104.3	98.8	99.4	103.1
P07099	Epoxide hydrolase 1	EPHX1	1.132	0.279307	1.001	1	99.2	99.6	95.4	102.5	103.7	93.2	99.1	96.6	94.3	100.1	93.2	96.5	93.9	82.6	98.6	90.2	108.1	116.2	112.6	110	117.7	118.3	111.9	111.1	94.1	89	94.3	94.8	98.8	89	92.4	102.8
P67870	Casein kinase II subunit beta	Csnk2b; CSNK2B	0.822	0.161307	1.001	1	106.7	118.8	122.4	115.5	117.1	120	106.1	125.9	91	85.8	94.9	100.7	91.2	96.5	90.8	92.7	97.4	98.2	108.4	94.1	95.6	96.8	97	96.1	94.4	87.3	89.8	94.7	100.6	96.7	89.4	87.5
P46063	ATP-dependent DNA helicase Q1	RECQL	1.351	0.850802	0.835	1	65.4	65.6	72	66.9	70.5	66.3	71	75.4	128.5	133.7	130.2	128.2	131.2	129.8	128.5	127.2	91.3	93.5	98	95.3	92.1	92.3	93.8	91.8	112.9	109.6	104.2	104.7	103	106.2	110.8	110.2
Q86VM9	Zinc finger CCCH domain-containing protein 18	ZC3H18	1.099	0.000736413	1.112	0.00305958	93	95.6	89.8	94	93.8	94.1	95.8	97.7	97.8	96.1	98.7	96.9	95.2	92.5	97.6	93.7	103.3	104.2	103.9	102.7	103.5	103	102.8	107.3	106.8	108.1	108.1	101	104.9	107.8	110	100.3
P39019	Small ribosomal subunit protein eS19	RPS19	1.098	0.0281527	0.923	0.200164	90	86.8	87.2	84.9	91.2	90.7	86.9	91.7	115.9	111.3	112.5	112.2	110.9	116.3	108	104.4	97.2	96.4	96.7	95.7	98.1	97.3	100.2	99	104.5	103.5	105.6	99.6	94.6	102.3	105.8	102.7
O15144	Actin-related protein 2/3 complex subunit 2	ARPC2	0.989	1	0.997	1	99.7	98.6	94.1	95.2	102.2	95.9	96.6	98.9	104.9	107.9	103.8	101.5	100.6	103.3	103.1	99.3	96.9	97.2	92.5	97.1	96.2	98.6	95.6	93.9	103.3	101.9	102	103.2	107.5	105.6	102.7	100
O95470	Sphingosine-1-phosphate lyase 1	SGPL1	1.211	0.0251522	0.88	0.466032	95.3	96.3	102.2	99.7	91.8	94.6	100.5	103.9	95.3	99.7	101.5	102.7	94	93.3	102.4	95.3	115.9	119.4	119.9	115	118.1	123.7	123.2	110.4	82.5	88.3	84.1	82	85.4	86.2	86.6	90.6
P06753	Tropomyosin alpha-3 chain	TPM3	1.479	0.00400767	1.48	0.104166	53.7	80	85.5	72.9	56	66	70.2	52.8	78.5	91.4	90.6	106.3	97.5	76.5	90.3	104.8	90.3	128	115.4	96.8	139.7	96.4	104.7	89.4	131.9	122.8	137.5	118.4	153.6	138.3	145.3	118.8
Q08431	Lactadherin	MFGE8	0.682	1.08346e-07	0.671	5.91655e-08	131.5	129.9	127.8	137.3	116.1	135.2	122	123.9	107	111	105.9	116.8	107.9	111.9	115.6	116.4	80.7	91.3	84.6	92	82	84	91.5	94.7	74.3	76	71.1	62.7	70.2	75.9	77.5	75.2
P22234	Bifunctional phosphoribosylaminoimidazole carboxylase/phosphoribosylaminoimidazole succinocarboxamide synthetase	PAICS	0.748	5.30048e-14	0.969	1	111.1	109.1	112.9	109	109.9	113.5	107.5	109.5	104.9	102.1	109.7	106.9	100.9	105.9	106.6	101.7	80.2	81.5	80	84	84.7	87.3	82.6	80.4	104.5	101.9	100.9	101.2	99	102.2	103.7	104.6
Q9Y383	Putative RNA-binding protein Luc7-like 2	LUC7L2	1.228	0.970054	0.868	1	80.3	79.7	85	71.7	75.1	79.1	77.5	76.7	125	119.5	118.5	121.6	138.2	128.5	118.6	118.4	83	97.3	98	97.1	85.9	92.7	95.2	100.5	105.6	108.4	104.2	105.1	111.7	98.5	100.8	102.6
O76021	Ribosomal L1 domain-containing protein 1	RSL1D1	1.231	2.52137e-10	0.919	0.012607	89.2	89	84.3	88.2	85.5	87.1	83.5	87.9	107.6	105.4	101.5	106.8	103.8	111.5	108.5	109	112	105.4	106.7	111.7	110.1	103	108.6	106.1	101.8	96.1	97	97.3	100.8	100.1	94.7	99.8
Q9Y6G9	Cytoplasmic dynein 1 light intermediate chain 1	DYNC1LI1	0.623	0.00852177	1.02	1	143.9	131	135.8	134.8	134.2	136.5	132.2	140.6	89.9	97.1	88.2	89	88.8	92.5	86.9	83.6	78.9	87.1	85.3	86.2	83.2	88.8	76.3	82.2	87.7	91.5	84.9	88.8	100	92.4	91.8	89.9
Q14254	Flotillin-2	FLOT2	0.77	4.47403e-06	0.815	0.000820423	129.6	127.3	126.4	125	130	125.9	128.2	129.8	95.8	95.9	96.6	93.6	97.8	94.5	95.4	96	99.1	103.1	98.1	98.6	100.2	98.2	94.5	95.3	79.1	77.3	76.9	77.5	78.6	79.6	77.4	78.6
P30050	Large ribosomal subunit protein uL11	RPL12	1.001	1	0.996	1	99.9	94.5	98.8	91.2	94.3	81.8	90.7	100	107.6	110.4	101.1	107	109.7	104.4	104.8	97.8	94.8	94.3	100.1	92.1	91.6	90.7	102.6	100.5	107.9	96.2	103.8	100.4	102.4	110	111.4	107.3
O75718	Cartilage-associated protein	CRTAP	1.007	1	0.793	0.00469844	97.9	96.6	101.8	104.1	102.4	102.9	104.6	102.9	109.5	106.5	105.2	112.8	105.8	110.4	108.1	108.6	102.5	103.7	109.6	108.9	103.2	98.1	105.6	97	84.8	84.5	84.9	86.7	87.1	87.3	85.2	90.8
P20042	Eukaryotic translation initiation factor 2 subunit 2	EIF2S2	0.952	1	0.973	1	95.8	97.7	101.8	96.2	105.4	102.6	103.3	101.4	101.7	107.6	101.5	100.4	109.2	100.3	101.1	102.1	93	98.8	103.6	101.5	93.8	97.1	96.4	95.1	99.4	101.3	101.6	98.3	101.5	96.4	98	96.3
Q06323	Proteasome activator complex subunit 1	PSME1	0.814	0.243676	1.032	1	111.7	111.5	110.5	103	107.4	108.6	110.1	114.4	98.1	101.5	100.5	99.4	97.3	98.4	100.9	97.7	84.9	91	89.6	88.2	91.5	90.6	90	86.2	96.8	101.5	103.1	108.5	100.4	102.6	99.9	104.2
P50402	Emerin	EMD	1.213	0.60336	0.926	1	103.3	96.9	95.9	94	105.8	100	95.8	104.5	92	89.9	97.3	94	97.3	96.1	92.8	95.8	121.2	117.2	123.1	121.7	122.8	117.5	114	104.3	82.7	87.8	88.2	94.9	92	86.6	87.9	86.9
Q12931	Heat shock protein 75 kDa, mitochondrial	TRAP1	0.523	5.30048e-14	0.975	1	152.1	151.2	152.5	151.9	159.5	157.9	156.5	152.3	79.6	82.3	84.2	87.5	79.5	81.4	85.6	92.3	83.4	79.4	90.3	79.9	76.4	81.7	78	78.6	80.7	82	82.7	80.3	81.8	79	77.4	82.1
Q9BV38	WD repeat-containing protein 18	WDR18	1.041	1	1.066	1	106.1	101	93.3	94.1	98.4	101.2	97.2	102.6	95.5	98.1	96.4	93.8	102	94.6	94.9	94.7	101.1	105.9	106	105.6	106.3	102.1	102.1	100	101.5	104.4	101.5	96	98.2	104.6	102.1	99.1
P26006-1	Isoform 2 of Integrin alpha-3		0.477	0.000549719	0.89	1	171.6	180.8	175.5	172.1	167.6	174.9	177.8	168.1	71.7	73	78.6	79.3	72.4	77.7	73.4	80.2	86.6	80.9	82.8	82.6	87.8	80.3	84	82.6	62.9	66.8	67.1	67.7	67.2	62.3	67.5	76.3
Q9BTV4	Transmembrane protein 43	TMEM43	1.113	1	0.844	1	101.8	101.5	105.6	104.8	103.7	103.5	101.2	100.2	105.1	103.5	91.3	103	98.5	97	95.6	100.5	118	110.3	106.8	116.1	118.7	113.4	115	113.1	82.1	84	84.1	82.1	85	83.4	85.6	85.5
P49916	DNA ligase 3	LIG3	1.159	1	1.007	1	82.6	82.8	83.4	83.7	88.5	83.9	67	89.7	108.1	113.5	104.9	108.5	111.1	110.6	109.2	109	95.7	104.7	96.1	100.1	95	103.9	97.6	94.8	111.2	111.2	108.7	105	106	101.7	114.9	117.3
Q12769	Nuclear pore complex protein Nup160	NUP160	1.081	0.0243603	1.033	0.879806	99.4	94.4	103.8	97.9	95	94	101.3	100	97.6	101.4	97.4	100.4	91	94.4	93	88.5	95.7	110.2	105	103.5	102.3	112.1	114	108.4	98.6	95.5	98.6	100.5	97.6	104.5	99.5	104.3
Q12830	Nucleosome-remodeling factor subunit BPTF	BPTF	1.121	0.000656012	1.038	0.876073	90.2	98.4	93	93.5	93.2	103	95	94.1	96.4	98.1	103.4	97.9	97.2	89.6	93.7	100	108.9	103.1	103.8	101.1	112.8	104.5	105.9	110.8	100.2	101.3	104.8	105.8	94.1	106	99	101.4
Q9NW13	RNA-binding protein 28	RBM28	1.04	1	1.004	1	100.3	95.2	106.2	107.1	103.1	103.8	98.7	105.7	93.3	93.2	98	95	95.5	93.6	94.8	94.8	100.6	112.1	107	108	104.2	110.6	106.2	108.5	97.3	95	94.5	97.2	93.7	97.1	94.2	95.5
P62807	Histone H2B type 1-C/E/F/G/I	H2BC10; H2BC4; H2BC6; H2BC7; H2BC8	1.205	0.217922	1.031	1	86.6	94.1	95.8	90.9	87.9	85.4	85.9	86.4	106.1	97.9	106.1	99	98.4	101	101.2	101.6	103.1	106.5	104.2	104.5	111.8	109.3	105.7	102.2	104.6	104.5	95.3	100.9	108.9	100.4	110	104.1
P02787	Serotransferrin		1.186	1	1.068	1	86.2	90	87.2	79.1	89.5	87	89	84.7	103.5	102.1	101.4	100.2	101.5	103	100.8	101.2	106.7	98.9	103.3	104.3	99.8	103.3	107.1	101.7	110.8	108.2	108.4	109.8	106.8	106.5	112.9	105.4
P36873	Serine/threonine-protein phosphatase PP1-gamma catalytic subunit	PPP1CC	1.151	1	1.018	1	84.9	94.9	85.2	89.7	90.7	106	101.3	89.3	114.8	102.8	110.2	97.3	111.3	81.2	79.8	101.2	105.4	91.7	100.3	102.4	117.3	88.5	105.1	121.3	103.1	104.6	95.3	117.4	92	105.8	110.2	99
O75396	Vesicle-trafficking protein SEC22b	Sec22b; SEC22B	1.192	1	0.95	1	89.7	94.4	95	96.4	97.5	95.8	95.1	96.2	98.2	100.5	96.9	100.2	98.4	101.4	97.5	97.1	116	113.2	111.6	114.4	118.4	121.1	106.8	110.4	93	93.8	96	90.8	84.8	87.7	93.8	97.8
P46977	Dolichyl-diphosphooligosaccharide--protein glycosyltransferase subunit STT3A	STT3A	1.225	0.15171	0.805	0.392597	95.1	95.6	94.6	94.1	94.9	93	96.5	94	106.7	105.9	107.1	99.6	105.9	105.2	104.3	99.6	109.4	120.8	119.5	116.5	114.7	115.7	112.3	116.8	82.4	83.3	82.6	86.6	82.9	87.5	87.8	88.8
O96005	Putative lipid scramblase CLPTM1	CLPTM1	1.231	3.45076e-09	0.979	1	87.1	93.5	97	100	91	97.8	101.1	104.3	90.7	93.9	91.7	97.8	92.4	91.5	95.8	93.1	116.5	120.8	120.5	119.6	119.3	121	120.2	118.4	92	94.4	91.1	93.6	88.3	87.7	90.6	87.6
O75052	Carboxyl-terminal PDZ ligand of neuronal nitric oxide synthase protein	NOS1AP	0.947	1	1.009	1	103.5	108.2	107.2	106.5	108	108.4	105.9	106.8	99.1	96.8	96	89.7	97.9	92.3	95.3	96.3	106.3	95.1	103.1	101.7	105.3	98.4	100.8	95.4	92	94.6	98.9	101.2	100	95.6	98.5	95.1
Q8NF37	Lysophosphatidylcholine acyltransferase 1	LPCAT1	1.282	1.65616e-09	0.945	1	82.3	95.8	97.4	90.8	88.7	88.7	95.2	85.5	93.5	101.6	100.4	94.6	102.3	95.3	99	101.4	112.4	111.8	110.8	116.6	122.1	114.3	115.8	121.7	94	96.8	102.5	99.1	91.6	94.4	91.6	92.4
P39656	Dolichyl-diphosphooligosaccharide--protein glycosyltransferase 48 kDa subunit	DDOST	1.237	1.49456e-05	0.883	0.0561603	94.2	89.1	84.8	96.1	91.7	93.9	86	92.5	102.7	109.5	101.1	101.3	100.1	105.8	105.2	99.9	111.5	123.8	125.7	112.7	106.9	116.2	115.2	108.1	84.9	84.9	90.3	87.5	94.7	89.8	92	101.9
P21246	Pleiotrophin	PTN	1.067	1	1.412	0.531304	107.1	97.9	92.7	93.7	104.6	97.3	100.3	94.4	81.2	81.1	84.3	84	80.4	80.3	81.5	84	110.9	106.5	106.1	94.5	114.2	99.7	102.1	100.2	118.5	111.3	119.7	110.5	119.7	108.3	122.9	110.2
P15121	Aldo-keto reductase family 1 member B1	AKR1B1	1.337	0.0116135	0.893	1	72	73.9	70.4	67	68.9	69.8	74.4	68	125.9	126.6	119.6	122.9	128.3	119.9	126	127.2	94.9	93.9	86.8	93.6	95.4	89.9	94.4	91.7	116.1	114.2	109.9	112.2	113.4	112.1	112.7	108
Q96P70	Importin-9	IPO9	1.304	0.575398	1.06	1	75.4	79.5	79.6	73.7	74.9	77.8	75.7	79.4	105.7	107.8	110.5	111.9	103.9	118.7	109.3	103.1	101.3	95.2	101.7	100.6	93.9	99.2	99.5	105.6	115.7	115.8	111.2	114.5	113.5	112.3	116.8	116.5
Q8NC51	SERPINE1 mRNA-binding protein 1	SERBP1	1.313	0.481328	0.976	1	75.9	77.3	80.1	81.9	77.7	69.6	73.8	73.8	101.7	112.6	114.6	118.4	122.5	117.9	111.6	110	99.4	101.7	103.4	108.4	98.8	103.9	99.1	95.9	111.7	97.2	105	110.8	115.7	110.9	112.6	106.1
Q96T23	Remodeling and spacing factor 1	RSF1	1.14	1	1.027	1	93.1	94.7	99.5	93.8	93.5	93.7	93.5	95.1	99.3	95.4	102.5	102	94.4	95.8	97.1	98.3	106.7	104.9	106.6	108.8	109.7	107	102.6	112.1	101.8	94.9	96.3	99.6	102.3	99.5	101.1	104.4
Q96QK1	Vacuolar protein sorting-associated protein 35	VPS35	1.59	0.237386	1.072	1	65.5	63	65.2	67.2	62.5	65	65.2	64.7	108.9	111.7	108.9	118.3	112.8	115.6	113.3	109.3	97.2	103.9	104.3	103.8	103.6	103.2	101.4	101.7	120.8	116.3	123.3	121.8	119.4	119.8	118.3	124.2
P06899	Histone H2B type 1-J	H2BC11	1.187	0.49068	1.068	1	89	88.8	89.8	90.3	91.8	88.9	88.6	89.8	101.1	101.1	96	99.8	97.3	97.1	98.3	101.1	104.3	106.1	104.6	107.4	103.4	107.8	106	108.1	101.4	104.8	107.2	108.1	106.9	103.4	104.7	106.8
P30153	Serine/threonine-protein phosphatase 2A 65 kDa regulatory subunit A alpha isoform	PPP2R1A	1.021	1	0.984	1	98.3	96.4	94.7	91.3	97.5	94.7	94.2	91.2	110.1	105.1	101.7	104	102.1	108.7	105.7	106	96	93.3	97.3	96	98.5	97.8	99.6	92.4	106.9	107.4	97.2	104.1	101.8	103.4	104.9	101.4
P35052	Glypican-1	GPC1	0.812	1	1.24	1	124.7	129.1	124.8	124.2	129.2	131	121.6	124.1	79.1	73.1	75.2	82.1	76.7	73.5	75.1	78.7	105.8	105.1	101.2	100.2	106.1	101.4	99.4	100.5	96.2	93.8	92.9	92.2	94.5	92.3	95.4	100.7
Q92973	Transportin-1	TNPO1	1.23	0.738769	1.035	1	88.6	91.3	88.9	83	81.1	75.9	82.4	92.4	104.7	102.7	102.7	97.8	111.3	97.4	116	95.2	99.4	106.7	98.2	113	101.1	104.3	110.2	107.4	99.9	113.7	106.6	102.8	103.8	106.4	106.2	108.8
O75477	Erlin-1	ERLIN1	1.15	1	0.849	1	100.8	94.9	98	104.6	86.6	95.6	96.7	99.9	98.8	99.7	99.3	108.9	94.1	107	104.4	108.4	109.6	106.1	115.7	117.4	116	112.1	111.9	109.3	84.4	83.4	86.5	91.9	79.5	86.7	89	102.6
P19022	Cadherin-2	CDH2	0.941	1	1.229	1	120.2	121.6	116.3	116.9	117.1	113.4	115	119.9	77	73.4	77.6	72.6	80.6	73.2	78.2	79.7	112.8	112.5	109.5	110.8	115.4	109.5	107.6	106.6	93.4	95.4	95.2	94.8	99.5	91.1	92	101.1
P61019	Ras-related protein Rab-2A	RAB2A	1.151	8.58026e-06	1.069	1	95.2	92.9	94.2	95.4	104.6	92.3	96.2	98.8	98	91.6	101.7	92.3	91.8	92.1	91.4	97.9	110.5	112.1	117.7	109	116.9	108.9	105.9	107.9	98.9	93.1	100.1	97.2	99.5	98.2	100.3	97.1
Q9P0L0	Vesicle-associated membrane protein-associated protein A	VAPA	1.162	0.399275	0.927	1	96.4	93.5	100.7	95.4	93.7	94.2	92.6	95.2	98.9	99.6	98.2	100.2	106.7	102	97.8	103.2	113	107.9	108.2	116.1	116.7	111.3	108.8	107	92.1	91.9	94.8	93.2	95.1	92.7	90.5	92.5
P61586	Transforming protein RhoA	RHOA	0.978	1	1.103	0.324758	102.2	107.4	106.4	110.1	104.4	103.7	101.8	101.3	90.2	89	86.7	96.3	92.5	97.7	95.5	89.6	99.8	102.2	101.8	102.8	100.5	101.8	101.4	110.4	100.6	99.8	103.8	101	105.2	96.5	95.5	102
Q9NVP1	ATP-dependent RNA helicase DDX18	DDX18	1.309	8.03883e-10	0.996	1	89.1	86.8	83.7	88.8	87.1	88.4	86.8	91.4	92.2	95.5	98.7	101.8	99.5	95.8	100.3	102.1	114.9	120.1	121.3	113.2	112.7	115	113.1	115.7	99.8	99	94.1	101	98.3	96.8	99.3	97.4
P05141	ADP/ATP translocase 2	SLC25A5	0.646	0.527732	0.826	1	150.2	131.9	137	143.5	142.4	138.3	134.8	141.9	98.2	83.4	97.6	93.6	93.5	86.1	94.3	94	94.8	86.8	81.5	85	94	95.2	90.9	90	82.4	77.5	81.1	75.5	75.4	77.4	78.6	73.1
Q8TF42	Ubiquitin-associated and SH3 domain-containing protein B	UBASH3B	0.62	0.00492143	0.775	0.743593	127.1	118	121.8	127	119.6	118.3	128	127.6	107.1	114.5	115.9	110	107.6	115.2	111.5	114.6	77.6	74.1	76.6	78.8	69	73.5	81.7	83.6	91.2	87.2	89.2	83.7	86.7	86.2	87.9	89
Q07955	Serine/arginine-rich splicing factor 1	SRSF1	1.219	0.254127	1.1	1	82.3	81.8	94.5	89.9	88.2	87.4	89.3	87.5	95.7	104.4	100.8	95.9	100.7	93.5	99.3	94.2	103.8	106.3	105.4	106.3	109.2	108.2	109.2	107.9	110.2	106.3	107.7	108.7	109.2	102.3	107.1	106.9
Q9UBS4	DnaJ homolog subfamily B member 11	DNAJB11	1.163	0.0705353	1.002	1	87	95	94.7	98.8	92.7	100.6	102.4	96.4	94.8	100.1	99.4	92.9	100	97.6	98.9	90.1	112.4	108	112	117.8	115.3	106.2	105.5	110.6	91.3	96.5	100.8	98.3	98.6	85.5	100.6	99.1
Q96HC4	PDZ and LIM domain protein 5	PDLIM5	0.598	5.4093e-13	1.076	0.429704	133.2	139.2	139.1	140.5	123.5	123.7	126.3	141.6	78	90.1	88.2	88.5	92.8	88.5	90	91.2	81.4	80.2	80.8	83.6	86.2	82.1	81.5	81.1	95.9	97.3	91.4	92.7	91.8	101.4	96.3	101.9
P09486	SPARC	SPARC	0.938	1	0.694	0.386716	108.6	107.3	103.1	107.7	109.9	102.8	108.6	113.6	106.2	115.2	113.5	112	110.9	112.2	111.4	112.6	97.9	104.7	107.2	106	98.1	100.4	99.4	102.6	76.3	75.5	79.1	80	76.2	76.5	84.6	80.2
Q9NX05	Constitutive coactivator of PPAR-gamma-like protein 2	FAM120C	1.395	2.68733e-05	1.014	1	76.5	79.2	83.1	83.8	78.4	90.1	85.3	86.3	99.4	102.2	101.8	106.2	103.3	110.6	97.3	101.2	100.8	107.2	117.2	116	97.3	120	116.8	119.5	98.8	115.8	103.3	108.8	103.7	103.5	88.6	98
P36543	V-type proton ATPase subunit E 1	ATP6V1E1	0.944	1	1.217	1	110.8	110.5	112.7	106.2	95.6	93	103.4	95.1	87.5	93.3	91.5	88	81.9	84.3	85.2	82.5	100	100.3	97	97.1	107.1	97.8	107.9	97.8	100.4	101.9	101.3	101.3	121.5	124	108.5	114.4
Q9HDC9	Adipocyte plasma membrane-associated protein	APMAP	1.15	1	0.785	1	97	101.2	93.1	93.8	93	109	95.1	99.5	104.7	109.2	106.6	110.3	111.1	109.5	103.4	102.5	115.6	111.5	106.4	111.1	115.5	109.7	105.3	107.4	84.4	86.5	87.1	81.5	85	90.5	82	81.6
Q14789	Golgin subfamily B member 1	GOLGB1	1.075	0.789915	1.165	0.0118209	101.9	98.7	109.2	99.9	98.3	100.9	111.5	106.5	77.1	88.3	84.4	94.9	82.1	88.1	83.6	87.4	106.9	103	108.1	110.3	107.7	118.7	110.5	109.8	100.1	110.8	106.3	99.9	96.8	97.8	100.6	99.7
P52907	F-actin-capping protein subunit alpha-1	CAPZA1	0.931	1	0.958	1	101.1	96.7	117.9	94.2	107.4	91.1	94.3	101.6	105.3	100.4	103.9	107.8	102.3	110.3	115.3	106	88.4	76.3	97.6	96.6	88.3	87.4	97.5	95.9	111.8	107.1	99.6	95.2	96.6	107.8	102.9	95.3
Q8WWY3	U4/U6 small nuclear ribonucleoprotein Prp31	PRPF31	1.07	1	0.981	1	93.9	91.4	88.8	93.6	99.1	97.7	86.6	91.5	110.3	96.8	104.3	106.8	108.2	100.1	108.7	106.2	99	100.4	97.3	99	94.2	99.9	104.6	96.1	108	105.6	105.1	99.9	107.1	100.2	103.8	96
Q70UQ0-4	Isoform 4 of Inhibitor of nuclear factor kappa-B kinase-interacting protein		0.943	0.927384	0.872	0.263335	107.6	108.9	111.8	111.1	109.5	111.3	107.3	115.5	94.5	100.8	101	99.8	93.6	99.9	99.6	95.7	104.3	102.2	103.7	106.4	108.9	104.1	103.9	102.9	89.1	82.2	84.8	91.7	85.5	84.9	89.1	88.4
P07737	Profilin-1	PFN1	1.034	1	0.969	1	88.3	87.7	84.9	85	83.4	81.7	82.8	88.1	115.5	115.4	109.5	117.1	112.2	115.2	111.5	116.4	86.8	87	89.4	90.9	91.5	88.3	87.2	87.5	110.6	110.5	111.7	109.5	113.1	111.6	113.8	115.8
O95865	Putative hydrolase DDAH2	DDAH2	1.025	1	1.126	1	94.8	93.5	91.4	93.8	103.7	97.9	93.6	99.2	100	99.6	99.3	99	97.8	92	94.7	96.3	91.7	97.1	98	91.7	99.1	96.3	100.2	89.7	111.4	118.8	110.2	109.8	106.6	108.4	112	112.5
Q99873	Protein arginine N-methyltransferase 1	PRMT1	1.378	1	0.819	1	71.4	71.3	72.2	74.2	65.3	67.4	67.6	71.4	128.7	127.1	128.1	125.5	121.3	130.7	136.4	122.3	97	93.6	97.8	101.3	98.8	99.5	97.8	103.2	101.2	100	103.6	107.1	105.3	105.3	109	98.8
Q02818	Nucleobindin-1	NUCB1	1.029	1	1.25	1	105.8	110.1	111.7	109.2	113.6	108.7	95.6	110.4	73.4	80.5	80.1	74.2	79.9	82.8	77.4	85.7	115.6	110.2	104.4	115.6	106.1	104.4	115.8	120.5	106.5	100.5	98.9	103.5	98.8	99.4	99.2	101.4
Q8IXT5	RNA-binding protein 12B	RBM12B	1.031	1	1.113	1	100.4	102	97.9	101.7	102.6	105.2	102.8	102.5	91	90.2	93.4	90.3	89.7	90.6	91.1	93.5	109.2	105.1	105.3	106.5	107	105.7	102.1	105	102.4	100.8	100.5	103.3	99.6	101.5	98.5	102.6
Q9C0E8	Endoplasmic reticulum junction formation protein lunapark	LNPK	1.343	0.00306623	0.984	1	93	89.1	87.8	85.7	82.3	94.1	88.6	89.6	96	97.5	98.3	95.2	98.7	95.8	96.3	99.3	118.4	120.3	120.7	113.5	112.6	120.8	116.7	125	95.9	98	95.2	95.5	93.4	96.6	95.1	95
O60832	H/ACA ribonucleoprotein complex subunit DKC1	DKC1	1.097	1	1.119	1	95.9	96.4	91.2	98.3	93.6	101.8	92.5	96.8	93.2	93.9	94.8	101.5	92.4	89.7	95.9	93.5	105.7	105.3	103.8	105.6	102	104.8	111.3	107.6	104.4	95.9	106	108.3	100	104.3	108.5	105.3
Q15293	Reticulocalbin-1	RCN1	1.182	0.941661	1.043	1	89.2	93.1	93.9	93.1	91.4	92.4	90.3	94.2	105.7	94.3	95.9	91.4	95.4	96.1	104.6	98.1	110.4	108.8	116.2	105.7	110.4	106.9	108	110.8	107.6	103.3	98.8	92.4	97.2	101.2	99.2	103.8
P07858	Cathepsin B	CTSB	1.078	1	1.156	1	103.1	104.4	98.2	108.8	100.3	106.4	98.6	102.1	85.1	79.6	80.9	87	89.7	87.8	89.8	89.7	111.1	112.6	117.1	113.4	110.2	105.1	107.8	110.1	99.8	95.1	102.9	100.9	103.7	94.6	101	103.1
P26368	Splicing factor U2AF 65 kDa subunit	U2AF2	1.228	1.04273e-11	1.062	0.203533	86.5	87.9	79.1	81	83.6	85.8	79.4	87.3	104.7	101.7	101	105.8	108	103.6	101.4	103.9	105.2	101.4	104.1	104.9	102.4	107.1	103.9	99.8	110.4	112.8	103	110.4	110.9	105.6	107.6	109.8
O14773	Tripeptidyl-peptidase 1	TPP1	1.038	0.553347	1.267	1.9191e-06	108.6	110.7	105.6	108.3	109.5	113.6	100.4	102.3	76.3	76.3	79.8	85.3	80.4	78.7	82.4	73.5	118.3	109.9	111.5	111.8	115.2	113.4	113.3	111.5	99.8	100.3	95.7	101.6	98.5	101	105.7	100.7
P39023	Large ribosomal subunit protein uL3	RPL3	0.949	1	0.961	1	95.3	96.7	95.8	99.3	101.4	103	98.3	96.8	112.3	104.8	101.3	105.7	107.3	108.3	104.8	105.1	89.7	95.3	101	91	92.2	93	101.2	89.8	101.9	100.6	104.3	104.8	98.3	97.3	100.7	102.5
P78357	Contactin-associated protein 1	CNTNAP1	0.918	0.70789	0.889	0.125571	108.5	125	120.2	111.9	116.7	126.6	121.1	120.3	92.7	91.2	90.5	95.4	85.6	90.9	91.4	89	104.1	117.6	111.5	107.5	109.4	107.7	113.4	117.5	80.9	81	82.3	79.8	68.4	85.4	75.6	81
Q08170	Serine/arginine-rich splicing factor 4	SRSF4	1.308	0.788518	1.05	1	81.2	95.9	84.5	78	82.3	82.6	79	83.9	101	113.1	96.8	101.6	106.9	107.1	99.9	96.2	110.7	101.6	108.9	109.8	103.5	116.9	98	106.9	100.8	103.4	104.2	108.5	110.8	117.1	112.3	96.7
Q99536	Synaptic vesicle membrane protein VAT-1 homolog	VAT1	0.888	0.362581	1.12	0.849227	105.3	99.1	105.6	107.2	103.7	109.8	105.8	99.2	94.3	90.1	96.2	98.3	94.1	97.2	99.8	94.5	95.8	89.5	100.6	94	90.4	97.1	93.1	91.7	105.4	103.1	107.3	108.1	107.3	106.7	106.9	102.6
P26641	Elongation factor 1-gamma	EEF1G	1.246	1	0.984	1	74.6	75.6	76.8	72.1	77	74.1	74.7	76	122.5	120.3	116.9	115.1	116.7	115.3	107.6	116	94.1	93.2	90.7	90.5	95.8	87.3	94.8	97.3	116.1	112.5	114.4	114.7	126.7	110.7	116.8	113.1
P08559	Pyruvate dehydrogenase E1 component subunit alpha, somatic form, mitochondrial	PDHA1	0.506	0.115946	0.949	1	165.4	166.8	165.8	161	160	155.1	158.5	161	84.6	75.3	80.5	78.8	81.7	81.1	84.1	80.6	79	77.9	83.4	80.3	82.7	82.8	81.8	81.3	76.3	70.1	81.8	72.9	78.2	74.2	77.2	79.8
P21291	Cysteine and glycine-rich protein 1	CSRP1	0.75	0.946194	0.767	1	105.8	101.7	98.3	106.7	105.7	102.8	103.7	107.8	129	123.6	121.5	125	122.2	127.1	115.9	118.1	73.7	80.3	85.9	73.3	75.6	78.7	78.4	81.2	89.1	100.1	91.8	94.2	93	94.3	99.4	96.2
P51991	Heterogeneous nuclear ribonucleoprotein A3	HNRNPA3	1.008	1	1.084	1	97.9	97.7	101.1	100	90.4	96	98.9	104.5	91.7	101.3	89.2	97.6	94.3	97.2	99.6	100.7	99.2	99.2	105.9	91.8	91.6	106.9	105.3	96.8	107.7	104.5	107.2	108	106	104.5	105.2	102.2
P33240	Cleavage stimulation factor subunit 2	CSTF2	1.211	1	1.121	1	87.1	89.6	93.1	98.1	91.3	108.7	83	80.7	91.2	99.3	99.5	97.5	89.5	98.3	91.1	89.5	102.7	100	107.7	111.3	87.1	115.4	113	111.9	106.9	108.2	103.3	104.5	97.3	126.1	101.8	115.2
Q96PU8	KH domain-containing RNA-binding protein QKI	Qki; QKI	1.037	1	1.112	1	91	88.6	101.7	92.4	101.9	95	96.6	95.5	109.4	98.4	92.8	95.1	99.4	100.5	97.4	96.2	100	100.1	97.5	94.2	100.6	84.7	94.1	104.9	114.2	108.5	110.1	106.2	112.1	107.3	104.4	109.4
P35250	Replication factor C subunit 2	RFC2	1.071	0.786116	0.817	0.0445789	94.7	89.1	92	96.6	87.2	88.4	84.1	91.7	115.2	122.9	99.2	113.3	126.1	115.4	117	121.9	95.5	96.2	102.8	95.9	97.7	97	96.7	99.6	93.2	102.5	96	94.8	92.6	95.1	92.4	97.3
P46783	Small ribosomal subunit protein eS10	RPS10	1.07	1	0.936	1	91.8	89.7	86.3	89.5	91.7	87.5	86.8	85.1	109.5	115.1	109.8	112	114.7	106.5	112.7	112	97.9	94.2	92.5	94.7	93	97	100.3	94.7	103.9	101	105.6	106.3	101.5	104.1	106.2	106.3
Q9BS26	Endoplasmic reticulum resident protein 44	ERP44	1.17	0.407754	0.99	1	97.5	94.5	89.2	92.6	92.3	91.5	94.5	93.8	100	99.6	97	101.3	108.5	101.2	101.9	97.2	109.8	104.8	108.1	110.4	109.9	110.6	100.5	103	96.5	95.3	102.7	100.7	99	101	100.1	95
O00299	Chloride intracellular channel protein 1	CLIC1	1.062	1	0.973	1	84.1	84.8	86.3	86.1	84.8	84.8	89.7	87	103	112.2	117.1	104.5	120.6	115.3	117.8	111.7	85.8	93.2	97.9	86.4	84.5	89.6	91.9	92.7	117.8	118.6	109.4	112.8	107.3	111.8	106.5	103.8
P22392-2	Isoform 3 of Nucleoside diphosphate kinase B	NME2	1.246	0.418327	0.988	1	74	77.4	77.9	79.5	79.9	82.8	82.9	81	112.5	112.6	109.1	109.3	114.9	112.7	111.3	110.4	98.3	99.5	101.5	99.1	102	96.1	99.5	97.3	115.1	110.3	113	110.9	111.8	108.7	105.4	103.3
P57740	Nuclear pore complex protein Nup107	NUP107	1.079	1	1.032	1	98	97.1	98.5	96.6	97.3	92	92.3	97.9	94.9	101.2	99.3	97.4	96	98.9	96.6	96.3	103.9	105.7	104.5	107.2	110	104.1	105.4	101.8	100.7	96.9	99.6	98.5	96.1	105	106.9	103.4
Q8TCJ2	Dolichyl-diphosphooligosaccharide--protein glycosyltransferase subunit STT3B	STT3B	1.223	1	0.864	1	88.8	93	93.4	97.9	92.9	105.2	108.7	99.5	105	109.2	98.7	100.2	97.3	93.7	101.9	101.3	117.6	117	122.8	112.2	106.7	116.9	109.9	118.3	86.5	81.5	88.2	88	78.8	94.9	87.6	86.5
Q96EE3-1	Isoform B of Nucleoporin SEH1		1.166	1	1.036	1	92.1	96.7	87	88.2	83.4	106.8	102.6	82.9	95.3	92.6	101.9	106.1	87	108.4	112.1	97.5	114.3	107.2	99.5	109.6	73.2	103.1	114.5	92.5	95.9	98.6	98.1	116.9	115	114.5	99.3	107.3
P07954	Fumarate hydratase, mitochondrial	FH	0.56	0.00958501	0.98	1	149.5	146.8	148.1	149.2	150.5	154.8	150.1	142.1	89.2	78	84.9	84.2	81.7	77.1	88.2	86.2	83	81.7	85.3	80.9	85.4	87.3	84	83.1	90.9	84.2	83.4	80.7	82.4	84.2	80.6	82.2
Q13162	Peroxiredoxin-4	PRDX4	1.095	0.371284	0.906	0.251075	95.7	92.5	96.9	93.5	96.2	91.8	96.1	99.4	110.5	104.1	109.3	104.7	104.6	104.8	109.5	104	105.4	108.4	106.9	99.6	104.6	105.8	100.1	100.3	92.4	93.3	88.4	98.2	97.6	96.6	90	98.4
Q49A26	Cytokine-like nuclear factor N-PAC	GLYR1	1.01	1	1.035	1	101.7	98.4	101.3	108.8	104.3	101.2	104.3	101	93.9	95.5	96.3	97.7	91.4	92.9	96.3	100.7	102.7	105.6	102	105	100.9	106.1	102.4	98.2	96.4	95.5	101.4	97.9	102.8	100.7	103.5	93.3
P31153	S-adenosylmethionine synthase isoform type-2	MAT2A	1.597	0.0159687	0.973	1	58.2	60	56.7	63.1	63.4	65.5	63.7	62.5	129.3	121.3	119.6	121.6	117.5	131.6	112.6	110.9	95.1	99	98.4	101.9	101.6	104.9	96.6	107.1	119.7	120.2	119.1	116.9	114	116	114.3	117.6
A1L0T0	2-hydroxyacyl-CoA lyase 2	ILVBL	1.19	0.990415	0.881	1	96.4	96.3	97.4	95.2	82.2	95.5	85.1	103.3	103.3	100.6	102	98.1	97.6	105.4	109.8	105.8	110.6	115.2	116.2	112.7	115.5	117.6	113.1	112.1	90	83.8	90.9	91.1	92.6	93.1	83.4	87.7
Q96AG4	Leucine-rich repeat-containing protein 59	LRRC59	1.152	1	0.772	1	98.8	102.1	100	92.1	101.5	97.6	93.3	94.6	105.1	108.6	104.5	106	109.7	107.2	94.6	111.2	121.1	112	109.7	110.5	117.9	118.6	108.9	114.4	81.7	78.9	86.1	82.8	84.7	81	86.2	78.6
Q9BZF1	Oxysterol-binding protein-related protein 8	OSBPL8	1.239	0.746316	0.927	1	96.1	95.3	94.2	93.6	92.4	92.2	93.5	88.3	99.7	94.1	96.5	99.4	94.5	108.3	95.4	104.3	113	116.2	123	115.6	106.1	123.1	108.5	124	88.8	93.1	90	91.5	92.9	89.4	87.1	100.1
P05198	Eukaryotic translation initiation factor 2 subunit 1	EIF2S1	0.871	1	1.007	1	105.7	102.8	108.6	108.1	109.1	109.9	107.1	112.9	103.8	90.8	93.5	105.4	98.5	98.5	98.4	97	92.5	100.8	93.5	96.6	94.4	90.9	94.3	95.6	98.8	100.9	99.3	99	98.5	99.8	99.3	95.8
Q13308	Inactive tyrosine-protein kinase 7	PTK7	0.874	1.02903e-05	1.095	0.00300667	117.2	120.4	114.9	120.2	114.8	120.3	116.1	124.7	77.6	82.8	88.4	89.7	80.2	86.6	86.6	83.2	111.4	103.6	103.9	100.9	99.3	107.9	107.9	100.8	91.2	93.9	90.6	93.3	92.7	93.2	91.3	94.5
Q6PL18	ATPase family AAA domain-containing protein 2	ATAD2	1.086	0.0561024	0.915	1	88.9	95.6	97.6	87.3	92.9	92.2	104.3	95.4	99.3	96.5	109.8	104.3	96.6	106.6	108.4	107.5	106.8	94.9	108.5	100.4	115.3	101.8	102.6	98.4	103.3	108.9	102.8	95.1	94.1	97.2	95.8	91.4
P16401	Histone H1.5	H1-5	1.112	0.000958958	0.892	0.000416148	93.3	92.4	95	90.3	89.8	90.5	97.4	96.1	111.4	104.6	106.1	108.3	105.3	110.8	105.3	112.9	101.7	108.9	100.4	104.8	96.5	107.8	104.8	101.3	96.3	98.9	92.4	95.2	94.4	97.5	93.7	96
O95319	CUGBP Elav-like family member 2	CELF2	1.135	1	0.897	1	89.8	92.5	85.1	88.1	85	89.6	85.9	89.5	113.2	112.9	108.4	110.2	112.8	116.7	110.3	108.8	101.6	97	100	104.9	105.1	104.8	97	96.9	101.2	98.9	96.1	100.2	96.9	100.1	100.5	100.1
P83731	Large ribosomal subunit protein eL24	RPL24	0.957	1	0.967	1	102.9	94.9	96.8	90.5	109	99.3	93.7	98.4	105.7	108.1	99.4	111.1	113	104.6	103.5	104.7	100	98.7	89.4	87.7	95.4	93.6	90.2	93.1	101.7	104.9	102.9	105.3	101.6	101.7	98.1	100.1
Q9H0L4	Cleavage stimulation factor subunit 2 tau variant	CSTF2T	1.102	1	1.135	1					108.6	94.9	88.1	69.4					107.2	96.2	89.3	90.2					86.9	149.7	116.8	79.7					81.5	130	102.8	108.8
Q7L099-3	Isoform 3 of Protein RUFY3	RUFY3	0.683	0.00662133	1.402	0.0615173	133.9	163.6	152.2	139	124.8	129.1	130.6	123.8	51.5	67.3	70.2	65.7	78.4	81.1	75.7	75.3	88.1	96.7	85.5	89	93	107.2	78.2	91.6	107	101.6	92.3	96.3	102.4	102.8	95.1	110.9
P40925	Malate dehydrogenase, cytoplasmic	MDH1	1.397	0.425466	0.984	1	68.7	70.8	66.2	64.1	67.4	71.8	74.1	69.3	122.9	115.6	119.2	117.1	119.7	115.3	118.8	112.2	97.4	99.9	100.9	95.4	95.2	100.6	93.9	92.1	113.9	112.9	115.9	119	116.3	114.6	117.5	121.1
Q86YP4	Transcriptional repressor p66-alpha	GATAD2A	1.291	1	1.136	1	82.2	83.6	85.7	83.7	88.7	86.7	90.8	93.9	93	83.4	90.6	95.8	99.7	95.6	95.8	96.4	106.7	114.8	114.5	111.9	100.7	108.1	113.1	110.7	116	120.2	111.2	106.6	101.7	100.9	108.6	108.8
Q9NUL3	Double-stranded RNA-binding protein Staufen homolog 2	STAU2	0.984	1	1.015	1	101.1	100.9	100.1	99.2	98.7	106.3	98.9	98.5	90.5	101.3	102.1	100	99.4	96.6	99.8	107.2	101	102.6	94.8	96.4	93.5	96	103	99.8	102.2	105.4	101	101.4	95.1	109.4	96.6	101.3
P51153	Ras-related protein Rab-13	RAB13	0.95	1	0.893	1	105.1	103.7	107.7	101.4	113.9	101.6	104.5	107.4	101.1	106.3	98.3	106.6	101.8	103.2	106.8	96.6	107.4	97.7	101.3	97.1	102.2	97.1	103.9	93.8	93.1	89.2	89.9	94.1	97.8	85.9	90.1	93.5
P62888	Large ribosomal subunit protein eL30	RPL30	0.898	0.0186827	0.931	1	101.6	102.7	96.8	106.7	103.6	107	105.9	102.4	106.6	99.5	106.2	105.8	104.8	102.8	108.8	102.6	93.9	92.4	93	89.7	91.2	88.1	101.7	93.4	105.7	106.3	95	98.1	94	97.8	98	98.1
P05388	Large ribosomal subunit protein uL10	RPLP0	0.823	0.00017771	0.927	0.51099	111.3	113.2	103.6	99.9	108.4	105.9	108.1	102.8	114.9	104	103.9	106.8	111.6	105.2	101.9	107.4	90.1	90.5	88.2	85.5	87.3	82.6	92.1	88	98.8	96.3	97.2	95.7	97.8	99.8	99.3	101.9
Q15942	Zyxin	ZYX	0.59	0.111196	0.844	1	131.8	136.4	123.1	118.1	133.6	134.2	134.4	129.3	103.3	102.5	106.2	98.6	101.4	106.6	100.7	105.1	77.4	77.9	80.9	79	76.8	76.5	80.8	78.7	91.7	94.6	91.9	86.7	87	86.3	85.2	83.5
P18669	Phosphoglycerate mutase 1	PGAM1	1.054	0.0913025	1.003	1	84.4	82.1	85.5	77.8	84.8	84.5	78.2	79	115.2	114.5	104.5	115.2	117.2	115.7	114.4	109.8	84.8	86	88.8	95.5	90.3	84.9	88.3	87.1	120.8	115.3	114.9	114.8	117.7	118.3	114.9	115
Q9Y2J2	Band 4.1-like protein 3	EPB41L3	1.143	0.751714	1.2	0.837666	91	107.2	103.4	106	89.1	97.9	101.6	105.5	81	87.2	77.7	81.1	82.9	84.5	85.5	91.4	120.2	110.7	110.9	118.8	101.3	115.6	120.7	120.8	105.6	102.9	97.8	98.6	95.4	102.2	97.9	107.6
P84103	Serine/arginine-rich splicing factor 3	SRSF3	1.339	0.811919	1.093	1	82.5	88.3	86.6	84.2	76.1	77.5	80.9	80	100.7	102.1	113.3	92.3	98.3	101.6	94	98.3	102.4	102.5	110.3	105.8	111.1	114.3	108.4	113.9	108.9	107.2	108.4	104.4	113.7	111.4	106	114.6
Q96B97	SH3 domain-containing kinase-binding protein 1	SH3KBP1	0.715	0.15233	0.815	1	112.1	114.8	104.8	122.1	113.8	121	115.9	114.2	105.9	111.1	118	116.4	109.5	114.5	111.3	111.5	81.4	79.9	87.3	80.3	82.4	77	82.8	85.2	95.8	92.8	91.6	85.6	89.8	93	88.3	89.9
O60934	Nibrin	NBN	1.245	1	0.976	1	77.4	84.5	96.4	85.8	81.7	91.2	95.2	84.7	107.9	100.7	107.3	101.4	102.3	112.3	103.4	105.3	107.2	105.1	103.2	117.1	97.9	95.2	120.2	111	94.1	101.3	107.2	103.5	93.5	107.8	102.5	95.7
Q9UQB3	Catenin delta-2	CTNND2	1.095	1	1.113	1	93	110.8	95.6	114.2	99.5	90.6	100.3	117.3	90.3	88.5	95.6	84.5	81.6	80.4	88.9	83.3	121.4	107.3	101.7	105.4	114.6	108.6	130.7	110.1	95.3	90.7	97.2	108.4	105.1	92.1	104.7	92.1
Q10570	Cleavage and polyadenylation specificity factor subunit 1	CPSF1	1.234	0.0476732	1.08	0.872698	99.9	86.1	92.4	86.7	97	92.2	100	86.5	94.9	96.5	103.2	89.7	91	102.5	97.5	80.5	97.4	114.7	113.4	110.6	114.5	80.3	117.1	121.6	98.8	109	101.1	105.6	94	109.3	101	115
P09622	Dihydrolipoyl dehydrogenase, mitochondrial	DLD	0.543	5.30048e-14	1.077	0.197047	152.6	163.9	167.2	150.4	152.8	153.8	153.3	150.5	76.6	76.6	75.8	77.6	78.6	74.2	79.5	81.3	80.1	91.6	83	80.9	83.1	88	84.2	83.2	83.1	75.7	82.2	82.7	84.1	84.1	82.9	86.3
Q13769	THO complex subunit 5 homolog	THOC5	1.09	0.317502	1.077	0.801617	91.5	104.6	100.5	97.8	93.7	95.5	93.9	108.6	102.9	91.8	96.2	90.4	95.6	92.9	93.6	95	113.5	102.2	105.9	104.3	106.3	104.9	106.9	99.4	97.2	99	103.3	99.1	103.2	107.5	101.7	101.4
Q96JM3	Chromosome alignment-maintaining phosphoprotein 1	CHAMP1	1.076	0.699156	1.079	1	96.3	95.4	95	103.1	100.5	102.3	100.1	101.9	94.1	92.2	93.9	98.1	91.8	94.8	95.2	90.6	102.7	101.8	107.9	110.6	101.5	107.9	109.8	108.3	101.4	101.4	101.7	104.5	100.5	96.5	95.2	103
Q9Y5K5	Ubiquitin carboxyl-terminal hydrolase isozyme L5	UCHL5	1.037	0.85295	0.998	1	87.1	96.4	101	102.3	97.7	92.2	103.1	96.1	98.1	100.3	101.3	103.2	99.1	106.6	100.2	111.4	102.7	100.8	94.3	107	97.6	95.4	103.9	100.4	101.2	104.1	101.9	98	95.6	100	97.9	102.8
O75934	Pre-mRNA-splicing factor SPF27	BCAS2	1.055	1	1.09	1	101.2	98.7	99.6	100.9	101.2	95.1	98.7	98.2	90.5	91.6	94.4	96.5	95.1	93.2	95	93.1	108.7	103.2	101.9	103.5	104.3	107.4	106.3	104.9	104.9	100.2	104.1	100	99.6	103.5	101.2	103.2
Q9Y2X3	Nucleolar protein 58	NOP58	1.151	0.937204	0.964	1	94.8	91.2	92.9	102.9	98.6	88.6	91.2	87.8	99.1	103.7	100.3	97.5	111.1	99.3	101	108.1	106.3	105.6	103.1	108.9	101	110.2	110.6	105.3	91.1	105.9	94	102.9	95.3	101.2	98.9	91.7
Q15059	Bromodomain-containing protein 3	BRD3	1.381	1	1.049	1	85.4	74.1	84.9	76.3	85	62.9	43.5	109.3	98.2	96.3	119.5	102	128.7	97.1	100.6	114	103.4	109.9	113	106.3	112.4	90.9	112.6	113.7	108.9	106	105	111	106.4	102.3	94.5	126.1
P63092	Guanine nucleotide-binding protein G(s) subunit alpha isoforms short	GNAS	0.878	1	1.047	1	129.6	117.8	114.3	115.2	116.8	116.2	120.5	122.1	87	88.6	86.1	85.9	86	87.1	91.6	86.2	103.1	107.4	96.5	102.9	105.9	104.5	99.7	99.5	95.4	90.6	88.9	90.7	94.8	91.8	89.5	87.9
P48047	ATP synthase subunit O, mitochondrial	ATP5PO	0.475	5.30048e-14	1.068	1	168.5	177.8	165.7	170.6	172.9	170.9	165.2	165.5	67.6	70.5	75.3	77.3	68.5	66.6	83.1	74.4	81.1	76.9	80.9	81.5	82.9	80.3	80	79.3	74.3	77.7	75	79.4	79	78	76.5	76.9
P17980	26S proteasome regulatory subunit 6A	PSMC3	1.086	0.836817	1	1	94.3	91.2	97.9	96.8	92.3	91.2	96.9	94.2	101.5	105.5	101.7	99.7	100.3	101.7	101.7	107.2	103	100.5	98.8	101.9	104.1	102.8	97.5	103.3	101.4	102.6	102.7	100.4	101	100.7	102.1	102.6
P00338	L-lactate dehydrogenase A chain	LDHA	1.363	0.424664	0.98	1	81.2	70.9	67.8	70.6	71.5	67.8	68.8	68	124.3	117.8	116.3	116.4	119.5	122.8	114.8	119.5	104.1	86.6	89.6	88.9	98.1	95.8	94.1	96.1	117.8	116.5	117.9	113.2	122.4	115.9	111.6	113.3
Q9H0U4	Ras-related protein Rab-1B	RAB1B	1.107	0.825481	0.854	0.781592	95.6	98.8	95.4	90.9	104	105.9	85.6	96.3	106.4	116.1	105.5	100.7	101.9	106.6	113.2	94.9	110.4	102.1	122.2	102.1	99.2	111.4	110.6	97.9	86.7	92.6	90.8	83.6	90.2	102	94.5	85.9
P29966	Myristoylated alanine-rich C-kinase substrate	MARCKS	1.053	1	1.149	0.0667207	98.7	92.3	99.3	94.1	102.1	91.3	96.4	94.2	95.9	95.9	99.2	91.4	96	93.9	93.5	93.6	103.1	102.6	95.8	93.9	104.4	100.6	97.9	100.2	106.8	107.8	110.1	113.2	110.6	105.7	111.7	108
O95104	SR-related and CTD-associated factor 4	SCAF4	1.301	5.30048e-14	1.068	0.00185833	84.7	82.6	82	84.7	83.3	86.6	80.6	85.4	99.1	98.8	102.4	98.9	105.5	96.4	97.7	102	112.7	110.2	110.5	108.7	106.8	109.8	108.6	108.1	105.3	111.2	104.6	103.6	106.2	104.7	108.4	109.8
A0FGR8	Extended synaptotagmin-2	ESYT2	1.115	0.176914	0.87	0.098314	101.2	101.2	92.2	96.8	95.7	95	97.4	96.5	110.2	105.9	103	107.1	100.5	98.1	101	109.4	113.4	107.5	100.7	111	102.1	103	108	111.9	85.7	87	85.5	91.6	90.2	93.2	101.1	97
Q13148	TAR DNA-binding protein 43	TARDBP	1.151	1	1.041	1	81.2	87.8	81.6	90.3	89.8	87.8	83.4	90.1	99.5	109.6	100.6	99.8	105.5	101.6	107.9	107.4	102.4	96	112.3	108.3	100.8	98.5	101.3	100.2	108.6	98.7	109.8	113.3	103.7	108.7	107	106.2
P15880	Small ribosomal subunit protein uS5	RPS2	1.037	1	0.944	1	94.6	94.6	92.2	92.1	90.7	91.7	89.5	88.1	108.6	109.4	106.1	113.8	111.6	109.7	107.3	110	98.3	94.2	92.5	98.8	93.1	96.5	98.1	92.2	96.7	103	102.7	102.4	103.8	104.2	109.1	104.6
P09429	High mobility group protein B1	HMGB1	1.411	0.200305	0.88	1	70.3	66.4	71.6	69.4	67.6	61.5	60.4	63.3	124.9	123.2	120.3	127.2	136.6	124.4	130.4	130	96.2	97.2	95.6	100	90.2	93.1	82.1	93.5	108.1	107.6	109.2	112.8	119	114.8	127.3	105.6
P28482	Mitogen-activated protein kinase 1	MAPK1	0.953	1	1.056	1	99.3	95.5	95.6	97.5	101.4	94.9	95.5	97.3	102.5	98.9	104.4	101	101.7	104.5	101.5	102.1	93.4	97.6	100.6	91.5	89.3	92.2	91.6	88.8	104.6	103.1	107.7	106.8	107.4	108.4	113.3	110.1
Q12904	Aminoacyl tRNA synthase complex-interacting multifunctional protein 1	AIMP1	0.915	1	1	1	98.6	107.1	108.5	99.5	106.8	108.7	106	105.6	91.2	104.9	98.6	104.1	94.8	98.3	99.2	100.6	95.8	92.6	102	77	97.3	100.2	97.5	102.3	107.5	103.3	108.8	100.5	96.8	97.3	94	94.8
P55036	26S proteasome non-ATPase regulatory subunit 4	PSMD4	1.055	1	0.946	1	91.1	88.6	96.8	101.4	89.7	91.2	95.5	98.3	101.7	107.3	100	110.8	108.6	106.9	105	112.3	95.2	100.6	102.4	94.3	86.7	99.8	107.2	97.1	106.3	101.5	101.9	100.1	101.6	98	101.2	100.9
O14974	Protein phosphatase 1 regulatory subunit 12A	PPP1R12A	0.837	0.953216	0.963	1	110	103.5	105.9	115	105.8	103.8	110.9	118	105.6	100.1	112.6	99.8	93.7	101.2	101.8	104.3	87	96	87.1	87	90.5	90.2	92.7	95.2	93.9	97.3	97.2	101.9	103.3	98.1	99	91.7
Q99733	Nucleosome assembly protein 1-like 4	NAP1L4	0.542	0.00575066	1.027	1	142.2	144.9	139.8	139.3	135.4	136	134.3	140.2	91	91.1	94.8	90	86.4	93.8	89.7	92.4	74.9	75.2	73.6	77.2	80.6	78.4	76.2	73.1	90.6	87	98.5	89.9	94.5	92.6	99.2	97.4
Q9UBB4	Ataxin-10	ATXN10	0.812	1	0.974	1	109.4	112.3	108.4	111.2	106.1	107.5	101	112.3	108.3	101.4	101.2	100.5	101.8	97.1	110.2	103.5	89.5	85.8	91.9	86.5	84.4	90.7	96.5	87.3	97.4	98.6	99.7	98.1	95.7	99.3	104.5	102.1
Q96I99	Succinate--CoA ligase [GDP-forming] subunit beta, mitochondrial	SUCLG2	0.605	1.39102e-05	1.102	1	143.4	142.8	150.5	156.2	145.8	143.1	146	146.7	72.7	78.3	85.6	81.6	71.9	78.1	83.4	75.5	89.9	85.3	84.2	87.8	91.3	88.2	91.4	88.5	84.7	86.7	83.1	87.4	85.3	89	85.7	90.3
Q9H0A0	RNA cytidine acetyltransferase	NAT10	1.083	1	0.943	1	98.1	101.4	100.8	97.6	90.4	100.4	100.1	90.1	99.4	101.9	100.2	100.4	99.1	97.2	102.8	104.8	109.1	103.8	105.6	101.5	110.3	98.7	110.8	112.4	94.9	98.3	94.2	92.8	95.9	94.3	102.8	90
P08240	Signal recognition particle receptor subunit alpha	SRPRA	1.166	0.0599366	0.878	0.264074	100.4	102.6	97.3	98.7	96.6	98.2	104.8	97.7	98.2	97.3	100.7	100.9	102.9	97.7	95.9	98.9	109.8	114.9	114.7	112.4	116.8	112.3	117.5	117.2	89.8	86.6	86.5	89.1	84.6	89.8	83.9	85.3
P37268	Squalene synthase	FDFT1	1.141	0.200728	0.823	0.0184569	93	91.8	92	91.8	94.9	96.4	103.4	91.4	116.1	107.2	111.3	116.8	108.3	99.8	109.9	108.9	106.6	103.4	106.8	105.4	105.7	105.2	107.8	104	90	90.1	84.5	93.3	89.8	95.5	86.4	92.8
O94842	TOX high mobility group box family member 4	TOX4	1.156	1	1.029	1	91.4	93.2	99.1	91.6	96.6	100.7	95.6	92	99.6	101.2	94.1	90.9	97.5	98	95.1	89.7	111.5	109.4	105	108.8	105	105.2	111.3	110.4	97.5	103.6	100.7	102.4	113.2	96.2	96.6	96.7
Q96ME7	Zinc finger protein 512	ZNF512	1.217	1	1.306	1	92.6	91.5	99.3	91.8	87.4	91.1	82.3	105.5	77.5	87.2	79.3	84	86.3	92.2	88.6	78	109.8	120.2	105.8	108.5	98.3	117.1	113.3	119.7	115	112.9	115.3	109.4	128.9	102.2	105.4	103.8
Q9BSJ8	Extended synaptotagmin-1	ESYT1	1.311	0.0798028	0.851	1	81.8	81.8	79.7	84.1	86.3	91.2	84.4	87.7	110.1	109.6	111.5	114.6	109.8	110	112.3	106.7	119.1	109	100.2	112.1	106.4	111.9	114.1	108.7	94	97.2	105	90.2	91.4	91	93.3	94.8
P50897	Palmitoyl-protein thioesterase 1	PPT1	0.97	1	1.138	0.965024	101.3	106.6	103.1	105.5	105.4	106.6	108.2	110.6	92.2	87.6	87.4	94.2	93.9	89.7	89.8	86.9	102.7	104	101.7	103	91.2	113.2	104.7	97.2	101.9	101.1	102.3	105.2	95.7	97.6	105.1	104.1
Q99426	Tubulin-folding cofactor B	TBCB	0.789	0.865908	1.13	1	111.2	114.3	107.2	110.9	102.4	102.3	108	114	98.6	97	86.8	94.6	95.2	102	90.9	94.3	87.9	84.7	90.9	85.8	86.9	84.2	84.4	99.8	109.6	107.7	106.1	106.7	115	101.6	106.1	113.1
O95861	3'(2'),5'-bisphosphate nucleotidase 1	BPNT1	0.736	5.30048e-14	1.259	3.75328e-09	122	133	126.3	122	116.2	119	124.2	134	80.8	78.8	83.2	85.1	77.2	81.3	86.7	86.2	92.6	90.7	91.6	91.1	90.4	87.8	89.4	90.3	100.9	96.3	99.5	106.2	102.7	105.2	105	104.6
Q13523	Serine/threonine-protein kinase PRP4 homolog	PRP4K	1.202	1	1.111	1	85.5	91	92.2	84.4	89.6	90.3	90	93.5	104.3	96.6	91.9	94.6	92.7	101.6	93.6	97.5	113.9	98.6	98.9	116.5	103.5	106.1	110.6	110.8	110.8	105.8	104.4	110.7	100.6	106.6	105.5	107.5
Q13510	Acid ceramidase	ASAH1	1.175	1	1.124	1	91.5	93	91.6	91.2	88.4	94.5	88.5	90.9	95	93.5	91.8	94.6	95	96.3	95.5	97.4	103.5	107.5	105.1	107.3	97.9	110.7	111.7	107.5	106.6	108.1	104.6	114.9	106.7	107.8	107	104.2
P00387	NADH-cytochrome b5 reductase 3	CYB5R3	1.089	0.541767	0.903	0.429704	101.7	102.5	105.4	102.8	103.3	100.7	104.2	102.4	95.7	104.7	100	97.4	96.7	98	96.2	96	107.3	113	109.8	113.4	110.3	118.1	117	110.6	84	89.1	84.8	88.3	82.8	88.4	88.3	87
P30622	CAP-Gly domain-containing linker protein 1	CLIP1	0.588	2.30923e-08	1.067	1	139.5	147.8	117.3	137	139.7	126.3	135.4	151.5	89.1	84	94.9	89	78.2	91	88.8	79.6	86.9	81.2	81.9	78.4	81.5	86.1	81.2	78.8	93.7	86.6	100.8	91.9	90.6	96.1	99.3	96
P68400	Casein kinase II subunit alpha	CSNK2A1	0.851	0.00828635	1.056	1	105	119.4	111.6	119.8	108.5	119	125.8	114.1	98.9	81.7	85.6	95.5	92.9	87.7	93.9	86.1	92.9	98.9	110.4	101.9	98.8	101.4	93.6	99.5	92.7	92.3	95.4	98.1	96.2	95.3	89.7	97.5
P24534	Elongation factor 1-beta	EEF1B2	1.396	1	0.87	1	71.4	69.6	64.6	63.1	66.2	65.6	62.4	65	134.5	132	127.6	129	131	129.8	132.9	126.1	91.4	85.7	89.7	96.7	91.1	91.3	92.5	83.8	109.6	113.5	116.5	105.2	113.9	123.1	113.5	111.9
P21589	5'-nucleotidase	NT5E	0.454	5.59285e-06	0.568	0.00203427	150.9	151.2	161.4	161	161	160.7	148.4	160.2	111.7	111.2	109.3	105.4	104.3	103.1	107.6	111	70.2	76.1	72.6	73.3	71	72	75	76.3	62.8	58.6	61.2	63.1	61.6	61	61.6	65
Q16629	Serine/arginine-rich splicing factor 7	SRSF7	1.204	1	1.099	1	95	86	89.7	95	78.1	86.7	97.8	86.6	86.9	113.3	103.3	89.1	97	98.5	92.3	97.2	98.7	92	105.5	106.8	100.5	111.3	112.3	113.3	115	102.4	105.6	115.7	107	116.9	106.5	98.1
Q92974	Rho guanine nucleotide exchange factor 2	ARHGEF2	0.951	1	1.093	1	119.3	116.1	92.9	115	101.9	91.9	91.4	109.8	93.3	90.2	83.3	94	93.2	100.4	85	100.9	101.4	99.7	93.8	99.8	106.6	105.6	105.2	98.4	95.8	101.7	102.6	101.2	95.6	102.1	107.7	104.5
Q14847	LIM and SH3 domain protein 1	LASP1	0.942	0.357255	1.017	1	95.7	99.1	94.6	99.9	97.1	96.1	97.4	94.6	108	105.4	108.9	103.8	101.6	105.6	101.8	106.2	91	91.9	85.7	91	89.8	90.3	91.6	92.9	105.8	106.7	105.8	106.5	108.6	108	109	109.4
Q7Z2W4	Zinc finger CCCH-type antiviral protein 1	ZC3HAV1	0.9	0.143617	0.97	1	109.4	105	110.5	118.6	109.1	113.4	129.3	104.8	86.7	93.1	97.1	98.5	91.7	106.3	96	98.4	83.5	101.6	108.3	106.5	85.6	97.4	100	97.8	94.3	91.1	101.5	94.2	90.8	95.6	90.6	93
Q14571	Inositol 1,4,5-trisphosphate receptor type 2	ITPR2	1.325	0.00345285	1.134	0.755173	93.8	96.1	89.3	94.8	94	95.3	89	97.8	86.7	87.4	82.5	84.7	80.1	86.5	85.2	83.9	119.6	124.9	127.6	120.6	127.9	126.7	125.3	121.6	96.5	103.5	95.7	96.1	94.9	99.9	94.4	97.4
Q00534	Cyclin-dependent kinase 6	CDK6	0.919	0.850983	0.922	1	105	99.7	97.4	101	102.2	97.2	98.5	94.8	107.7	110.5	109	108.2	109.6	109.2	103.4	107	90.7	90.4	86.3	91.5	95	89.3	91.9	93.3	103.3	100.5	99.8	98.9	98.4	101.7	98.9	109.7
Q96GM5	SWI/SNF-related matrix-associated actin-dependent regulator of chromatin subfamily D member 1	SMARCD1	1.162	0.148687	0.978	1	91.4	89.8	91.6	95.7	84.2	96	93.4	94.8	99.2	100.7	107.3	101.3	101.2	104	99.4	96.3	100.1	107	111.3	101.7	113.6	104.8	112.3	107.9	105.9	98.6	97.3	101.1	98.8	98.3	95	100
P46777	Large ribosomal subunit protein uL18	RPL5	1.112	1	1.017	1	80.7	79.4	87.7	88.1	90.7	92.5	91.9	89.9	105.2	107.2	110.6	109.4	99.7	102.9	104.2	105.3	97.9	107.5	102	98.8	103	94.7	94	99.1	106.3	112.7	101.1	105.2	109.8	107.6	110.9	103.7
O00303	Eukaryotic translation initiation factor 3 subunit F	EIF3F	0.99	1	1.004	1	98.6	106.2	104.2	89.8	99.3	89.8	93.4	106.3	94.8	101.2	96.9	105.5	111	106.6	99.6	101.7	97.9	98	108.8	96.1	89.6	87.9	104.6	99.3	102.6	101.1	90.8	107.6	108.3	96.1	100.9	105.6
Q9UKX7	Nuclear pore complex protein Nup50	NUP50	1.021	1	0.949	1	103.5	101.9	89.6	93.9	98.6	101.4	95.5	96.2	108	102	109.6	100.3	105.6	101.6	102.2	108.3	98	102.4	102.9	99.5	93.6	98.1	100.7	99.4	102.9	94.7	97.4	93.5	98.1	101.8	99.7	99.1
Q01484	Ankyrin-2	ANK2	0.998	1	1.168	1	109	101.6	92.1	97.8	93.1	113.5	102.7	107	92.8	98.9	87.5	98.2	87.5	89.5	87.9	92	107.6	107.4	95.9	98.8	103.3	94.5	100.5	111.3	106.8	105.6	107	92.8	106.4	108	101.3	101.6
P55145	Mesencephalic astrocyte-derived neurotrophic factor	MANF	1.111	0.509103	0.875	0.510042	96.3	94.6	95.8	90.6	95.6	90.9	93.9	94	109.9	107.8	106.3	109.2	109.2	106.8	106.1	106.3	105.5	101.4	105.7	103.1	106.4	104.1	102.2	105.4	92.7	92.4	94.9	93.6	97.8	95.7	91.7	94.1
P61106	Ras-related protein Rab-14	Rab14; RAB14	1.177	1	1.083	1	94	96.1	92.4	101.4	90.2	97.6	91.9	99.4	90.5	91.4	94.2	90.6	92.3	94.2	92.5	87.5	118	108.1	110.7	118	108.2	111.7	115.9	112.1	100.5	95.6	95	103.3	106.8	97.7	103.5	98.4
Q9UBC2	Epidermal growth factor receptor substrate 15-like 1	EPS15L1	0.985	1	1.044	1	95.8	101.2	109.7	101.1	96.6	95.2	108.3	100.6	97.7	97.8	95.8	98.2	92.5	100.6	101	99.6	92.9	97.2	104.9	105.4	96.5	101.6	92.7	101.9	96.3	101.6	97.9	106.3	93.8	103.1	110.9	105
Q15008	26S proteasome non-ATPase regulatory subunit 6	PSMD6	1.254	0.0764738	0.966	1	79.2	81.1	79.1	80.5	79.9	76.1	87.1	81.9	110.6	110.1	115.5	111.3	108.8	115.4	109.9	111.4	95	101	107.9	105.1	89.5	99.8	100.2	109.8	107.2	107.2	110	99.1	113	106	102.9	108.4
Q07157	Tight junction protein ZO-1	TJP1	0.929	1	0.956	1	109.8	100.1	102.3	110.7	105.9	109.6	109.8	107.3	98.9	94.6	100.2	108.9	97.6	98.2	102.2	95.5	100.7	94.4	101.3	108.8	102.4	101	95.5	94.7	93.1	91.3	89.6	95.3	98.3	95.3	89.1	97.3
Q7Z4H8	Protein O-glucosyltransferase 3	POGLUT3	1.07	0.327348	0.802	6.08722e-08	93.3	93.9	94.6	92.6	91.2	98	102.7	101.4	117.2	114.1	112.5	109	112.7	116.7	116.3	103.5	103.9	104.1	98.3	101	102.3	97.4	97.2	100.7	91.7	92.3	96.9	84.6	91.7	89.7	88.2	90.2
Q8TC12	Retinol dehydrogenase 11	RDH11	1.312	0.0205883	0.999	1	87	87.5	89.6	81.3	93.5	94	88	91.7	100.8	102.9	92	95	97.6	103.3	93.2	95.3	116.4	112.6	116.7	126.6	115.5	117.9	116.7	105.1	92	106.3	100.4	92.8	94.6	100.7	97.4	95.4
Q9UNM6	26S proteasome non-ATPase regulatory subunit 13	PSMD13	1.178	1	0.942	1	84.5	90.5	84.2	90.5	86.5	86.8	94.3	90.5	103.4	100.3	107.4	113	107.8	107.4	106.6	103.8	104.8	105	109.1	103.9	102	100	106.5	103.6	100.8	96.9	105.2	100.5	98.9	102.9	101.6	100.7
P46781	Small ribosomal subunit protein uS4	RPS9	1.197	0.0138088	0.829	0.0545967	83.9	78.2	86.6	77.2	86.7	82.6	82.3	75.3	122.9	113.6	115	121.6	127.9	126	118.2	116.2	106.4	96.6	99.7	93.5	99.5	98.2	99.3	94.1	101.3	98.9	106.2	98.4	100.4	99.7	96	97.5
O00170	AH receptor-interacting protein	AIP	0.718	0.682289	1.051	1	125.5	113.5	108	127.6	117.8	120	122.5	119	87.5	101.7	95.3	93	92.1	94.6	95.8	97.4	90.9	86.9	80.7	85.8	85.8	89.1	82.8	84.7	97.7	104.3	99.1	102.5	97.5	99.6	101.2	100
O95347	Structural maintenance of chromosomes protein 2	SMC2	0.998	1	0.762	1	88.6	89.7	91.9	94.8	86.1	88.2	87.9	90.7	123.6	124.6	128.8	126.8	121	127.1	126.2	121	88.8	90.5	89	87.3	86.2	88.9	89.6	95	95	92.6	96.1	91.9	100.2	98.6	94.6	98.7
Q7L576	Cytoplasmic FMR1-interacting protein 1	CYFIP1	0.959	0.947713	1.016	1	100.2	90.7	98.3	102	100.9	103.9	98.2	93.9	109.2	96.5	100.8	105.4	103.5	98.6	107.6	92.5	99	96.8	93.8	96.5	90.9	94.8	94	95.6	101.3	104.8	102.8	102	98.7	107	112.6	107.4
O95232	Luc7-like protein 3	LUC7L3	1.519	5.80967e-11	0.943	1	73.5	75.5	68.4	70.9	71.9	70.3	71.6	70.8	115.5	113.3	110.8	111.5	114.8	115.4	113.9	113.8	110.3	103.1	108.2	104.5	108.5	101.9	110.3	108.4	106.4	113.3	109.4	105.5	108.3	102.6	105.5	111.8
P41219	Peripherin	PRPH	1.348	1	1.652	0.940388					58.7	67.3	106.1	74.7					109.2	84.4	53.6	78.2					124.4	71.9	104.5	87.3					139	68.6	242.5	129.5
P37108	Signal recognition particle 14 kDa protein	SRP14	1.017	0.881804	0.972	0.67165	95.4	88	95.7	102.8	95.6	92.9	102.9	96	107.4	102.6	112.9	103.9	98	108.8	103.4	102.7	102.9	97.5	95.4	97	96.4	105.7	95.7	102.4	93.9	97.4	102.3	104.7	103.6	102.5	94.2	99.2
Q9NTK5	Obg-like ATPase 1	OLA1	0.906	1	1	1	95	97.8	100.5	98.3	98	95.9	99.7	96.6	107.4	110.4	106.8	107.2	106.2	102.7	110.4	101.7	88.2	87.7	85.7	90.4	89.1	91.7	92.3	87.4	107.2	107.5	107.4	102.6	106.8	110.5	106.5	104.5
P09382	Galectin-1	LGALS1	0.988	1	0.813	0.0145246	100	94.6	92.8	91.1	99.5	93.4	87.9	89.6	124.2	118.6	114.2	116.7	123.2	117.2	116.2	117.2	98.7	90.9	93.7	92.6	93.9	90	89.4	91.3	91	96.3	92.9	91.7	100.2	97.3	94.3	99.4
P15104	Glutamine synthetase	GLUL	1.433	5.30048e-14	0.862	2.5656e-07	63.2	64.7	66.6	62.5	64.8	66.4	64.3	65.3	131.9	134.8	130	124.6	135.1	132	125.6	129.1	89.1	89.7	94	94	91.7	86.9	94.2	94.5	118.1	110.7	111.5	114.6	114.3	111.6	114.3	110
Q9Y4F1	FERM, ARHGEF and pleckstrin domain-containing protein 1	FARP1	0.924	1	1.058	1	113.3	118.4	115.4	104.1	117.2	117.6	114.9	117	84.4	87.9	84.7	91.2	89.9	85.1	85.5	96.5	98.1	107.3	109	108.5	107.5	99.8	112	101.4	92.3	92.6	94.7	98.1	91.2	90.8	90.9	82.7
O00267	Transcription elongation factor SPT5	SUPT5H	1.061	1	1.046	1	96.9	95.7	103	107.9	93.3	101.9	91.9	93.1	93.8	100.5	99.4	93.4	98.6	99.7	96.2	96.7	103.9	95.9	100.4	104.9	112.7	99.1	99.8	108.1	103.7	98.6	98.3	103.6	103.1	101.3	105.3	99.2
Q13330	Metastasis-associated protein MTA1	MTA1	1.184	1	1.062	1	90.9	91.9	90.3	87.5	91.2	86.4	89.9	92.6	94.8	95.3	98.2	97.2	97.4	98.8	99.9	103.2	104.6	111	107.4	110.9	107.1	105.5	104.5	107.5	103.4	100.4	110.5	105.9	104	103.8	105.1	103.1
Q13247	Serine/arginine-rich splicing factor 6	SRSF6	1.48	0.00119933	1.072	1	72.6	81.4	67.2	64.2	76.3	62.2	73.1	68.3	106.2	129.1	118.9	107.4	88.8	88.9	125.2	86.3	82.4	107.2	101.4	124.3	95.6	84.6	117.3	123.9	110.3	110.9	133.9	82.7	107.2	134.6	149.6	118.2
P78559	Microtubule-associated protein 1A	MAP1A	0.692	0.03218	1.177	1	118.9	124.3	124.4	128.1	128.9	124	127.6	131.6	88.3	86.1	93.1	89.6	85.4	81.4	86.2	83.3	89.9	86.1	83.5	89.5	87.7	83.9	86.8	89.2	96.6	97.2	100.7	103.8	102.4	102.2	95.4	103.9
Q9NUQ6	SPATS2-like protein	SPATS2L	0.772	0.19686	1.005	1	112.6	117	120.5	125.2	118.4	112.2	121	116	91.5	98.3	94.9	94	97.5	94.6	99.1	92.9	90.4	91.1	94.8	90.8	91.1	90.4	94.3	90.7	91.3	94.7	95.8	97.1	100.3	90.7	98	92.8
P62826	GTP-binding nuclear protein Ran	RAN	1.096	1	0.931	1	84.9	89.4	90.1	93.6	82.3	86.7	91.7	85	112.9	112.2	102.8	106.2	111.9	112.3	113.1	106.8	96.2	93.7	95.7	95.1	102.6	96.7	100.4	99.3	109.2	107.6	102.6	107.8	103.9	102.3	104.6	100.4
P61081	NEDD8-conjugating enzyme Ubc12	Ube2m; UBE2M	0.514	2.10939e-08	1.008	1	144	149.8	151.3	146.5	147.9	136.7	154.5	152.4	85.2	80.6	84	92.1	87.6	90	84.5	90.6	80.5	76.3	74.6	74.5	76.6	78.1	79.1	74.4	99.8	87.9	84.8	88.1	85.6	84.9	90.9	86.3
Q9P2R7	Succinate--CoA ligase [ADP-forming] subunit beta, mitochondrial	SUCLA2	0.573	0.0024925	1.048	1	150.6	151.8	151	154.3	149.3	148.9	148.8	148.5	76.9	79.8	77.4	79.2	78	82.9	84.1	82	87	84.9	84.6	89.4	86.2	85.4	85.7	89.9	83.2	81.9	83.4	84.7	80.3	79.7	84.4	85.8
Q13724	Mannosyl-oligosaccharide glucosidase	MOGS	1.261	4.85126e-08	0.859	0.000674532	94.3	93.4	97.3	94	92.2	96.4	97.2	88	97.3	104.4	97	101.9	97.4	102.3	101.2	101	120.9	117.9	119.6	112	123.3	116.3	116.3	121.7	89.8	84.5	87.1	88.5	85.3	84.8	89.8	86.7
Q6UN15-3	Isoform 3 of Pre-mRNA 3'-end-processing factor FIP1	FIP1L1	1.274	0.0405906	1.019	1					82.9	90.3	90.9	88.4					118	92.9	93.4	101.3					118.7	112	115.7	107.1					81.4	107.9	108	91
P45973	Chromobox protein homolog 5	CBX5	1.212	0.699156	0.852	1	80	85.1	81.1	75.6	88.2	79	78.3	87.6	118.3	119.8	117.6	121.5	121	117.3	115.8	113.1	96	108.4	100	95.3	101.4	97.3	97.5	97.8	99.8	106.4	101	94.1	103.6	104.7	98.1	99.3
P53004	Biliverdin reductase A	BLVRA	1.011	1	0.954	1	91.4	92.1	88	87.3	87.3	91.5	90.5	89	110.9	113.9	109.9	113	111.3	112.3	111.9	113.1	89.8	89.5	92.7	91.3	90.3	89.6	91.3	91.8	105.4	106	109.7	109.1	110.8	107.9	105.5	105.9
Q05193	Dynamin-1	DNM1	0.569	0.0103861	0.904	1	134.5	132.2	142.9	148.5	134.3	136.2	145.5	147	95.3	91.9	93.9	90.4	92.9	97.3	96.7	94.6	78.4	73.7	85.5	83.8	80.8	75.7	78.5	80.3	79.9	85.6	90.3	93.2	84.2	84.9	84.5	86.5
Q6UVK1	Chondroitin sulfate proteoglycan 4	CSPG4	1.125	0.0185967	1.121	0.0306124	103.7	106.6	89.3	93.8	99.8	92.5	98.3	93.2	82.4	94.5	98.2	92	93.6	91.3	92.6	90.5	110.1	107.5	102.9	106.9	108.6	112.4	100.4	114	102.3	96.4	104.3	109	105	106.3	98.8	102.7
P62753	Small ribosomal subunit protein eS6	RPS6	1.085	0.170129	0.997	1	90	93.7	92.2	93.6	88.4	85.5	85.2	94.3	105	99.1	99.9	98.1	113.3	107.6	105.8	112.9	95.6	105.1	103.3	99	97.9	97	98.7	99.1	103.8	104.7	106.3	110.5	97.3	105.5	108.2	103.5
Q70UQ0	Inhibitor of nuclear factor kappa-B kinase-interacting protein	IKBIP	0.953	1	0.872	1	89.7	116.8	113.2	124.3	106.6	98.9	109.1	117.7	108.6	95.8	101.7	93.4	99	98.7	104.2	97.5	106.5	111.5	108.1	96.8	104.3	102.5	109.8	105.3	89.3	77.4	89.1	77.9	83.3	90.6	83.9	88.5
P16403	Histone H1.2	H1-2	1.134	0.9099	0.906	1	104.8	87.3	82.9	74					123.7	108.6	104.1	113.1					122.1	107	87.1	81.3					93	110.3	99.7	101.2
P61201	COP9 signalosome complex subunit 2	COPS2	0.916	0.551962	0.986	1	106.2	106.7	100.7	104.5	102.6	108.5	102.6	100.4	103.4	101.9	103.2	96.4	101.7	104.4	95.7	99	94.6	95.7	93.1	94.3	95	96.9	92.1	101.4	96.9	103.4	100.8	98.1	99.9	96.6	101.6	101.6
P26640	Valine--tRNA ligase	VARS1	1.573	4.9982e-10	0.958	1	62.5	61.5	63.8	60.7	66.2	61.5	62.2	63	120	120.5	126.5	121.8	123.8	127.5	120.5	110.9	100	97	98	96.8	104	100.2	97.3	98.1	126.4	118.1	114.7	111.7	116.7	119.2	115.3	113.7
P16989	Y-box-binding protein 3	YBX3	1.086	1	0.928	1	88	92.4	93	96.9	88	90.6	99.3	94.3	106.8	115.2	108	108	107.1	104.8	111.3	106.2	105.3	103.4	98.2	98.1	103.2	104.1	91.1	96.3	97.3	97.2	88.5	103.8	99.7	99.9	103.9	100.1
Q14690	Protein RRP5 homolog	PDCD11	0.978	1	0.99	1	101.6	105.9	104.5	108.8	109.7	100	100.1	106.8	94.9	98	95.1	95	94.6	96.5	97.8	99.7	101.2	100.6	107.1	102.3	109.7	101	103.4	104.3	92.8	98.1	94.8	99.2	93.3	91.9	94.9	96.3
P35606	Coatomer subunit beta'	COPB2	0.995	1	0.993	1	95.1	104.3	80.6	97.2	96	96.5	100.8	87.3	96.8	99.5	97.1	108.6	109.4	104.8	109.9	108.6	96	93.6	96.5	99.6	90.3	95.5	92.8	96.4	100.5	113.9	106.3	114.4	107.9	97.5	100.6	105.7
P09493-3	Isoform 3 of Tropomyosin alpha-1 chain	TPM1	0.921	1	0.793	1	89.4	89.1	89.6	84.4	88.1	90.8	88.4	88.3	122.6	131.5	126.9	128	126.1	132.3	124.4	130.7	79.3	83.6	84.6	86.5	82.9	80.5	78.1	79.9	100.9	101	102.2	100.2	104.8	101.1	98.8	105
P05455	Lupus La protein	SSB	1.621	1.81765e-05	0.858	0.824162	57	57.8	61	61.1	55.8	57.9	58.9	60.4	131.9	136.7	133.8	126.8	134.2	133	137.8	126.8	93.8	93.1	90.1	98.3	95.6	92.1	97.5	99.4	112.7	116.4	114.4	115.1	116.5	109.7	114.4	109.9
Q02952	A-kinase anchor protein 12	AKAP12	0.708	0.112355	0.953	1	123.4	121.9	122.1	129.9	116	123.8	128.1	123.4	96.6	93.1	94.1	107.5	93.2	96.6	98.7	100.9	88	87.4	87.1	87.2	87.8	94.7	84.3	86.6	97	83.3	93.5	87.8	94.4	91.7	92.4	87.5
Q6UXN9	WD repeat-containing protein 82	WDR82	1.116	0.67517	1.005	1	95.6	89.3	93.5	88.6	88.3	99.1	87.8	87.4	111	97.7	95	107.5	95	115.9	109.6	101.2	99.8	99.2	99.1	99	98.3	106.7	101	99.4	106.9	104.6	104.7	108.5	111.3	105	104.4	89.6
P35249	Replication factor C subunit 4	RFC4	0.994	1	0.855	1	87.1	97.5	98.2	92.1	103.3	96.6	95.4	93.1	110.7	120	113.2	112.2	111.6	106.5	112.6	122.5	93.5	96.5	91.8	98.5	97.1	94.5	89.9	96.3	99.1	96.1	97.5	96	95	101.2	89.3	95.1
Q12907	Vesicular integral-membrane protein VIP36	LMAN2	1.164	0.717221	0.965	1	96.9	96.1	97.3	101.9	98.3	103	94.4	97.3	95.7	100	90.2	95.4	96.8	90.3	100	94.1	118.1	112.2	110.3	117.3	119.5	112.1	110.1	114.3	91.3	92.7	91	93.6	94.3	86.5	91.8	97.2
Q9UQB8	BAR/IMD domain-containing adapter protein 2	BAIAP2	0.558	4.16918e-05	1.127	1	158.1	156.5	156.2	151.3	146.6	151.8	152.7	152	70.9	78.5	76	76.9	75.8	71.7	81	80.7	82.2	85	85.5	81	81	89	87	85.1	85.9	88.8	83.9	83.2	83.3	87	86.3	88.9
Q6UX53	Thiol S-methyltransferase TMT1B	TMT1B	1.785	0.00327686	1.418	0.395428	78	79.9	83.3	80.9	78.4	78.1	76.8	78.5	75.8	74.1	80.4	73	76.4	74.3	75.2	74.7	142.4	140.2	136.3	133.4	140	143.2	140.2	138.4	106.7	99.7	111	104.9	106.6	104.9	106	108.2
P61163	Alpha-centractin	ACTR1A	0.846	1	1.07	1	107.2	112.1	112.2	111.4	108.3	106.4	105.3	105	98.5	95.8	91.9	98.3	90.1	93.2	103.6	100.8	87.6	88.7	92.1	90.2	97.7	93.7	96.2	83.5	98.6	104.2	104.1	107.3	103.5	109.7	101.3	101.5
Q12874	Splicing factor 3A subunit 3	SF3A3	1.025	0.710517	1.034	1	102.9	99.6	94.4	92.9	100.7	101.4	104.7	94.2	94.7	95.7	98.9	100.2	97.3	99	96.5	98.9	102.8	102.5	104.2	102.9	101.4	101.6	100.9	102.9	104.3	102	99.3	102.7	100.9	98.3	98.4	102.9
Q01081	Splicing factor U2AF 35 kDa subunit	U2AF1	1.21	0.733561	1.023	1	84.9	89.5	87.6	87	77.5	80.4	79.3	84.8	102.8	104.6	106.9	102	112.4	110.5	108.6	102.4	95.9	104.5	107.9	101.1	104.3	99.9	97.1	104.4	104.9	104.6	112	103.8	103	111.4	111.4	112.4
P61601	Neurocalcin-delta	Ncald; NCALD	0.919	1	1.114	1	106.9	108	114.6	114.2	103.2	108.5	105.5	123	94.9	88.4	89.8	87.1	78.9	86.5	91.7	98.9	93.9	92.2	102.9	99.6	107.9	99.2	90.3	104.4	96.1	99.7	107.5	104	94.6	114.2	98.8	94.4
Q9H4G4	Golgi-associated plant pathogenesis-related protein 1	GLIPR2	0.653	9.28297e-08	0.918	0.822397	142.5	137.8	149.7	137.6	140.9	142.1	137.5	149.3	78.7	89.5	90.7	91.5	83.2	87.2	83.2	83.8	104.3	86.2	94.1	88.8	97.3	90.6	100.7	87.9	83.7	76.6	75.4	72.8	82.5	64.8	80.4	88.6
Q9UBM7	7-dehydrocholesterol reductase	DHCR7	1.418	6.02663e-10	0.942	0.17977	86.4	86.4	89.7	83.3	85.9	90.1	92	84.8	96.6	104.3	97	103.9	106.7	90.5	98.5	95.9	119.1	119.2	127.1	121.8	127.8	123.2	119.4	128.8	92.5	84.3	94.5	93.7	86	85.7	91.7	93
P67775	Serine/threonine-protein phosphatase 2A catalytic subunit alpha isoform	PPP2CA	1.184	0.837686	0.947	1	83.6	87.2	82.5	72.3	84.2	81	79	81	116.5	120.5	106.6	112.9	122.8	104.5	106	112.7	96	97.5	100.1	104.7	103.3	93.8	95.8	94.9	106.4	107.3	102.7	103.1	119.4	104	107.3	110.3
Q07866	Kinesin light chain 1	KLC1	0.655	5.30048e-14	1.013	1	132.1	124.8	125.9	126.9	132	123.2	124.9	132.1	90.6	92	95.3	91.7	94	94.9	93.7	98.2	91.7	85.1	79.4	81.2	84.8	84.6	80.6	79	99	96.4	94.2	93.5	89.9	99.1	92.9	96
P25789	Proteasome subunit alpha type-4	PSMA4	1.128	0.00128299	0.91	0.0817247	88.5	83	84.5	87.2	86.8	84.8	80.3	78.8	118.2	108.8	118.9	111.4	122.4	113	111.2	118.2	95.8	94.4	93.3	96.6	92.5	95.2	97.5	97.2	104.7	101.7	109.5	103.3	109.6	106.1	105.6	100.9
O95785-3	Isoform 3 of Protein Wiz	WIZ	1.058	0.088893	0.99	1	98	97.4	94.6	96.8	93	94.3	99	97.8	100.7	101.4	101.6	100	97.7	96.5	96.9	104	100.4	108.3	105.9	101.4	102.2	107.5	102.2	103.3	98.6	98.4	100.2	96.1	97.9	102.8	102.8	101.9
P39748	Flap endonuclease 1	FEN1	0.77	0.0700279	0.846	1	108	102.9	103	103.3	107	101.4	109.1	103.8	118.7	117.6	114.3	117.2	117.4	118.8	116	111.6	80.7	74.6	86.6	81.7	78.6	75.2	84	77.1	98.5	101.9	94.8	96.3	99.1	99.3	100.6	101
P48444	Coatomer subunit delta	ARCN1	0.72	0.00874944	1.001	1	118.4	115.6	114.1	126.5	121.6	118.2	111.7	125.4	96.2	98.4	101.7	101.6	106.9	96.4	96.6	95	80.2	87.9	84.3	86	83.5	78.9	86	87.2	96.5	94.7	97.3	100.5	92.6	102.1	100	97.9
P05387	Large ribosomal subunit protein P2	RPLP2	1.139	0.00151523	1.058	0.79283	85.1	82.7	84.8	93.1	90.8	85.7	87.8	91.2	108.4	110.1	103.1	100.8	102.2	103.3	101	99.8	98.2	95.6	101.5	99.7	96.5	97.1	99.5	105.3	108.6	108.6	114.1	105.6	115.3	112.5	105.5	106.3
P36542	ATP synthase subunit gamma, mitochondrial	ATP5F1C	0.403	7.17858e-09	0.993	1	170.2	177.6	183.7	192.7	182.7	183.3	178	187.4	68.9	69.5	76.3	73.3	70.2	66.3	75.9	79	68.8	75.7	73.8	73.6	73.7	76.3	73.2	72.4	76.4	79	69.4	71	70.6	71.4	71.5	68.2
Q9Y617	Phosphoserine aminotransferase	PSAT1	1.473	0.836695	0.995	1	62.5	56	66.2	66.7	62.5	63.5	62.1	66.3	114.9	118.3	118	122.8	125.3	123.9	122.6	121.2	90.5	89	96.2	104.5	96.8	92.5	93.1	90.2	124.8	118.3	129.2	122.1	120.4	122.3	117.6	119.6
P51648	Aldehyde dehydrogenase family 3 member A2	ALDH3A2	1.21	7.73026e-05	0.997	1	89.1	86.9	90.9	96.3	100.6	96.5	94.2	102.8	94.5	90.4	96.7	95.5	95.4	89.1	98.3	90.4	115.6	120.9	115.1	119.2	113.6	114.6	117.1	111.8	94.6	99.9	98.8	95.7	92.3	94.7	94.2	94.5
P30626	Sorcin	SRI	0.78	0.00535958	1.167	0.474578	115.9	113.9	106.8	110.5	110.1	112.9	111.7	111.6	96.1	91.1	96.1	93.7	91.3	93.5	89.3	94.8	84.5	88.8	88.8	82.1	83.1	88.4	87.8	86.4	111.8	103.1	105.7	111.1	113.1	107.2	107.5	111.3
Q8NBX0	Saccharopine dehydrogenase-like oxidoreductase	SCCPDH	1.198	1	1.021	1	93.2	97.9	93.5	73.8	93.6	98.7	110	117.5	85.4	77.6	90.1	101.3	90.9	91.8	93.8	90.4	114.6	114.1	112.5	128.5	102.8	114.7	117.2	122.4	118.6	92.8	108.1	97.9	91.1	82.9	92.3	89.9
Q9ULX6	A-kinase anchor protein 8-like	AKAP8L	1.238	1	1.101	1	91.8	84.3	86.5	86.9	79.9	88.8	86.7	95.8	94.9	102.6	97.1	98.8	99	95.5	97.3	93.7	107.6	111.8	107.8	100.4	104.8	113	105.8	107.4	110.6	104.8	107.7	106.5	102.9	98.6	110.5	120.3
P30044	Peroxiredoxin-5, mitochondrial	PRDX5	0.784	0.294292	1.124	1	107.1	120.4	116.3	114.9	118.1	114	115.4	116	90.9	86.5	93.3	93	91.1	90.1	89.1	96	89.5	90.8	91	89.3	90.6	90.6	91.1	92.6	108.2	102.5	104.1	102.1	97.6	106.7	101.7	99.4
P49257	Protein ERGIC-53	LMAN1	1.18	0.788388	0.925	1	99	97.8	95.7	96.8	81.8	88.7	86	85.1	101.6	100.4	104.5	98.2	108.6	105.6	101.5	111.5	108.8	108.7	103	115.3	103.6	108.7	111.3	110.3	92.1	96.7	88.4	93	104.7	99.6	93.9	99.1
P62750	Large ribosomal subunit protein uL23	RPL23A	1.089	1	1.042	1	84.3	86.9	86.7	89.3	95.2	90	94.2	87.2	105.4	99.9	103.1	103.3	109.5	106.1	105.4	105.3	103.5	96.2	96	98	96.5	95.9	94.8	92.6	113.3	109	113	111.9	107.8	103.7	110.6	105
Q8NI36	WD repeat-containing protein 36	WDR36	1.044	0.299204	0.983	1	103.4	94.4	96.7	95.5	96.3	96.2	97.3	99.5	102.2	95.2	102	100.8	98.7	102.5	102.5	104.2	100.3	101.2	104.2	97.7	102.6	102.1	98.1	99.1	104.1	103.1	100	99.3	97.5	100.3	102.7	100.4
Q8WWQ0	PH-interacting protein	PHIP	1.226	0.781913	1.034	1	88.5	88.4	90.4	92.6	91	91.8	90.8	106	95.7	104	97.6	93.3	96.5	96.5	95.5	95.9	112	106	112.1	110.5	111.4	111.4	108.3	112.7	102	103	100.1	103.8	98.8	98.8	95.8	98.8
O94760	N(G),N(G)-dimethylarginine dimethylaminohydrolase 1	DDAH1	1.149	0.819159	1.019	1	81.3	81.5	76.7	80.9	79.6	80.6	81.2	79	107.2	112.2	116.9	109.6	112	118.7	111.2	111.6	92.5	96.7	98.5	92.3	93.1	91.8	93	90.7	114.1	117.9	111.7	110.1	118.5	110.7	113.7	114.5
Q6YHK3	CD109 antigen	CD109	0.908	1	0.697	0.464875	97	110.2	104.5	105.7	100.9	103.8	105	99.6	112.3	116.3	120.3	118.5	112.6	119.6	126.9	123	92.4	92	101.9	99.6	95.5	93.8	96.3	93.1	77	85.5	81.7	85	79.3	82.7	83.1	84.7
P61020	Ras-related protein Rab-5B	Rab5b; RAB5B	1.213	0.00537272	1.141	0.274958	92.8	93.6	85.4	98.9	77.7	90.2	90.1	95	95.7	88.6	99.3	87.8	92.8	91.4	92.7	93.2	111.3	118.4	94.1	101.8	110.6	116.1	110.2	120.2	103.1	109.5	107.3	112.4	90.2	125	104.4	100.1
Q6PD62	RNA polymerase-associated protein CTR9 homolog	CTR9	1.074	1	0.907	1	94.2	89.1	93	93.3	96.6	95.1	104.9	105.6	101.2	105.2	108.4	106.5	105.9	109	96.9	101.6	107.1	102.2	100.4	109.4	98.4	109.3	101.1	100.6	97.5	95.3	94.5	102.9	102.1	89.6	87.1	96.1
Q9NVI7	ATPase family AAA domain-containing protein 3A	ATAD3A	0.577	5.15609e-05	0.914	1	143.4	161.6	143.1	157.6					89.6	92.2	72.8	83.6					73.2	81.4	95.2	92.5					81.5	76.9	73.4	82.1
Q9H0D6	5'-3' exoribonuclease 2	XRN2	1.286	6.15517e-11	1.062	0.254705	79.4	88.8	81.9	86.4	81.6	79.5	85.6	84.9	102.5	101.1	101	101.3	100.3	104.2	99.5	101.2	100.3	107.3	107.3	106.3	105.5	109.6	110.9	113.3	112.6	108.6	111.2	103.9	107.4	106.6	102.6	107.5
Q96N66	Lysophospholipid acyltransferase 7	MBOAT7	1.254	0.250908	0.915	1	93.4	95.9	93.4	89.8	95.8	96.6	96.7	95.1	101.2	97.3	99.5	94.7	88.5	100.5	92.6	94.9	122.9	119.8	117.9	119.6	128.8	127.3	115.8	118.1	88.4	86.8	92.1	87.4	92.5	92.7	82.1	82
Q9BW27	Nuclear pore complex protein Nup85	NUP85	1.164	0.00249619	1.064	0.969357	85.7	91.8	86.8	94	96.4	87.1	93.1	97.1	92.8	105.5	93.1	98.7	99.8	103.2	97.4	86	105.5	112.6	101.4	111.3	110.3	106.9	108.4	103.1	102.6	104.7	104	109.4	93.9	105.9	102.9	108.4
O14936	Peripheral plasma membrane protein CASK	CASK	0.968	1	1.128	1	114.2	117.9	110.7	116.4	96	103.7	104.7	104.3	91.8	89	81.2	81.3	86.2	93.3	92.4	85.2	99.7	105	110.3	103.3	99.7	103.1	111.8	107.9	90.4	95.4	100.4	93	97.2	102.6	105.5	106.5
Q9HB71	Calcyclin-binding protein	CACYBP	0.588	1.03773e-11	0.91	0.352225	133.2	125.1	128.4	128.2	131	133.6	129.7	121.7	107.6	102.2	100.1	102.1	102.6	102.3	100.9	103.2	76.7	75.3	76.4	78.3	74.2	75.3	77.6	75.1	93.9	87.6	91.7	93.2	92.3	92.8	94.1	93.5
O14776	Transcription elongation regulator 1	TCERG1	1.242	0.000251103	1.006	1	86.7	78.8	86.2	89.1	81.4	84.3	84.9	90.5	96	105.1	104.5	107.9	102.5	104.6	96.4	109.6	108.1	103	102.5	105.7	110.2	106.8	109.3	101.2	100.4	105.3	109.1	111.6	105.3	103.1	105	104.9
Q9H8H3	Thiol S-methyltransferase TMT1A	TMT1A	1.527	5.30048e-14	1.012	1	77.5	79	80.7	82	77	78.4	81.8	85.2	98.6	95.5	98.6	96.7	101.9	98.8	105.8	97.1	123	120.8	126.4	122.9	116.1	124.6	113.9	118.3	95.4	99.4	99.9	103.5	91.3	105.5	104.5	99.6
Q9P258	Protein RCC2	RCC2	1.012	1	0.953	1	83.9	94.2	92.6	91.2	85.4	90	84	87.8	106.9	114.8	120.2	114.3	120.8	112.8	112.5	120.8	80.4	92.5	87.8	95.2	81.7	90.7	89.1	93.5	89.3	111.2	113.5	111.8	105.6	107.3	105.1	112.9
Q01780	Exosome complex component 10	EXOSC10	1.158	0.0398586	0.859	0.14751	93.5	89.1	94.5	89.5	90.1	89.2	92.4	95.3	107.3	112	104	111	110.4	103.7	104.9	113.3	109.7	103.6	101	108	107	100.7	111.6	104.4	92.6	94.3	92.7	97.2	98.6	91.3	93.5	93.6
P25786	Proteasome subunit alpha type-1	PSMA1	1.076	1	0.915	1	87.7	89.8	89.5	90.4	90.1	92.7	88.5	83.3	114.7	110.5	111.1	115.7	112.5	114.3	108.7	108.4	97.6	96.7	95.2	96.2	96.7	95.9	98.4	92	101	102.3	101.8	99.9	103.1	106.6	106.6	102.3
P29992	Guanine nucleotide-binding protein subunit alpha-11	GNA11	0.832	0.190843	1.047	1	130.1	124.7	123.1	113.6	124.6	124.1	131.7	126.8	86.4	82.6	87	83.4	83	84.6	90.6	79.9	104.3	99	103.6	109	105.1	99.9	97	103.7	85.5	88.9	89.1	89.7	90.2	87	85.7	86.1
P12004	Proliferating cell nuclear antigen	PCNA	1.773	0.0251125	0.799	1	58.9	58	56.1	57.2	58.3	60.2	57.6	51.6	132.1	130.8	132.2	127.9	141.5	136.8	138.1	128.3	106.9	109.8	103.2	99.4	101.7	99.1	103.5	101.2	101.1	106	116.1	104.2	111.5	105.2	105.9	99.7
Q9Y2Q3	Glutathione S-transferase kappa 1	GSTK1	0.671	2.31544e-07	0.955	1	121.3	128	131.8	138.9	122.6	132	129.1	125.6	93.5	94.9	94.2	104.8	92.9	102.1	89.4	88	80.1	87.5	84.1	86.1	91.8	93.7	86.4	85.2	93.8	86.9	82.7	91.3	89.8	93.3	89.5	88.6
P61224	Ras-related protein Rap-1b	RAP1B	0.874	0.0302326	0.955	1	115.5	119	112.2	109.1	122.3	115.4	115.7	115.1	95.7	92.7	95.4	92.4	96.3	92.2	91.2	95.3	103.8	102.4	99	98.3	101.3	101.9	100.5	100.3	93.3	89.6	93.5	88.1	90.1	90.1	86.3	86
P56192	Methionine--tRNA ligase, cytoplasmic	MARS1	1.319	0.0262763	1.082	1	77.9	85	89.2	79.2	78.7	73.7	79.1	83.4	102.1	105.3	100.6	101.3	104.6	104.3	104.7	98.6	101.9	105.1	105.7	100.8	100.1	105.6	104.7	104.1	107	110.9	117.5	110.6	110.9	112.4	114.5	120.6
P18084	Integrin beta-5	ITGB5	1.018	1	0.894	1	101.2	103	119.9	102.4	106.6	111.1	90.4	99.8	95.8	111.2	92	105.2	96.1	105.9	103.2	93.5	100.1	105.2	108.4	103.9	112.2	108.2	99.8	98.8	87	95.9	83.1	85.8	101.5	87.7	90.4	94.8
Q15005	Signal peptidase complex subunit 2	SPCS2	1.16	1	0.937	1	95.2	85.8	103.5	95.3	88.9	131.8	101.1	119.7	102.6	94.4	95.4	95.9	89.5	79.5	108.4	128.8	108.4	116.6	111.2	126.2	99.8	119	120.2	107	88.4	91.4	90.8	98.6	111.7	50.9	73.2	70.5
P63000	Ras-related C3 botulinum toxin substrate 1	RAC1	0.821	0.00102324	1.081	0.823747	112.6	123.3	125.2	119.7	121.8	126.6	122	118	77.3	87.7	83.4	85.6	82.6	88.9	91.6	88.5	100.1	100.1	105.1	104.3	94.8	100.1	97.8	99.3	98.3	93.6	93.7	90.1	90	97.1	95.4	85.5
P12110	Collagen alpha-2(VI) chain	COL6A2	0.763	0.776938	0.75	1	124.4	130.5	135.1	134.9	119.3	117.4	130.1	121.3	101.1	99.8	98.3	101.5	101.4	101.9	97.1	104.7	95.4	97.9	92.1	97.5	100.6	96.4	96.6	100.1	69.6	80.7	69.8	71.3	77.5	74.5	79.4	81.9
Q13561	Dynactin subunit 2	DCTN2	0.866	0.937595	1.081	1	108.7	104.1	107.4	107.8	105.1	104.5	109.1	112	97.9	96.2	95.8	93.8	91.3	105.8	90.1	96.4	93.9	93.1	96	84.4	92.2	93.4	89.5	99.9	98.1	104.3	108.1	110.6	99.5	103.2	102.4	105.5
O14950	Myosin regulatory light chain 12B	MYL12B	1.085	1	0.998	1	85.7	81	92.2	84.9	85.8	91.2	85.7	91.5	117.3	109.4	111.9	107.5	123.1	109.3	102.7	103.1	90.9	89.5	93.5	96.4	95.1	91.7	101	92.7	108	106.2	114	111.7	98.4	120.8	97.4	110.3
P28066	Proteasome subunit alpha type-5	PSMA5	1.285	0.642317	0.98	1	88.5	72.9	85.9	79.2	75.4	79.8	78.1	91.6	119.7	112	106.8	109.3	93.1	105.5	110	108.9	98.3	105.2	95.4	99.1	109.3	107.3	115.5	96.7	114	106.8	107.8	99.1	103.2	106.9	113.7	105
O15540	Fatty acid-binding protein, brain	FABP7	0.862	1	1.148	1	102.1	99.5	104.4	105.3	106.1	98.8	100.6	101.6	92.3	95.5	101.1	91.6	103.6	97.2	99.6	99.9	81.7	94	89.9	94.4	90.6	83	81.6	85.8	112.6	105.6	116.7	113.2	114	112.4	115	110.1
P62495	Eukaryotic peptide chain release factor subunit 1	ETF1	0.511	0.0349536	1.06	1	150.1	148.7	140	144.4	155.3	150.8	147.7	151.7	79.5	84.5	86.8	88.6	88.1	80.7	83.2	87.2	80.1	75.5	76.3	77.9	76.5	71.2	76.4	73.4	88.4	90.1	95.8	93.3	87.1	92	91.5	87.2
P53618	Coatomer subunit beta	COPB1	1.307	0.000372761	1.007	1	68	71.1	76.3	77.9	73.9	78.8	82.6	73.3	109.3	115.2	110.1	111.1	108.7	107.2	113.7	114.8	102.1	97.3	105	105.4	98.2	96.4	96.9	98.2	108.4	110.3	110.8	121.5	110.4	123.1	112	111.8
Q7Z3B4	Nucleoporin p54	NUP54	0.98	1	1.038	1	102.7	98.4	100.5	108.7	96.7	105.8	105.6	106	99.5	100.1	91.2	90.9	97.1	97.2	93.3	94.3	101.3	102.7	103	97.9	101.3	105.5	97.6	104.5	101.4	112.7	95.5	93.6	97.2	101.5	102.1	94.3
Q14764	Major vault protein	MVP	0.831	0.0082772	1.456	2.96437e-06	114.8	113.3	118.2	116	119.4	112.1	117.7	118.8	74.5	77.6	83.2	82.5	69.5	74.8	73.6	75.9	97.3	95.1	97.4	96.9	94.4	99.2	98	96.7	110.3	106.4	109.5	107	112.6	108	110	119.1
P45974	Ubiquitin carboxyl-terminal hydrolase 5	USP5	0.784	0.545925	1.084	1	106	106.5	113.7	105.9	112	111.6	112.2	98.6	94.7	101.3	99.4	100.4	87.4	93.8	103.5	96.7	83.8	83.1	85	89.8	80.4	96.8	89.7	86	115.8	102	107.7	104.8	114.2	117.9	104.8	94.4
P53597	Succinate--CoA ligase [ADP/GDP-forming] subunit alpha, mitochondrial	SUCLG1	0.52	0.000344008	1.136	1	164	158.7	157.2	170.5	158.5	160.4	151.5	157.2	72.1	66	74	77	75.5	71.2	75.9	78.9	82.3	81.8	84.6	78.3	87.8	84.7	82.6	81	84.3	85.6	86.5	77.3	83	85.6	86	80
P49915	GMP synthase [glutamine-hydrolyzing]	GMPS	1.038	1	0.868	0.420313	87.4	88.3	85.9	81.1	75.6	90.7	86	90.7	124	115.1	112.2	121.5	120.3	122.5	122.2	112.8	82.8	89.7	89.5	90.8	86.9	96	93	90.4	106.3	113.7	101.6	110.1	102.4	104.8	100.8	105
O60306	RNA helicase aquarius	AQR	1.194	1	1.059	1	89.4	81.2	88.5	89.6	87.2	90.8	92.1	99	99.8	99	91.8	95.8	97	99.4	99.1	96.7	99.9	112	107.4	122.3	106.3	106.1	101.2	110.5	103.6	112.6	107.9	99.2	99.6	104	101.3	109.9
Q9NRR5	Ubiquilin-4	UBQLN4	1.097	1	0.979	1	92.1	101	93.1	105.3	92.3	104.7	72.7	92.4	98.6	104.2	103	102.7	101.8	101.5	106.7	108.8	90.4	97.6	101.1	102.4	104.6	83.6	113.6	111.1	95.7	100.7	111.5	100.6	105	95.2	94.8	111.3
P62805	Histone H4	H4C1; H4C11; H4C12; H4C13; H4C14; H4C15; H4C16; H4C2; H4C3; H4C4; H4C5; H4C6; H4C8; H4C9	2.437	5.30048e-14	1.994	3.69267e-13	52.1	52.8	51.3	52.7	51.5	52.7	52.7	60.5	73	75.7	74.7	74.1	68.9	70.9	68.8	72.2	131.3	129.3	126.7	125.4	127.2	133.6	127.4	132.5	146.8	146.7	142	145.5	144	143.6	143.8	149.7
P18621	Large ribosomal subunit protein uL22	RPL17	0.978	1	0.965	1	96	101.7	99.5	97.1	100.3	90.2	83.3	93.7	109.5	104.9	104.7	103.8	109.3	101.9	111.5	109.3	88.1	97	95.2	94.1	89.8	93.8	94.7	97	109	97.9	101.1	100.4	101.1	108	105.6	110.3
Q9UHQ4	B-cell receptor-associated protein 29	BCAP29	1.162	1	0.914	1	92	97.7	97.4	96.1	101.2	97.6	97	86.6	98.8	96.7	99.8	100.2	97.8	101	103.7	103.2	110.6	118.2	114	111.9	114.6	118.7	109.6	108.4	93.5	94.9	88.7	89.5	93.9	83.8	92.6	90.4
O15031	Plexin-B2	PLXNB2	0.772	1	1.118	1	131.5	133.5	124.5	131.5	134.6	131.6	122.2	137.4	77.1	74	81.6	80.2	77.3	79.4	82.5	77.7	95.2	107.2	105.6	100.2	101.1	102.2	105.9	99.7	86.7	83.3	93.4	94.5	87.9	87.8	84.4	88.2
Q15907	Ras-related protein Rab-11B	RAB11B	1.074	1	0.961	1	96.7	102.3	92.4	97.3	106.8	103.7	100.4	104	93	100.2	93.3	98.1	99.9	95	94.7	96.7	108.6	109.1	118.8	111.4	111.9	107.1	106.7	104	90	90.8	96.9	101.1	90.9	94.7	93.3	90
P37235	Hippocalcin-like protein 1	HPCAL1	0.86	1	1.027	1	106.4	113.7	115.5	106	114.4	117.5	111.3	113.4	88.3	83.6	92	84.8	96.1	93.6	92.4	93.7	98.6	96.7	85.8	99.8	96.4	96.2	102.3	106.1	111.8	110.4	96.1	110.3	92.2	93.3	87.7	93.3
O15372	Eukaryotic translation initiation factor 3 subunit H	EIF3H	1.211	1	1.014	1	83.5	87	77.9	83.3	85.7	93.2	92.7	95.1	98	103.7	89.6	101.2	104.2	106	104.6	105.2	109.3	106.4	119.2	113.9	93.1	98.3	102.7	100.3	105.2	105.4	106.1	110.2	106.5	104.3	104.6	103.6
P61006	Ras-related protein Rab-8A	RAB8A	0.962	1	0.882	0.889506	107.2	112.3	104.9	112.2	101.4	111.4	102.6	113.7	101.7	101.1	102.3	95.7	93.7	98.2	102	98.2	99.5	100.2	107.6	103.5	106.9	106.8	107.2	99.8	91.3	87.8	87.5	85.4	87.3	88	89.2	93.6
P60228	Eukaryotic translation initiation factor 3 subunit E	EIF3E	1.468	4.69223e-07	0.941	1	68.1	66.2	74	67	74.6	73.8	74.1	76.8	109.6	105.3	116.7	116.7	112	113.7	111.7	121.9	109.1	107.9	112.8	109.3	100.1	114.3	107.6	103.3	106.7	111.6	110.1	108.8	102.3	105.5	104.3	104
P14324	Farnesyl pyrophosphate synthase	FDPS	1.7	3.98231e-05	1.052	1	57.3	57.8	61.8	60.7	58.5	60.6	57.4	59.6	110.8	121.8	114.9	120.1	118.8	117.9	114.8	118.4	98.7	96.2	103.2	102	102.3	93.3	95.6	102.1	121.5	129.9	121.6	121.5	126.3	125.7	123.4	125.3
P20810-6	Isoform 6 of Calpastatin	CAST	0.849	1	0.863	1	105.5	110.1	84.9	109.4	96.5	102.2	101.5	102.6	125.2	125.6	115.2	119.5	105.8	110.5	111.1	110.7	87.4	87.4	85.2	72.6	86.5	85.4	90.5	91.7	86.7	102.9	87.1	95.2	95.1	107.2	102.7	100
Q9BR76	Coronin-1B	CORO1B	1.003	1	1.015	1	98.9	99	95.1	94	94.5	99.2	90.8	93.1	109	98.1	101.2	107.5	104.2	102.9	105.5	103.8	94.6	100.7	96.2	94.3	95.6	93.6	92.4	95.6	100.5	96.6	106.2	107.9	104.8	111.1	109.1	103.9
Q96ST3	Paired amphipathic helix protein Sin3a	SIN3A	1.252	7.72597e-06	1.005	1	81.8	80.4	86.7	89.3	84.4	89.3	83.9	86.8	97.9	102.6	108.8	103.4	99.2	103.1	96.1	105.3	107.4	105.2	103.7	116.2	105.4	110.8	111.1	106.8	108	102.5	104	102.2	106.1	102.8	106.5	102.4
P47755	F-actin-capping protein subunit alpha-2	CAPZA2	0.955	0.806478	1.008	1	103.4	97.3	96.6	94.2	95.2	94.4	99.1	104.3	100.8	97	103.9	109.5	108.1	104.1	94.4	107.7	102.4	90.6	88.4	92.2	92.9	90.5	95.3	94.5	112.2	105.3	101.8	104.3	107.9	107.3	101.7	102.5
P09661	U2 small nuclear ribonucleoprotein A'	SNRPA1	1.084	0.00226603	1.059	0.268335	91.3	95	100.8	97.6	97.1	94.6	95.4	102.2	97.3	96.7	101.3	98.1	93.9	96.1	94.9	97.7	101.5	99.4	104.9	103.8	107.5	105.6	108.7	103.6	101.6	100.5	105.1	105	94.9	98.4	105.2	104.1
Q15291	Retinoblastoma-binding protein 5	RBBP5	1.258	0.0112106	0.996	1	79.5	87.1	88.7	83	85.5	93.7	87.8	83.2	101.5	103.5	101	94.7	104.9	104.7	98.8	110.7	98.3	110.8	110.3	115.4	106.9	104.7	111.2	105.3	101.8	107.9	107.7	108.5	101.3	102.4	97.5	101.4
P02649	Apolipoprotein E	APOE	1.752	0.0476732	1.643	0.221695	90	84.6	95.7	81.9	72.2	88.5	93.2	85.3	56.2	55.9	58.7	63.2	64.9	52.5	62.4	66.6	150	162.1	158.5	143.4	160.4	143.1	154.4	140.2	100.6	105.8	94.9	98.3	88.8	95.6	108.3	123.6
Q99497	Parkinson disease protein 7	PARK7	1.368	0.245812	1.025	1	74.1	70.3	69.2	69.7	81.3	70	71.8	73.4	122.1	113.2	111.3	109.8	115.1	116.9	107.3	115	96.9	98.8	97.3	91.9	102.1	97.4	91.6	95.2	122.1	118.1	116.4	118.8	114.3	117.5	115.7	115.5
Q14118	Dystroglycan 1	DAG1	0.812	0.998178	1.025	1	118.1	116.6	126.1	121.9	123.2	125.4	124.8	121.7	83.3	85.5	92.8	84.4	86.8	82.2	95.5	95.7	98.8	104.8	99.4	98.9	100	100.2	99.1	99.5	86.6	94.5	94	94.1	89.1	83.4	87.5	85.8
Q9HCD5	Nuclear receptor coactivator 5	NCOA5	1.099	1	1.021	1	92.7	97.5	95.3	109.6	101.8	95.5	98.2	95.5	90.1	92.2	101.2	102.6	96.4	99.8	94.9	103.9	112.8	97.1	105.5	95.8	106.6	98.4	107.8	108.4	111.4	103.1	94	99.1	101.1	96.6	91.4	103.6
Q02878	Large ribosomal subunit protein eL6	RPL6	0.895	0.603147	0.828	0.154135	102.7	104.1	94.7	96.1	102.6	97.2	102.6	92.4	119.7	115.3	117.9	116.1	120.7	114.3	112.2	115.7	89.5	87	92	81	96.2	89.2	90.1	86.3	96.1	95.5	95.8	96.5	96.6	93.4	94.5	96
P11413	Glucose-6-phosphate 1-dehydrogenase	G6PD	0.922	0.0716172	1.014	1	90.9	95.3	92.4	97	96.5	97.1	100.8	94.8	105.8	110.8	107.4	104.9	103	108.5	103.6	107.6	89	87.9	95.3	86.2	89.5	85.8	86.8	92.2	110.3	109.4	110.6	106.8	107	114.4	107	105.6
P41250	Glycine--tRNA ligase	GARS1	1.085	0.786618	0.963	1	84.3	81.7	81.1	81.8	84.6	74.3	83.7	84.9	117.4	119.2	122.2	109	117.3	110.3	115.7	108.3	88.5	93.5	90.6	83.8	95.4	88.5	93.7	89	116.4	110.6	110.9	109	112.6	117.2	112	112.4
P51114	RNA-binding protein FXR1	FXR1	1.133	0.763117	0.942	1	98	95.9	91.8	93.3	96.3	92.7	90.1	92	104.3	102.2	99.9	103.6	108.7	98.8	101.7	104.1	109.9	105.1	105.6	104.8	108	101.2	109.5	104.7	96.5	93.7	99.2	96.1	97.4	94.6	102.5	97.8
P60660	Myosin light polypeptide 6	MYL6	0.984	1	1.008	1	90.1	95.6	93.4	93.8	93.9	93.3	80.4	97.5	106.4	106.2	102.3	110	114.3	110.1	106.9	104.3	92.9	90.5	94.6	97.7	91.8	89.5	91.9	92.3	108.4	106.5	105.1	106.4	111.6	112.5	111	98.9
P27694	Replication protein A 70 kDa DNA-binding subunit	RPA1	1.005	1	0.903	1	77.9	85.5	85.3	84.9	69.1	85.7	82.8	96.3	126.3	130.6	122.1	121.5	105.5	112.5	118.5	119.9	80.5	84.5	85.5	80.9	90.8	96.8	96.2	85.5	108.1	110	110.9	105.4	104.1	117.8	104.8	113.7
P25788	Proteasome subunit alpha type-3	PSMA3	1.248	0.0985353	0.947	1	86.8	82.7	80.9	80.1	81.7	77	85.3	78.4	114.3	113	110.3	113.9	112.6	108	107.9	109.7	98.9	101.2	97.7	93.3	104.3	109.2	104.2	101.6	111.7	104.1	104.6	106.6	103.8	102.5	107.5	106.4
P10155	RNA-binding protein RO60	RO60	1.429	2.2612e-08	1.048	1	73.3	77.9	72.7	75.1	70.4	68.7	67.5	74.5	106.5	110	103.9	103.5	119.1	114.3	110.4	109.8	107.7	106.7	109.6	105.5	101.9	97.3	103.1	100.4	104	113.1	116.8	113.6	110.3	117.5	117.6	117.1
Q9Y4P3	Transducin beta-like protein 2	TBL2	1.188	0.951821	0.879	1	91.4	90.3	102.8	99.4	99	92.1	95.6	101.5	95.5	97.1	102.6	103.5	106.2	91.5	100.6	100.8	109.9	123.9	117.5	113.5	106.9	119.5	127.2	106.9	90.6	86.1	83	92.9	84.5	90.8	86.5	90.4
P16278	Beta-galactosidase	GLB1	1.009	1	1.195	1	105.7	111.3	107.9	110.8	107.4	107.5	104.2	104.7	80.4	86.9	83.4	84.2	79.3	80.3	86.7	89.5	103.1	111.6	107.1	113.1	113.8	107.9	109	106.6	97.3	96.9	99.8	100.5	98.6	103.1	100.8	100.6
Q9H488	GDP-fucose protein O-fucosyltransferase 1	POFUT1	1.074	1	0.896	1	102.6	99.7	98.5	94	95.2	95.5	98.1	98.1	104	100.8	100.4	101	105.8	105.8	104.1	103.2	103.7	110.9	103.8	108.5	102.7	109.1	107	103	93.3	96.9	89.7	92.3	94	91.4	87.3	99.9
Q01581	Hydroxymethylglutaryl-CoA synthase, cytoplasmic	HMGCS1	1.143	0.000101311	1.268	3.6421e-09	86.1	85.2	94.1	83.8	89.3	84.2	84.3	88.5	96.5	92.6	93.4	94.7	93.2	98.4	96.8	93.6	102.9	102.4	98.1	94.3	98.2	95.6	95.4	97.8	123.1	119.3	119.3	114.2	119.3	118.9	123.5	123
P07203	Glutathione peroxidase 1	GPX1	0.764	3.67788e-08	1.085	0.303967	110	114.9	112	118.5	107.5	117.1	126	117.8	93.7	88.9	91.6	101	88.5	94.6	100.4	95.5	76.8	93	88.3	92.8	86.3	89	89.3	87.5	101.2	109.5	102.2	105.4	102.4	94.7	102.1	101.2
Q9HC52	Chromobox protein homolog 8	CBX8	1.129	1	1.105	1	94.6	94.3	93.3	96.6	91.7	92	100	92.9	92	94.9	98.3	92.7	96.7	91.1	93.4	94	116.8	104.9	100.3	108.8	106.7	105	109.2	103.3	100.8	102.5	108.1	101.1	108.6	98.6	112	104.8
Q93050	V-type proton ATPase 116 kDa subunit a 1	ATP6V0A1	0.972	1	1.018	1	110.4	120.5	111.7	116.3	120.4	107.6	118.2	116.3	84.3	86.1	82.4	78.3	80.5	87.8	78.3	84.1	112.4	127.1	113.4	114	111.2	117.6	111.3	112.7	78	95.7	86.8	82.6	89.4	81.6	82.8	100.2
Q9NW64	Pre-mRNA-splicing factor RBM22	Rbm22; RBM22	0.999	1	1.124	1	105.3	106.4	104.2	121.8	99.3	99	96.6	103.7	82.1	78.1	91.9	98.8	95.8	93.3	93.1	85.6	89.3	99.4	104.5	103.9	106.8	102.7	106.4	103.9	110.4	104.4	84	115.4	108.7	101.1	100.6	103.5
Q15181	Inorganic pyrophosphatase	PPA1	1.238	1	1.079	1	76.6	89.7	79.4	79.5	78.1	78.8	76.7	76	104.3	120.2	108.7	91.1	109.6	104.7	116	109.9	93.9	96.3	85.1	101.8	97.9	93.4	102.9	102.3	129.6	119.4	119.4	105	102.3	112.9	116.1	122.5
O75165	DnaJ homolog subfamily C member 13	DNAJC13	1.147	1	0.971	1	86.5	91.7	92.6	86.7	92.6	102	99.6	95.5	110.2	104.8	104.8	95.1	97.7	102	104.5	100.1	105.5	109.8	108.1	98.3	108.2	106.9	100.6	104.6	101.8	104	103.5	96.4	98.9	95.4	102.8	88.5
O60749	Sorting nexin-2	SNX2	0.716	0.107832	1.109	1	120.4	125.2	132.4	126	127.2	131.9	123.6	126.8	92.1	91.3	94.9	85.7	85.5	83.6	87.2	86.8	89.6	88.2	82	91.5	91.5	83.1	95.9	96	89.5	98.3	96.6	96.3	85.4	102.8	99.7	93.2
Q13185	Chromobox protein homolog 3	CBX3	1.328	0.833835	0.801	1	76.3	73.7	65.7	80.8	74.5	73.3	80.4	86	134.4	123.8	127.6	133.7	115.7	110.1	112.9	129.1	106.2	88.2	94.9	99.2	107.7	109.3	99.3	100.7	105.3	107	94	89.3	105.1	101	94.5	100.5
Q13555	Calcium/calmodulin-dependent protein kinase type II subunit gamma	CAMK2G	0.845	1	1.252	1					131.7	101.6	134	89					56.5	88.4	110.3	76.8					101	112.6	77.8	94.7					123.3	98.7	95.7	107.9
Q7L2H7	Eukaryotic translation initiation factor 3 subunit M	EIF3M	1.449	0.192118	1.015	1	72.3	70.3	70.3	75.1	72.1	67.3	71.7	78.3	110.3	108.5	110.6	109.6	112.6	111.7	111.1	109	95.5	106.2	103.3	105	100.2	113.4	113.9	102.5	116	112.1	112.1	122.8	107.8	104	110.9	113.4
Q14938-3	Isoform 3 of Nuclear factor 1 X-type	LOC111162388; Nfix; NFIX	1.261	1	1.072	1	87.2	90	85.6	89.2	84.6	87.8	78.3	90.9	99.4	96.6	99.4	96	98.9	93.5	93.7	100.3	111.2	109.8	112.6	104.6	110.8	111.9	109.4	105.4	106.5	102.7	105.7	103.8	110	103.9	103.2	117.3
P23368	NAD-dependent malic enzyme, mitochondrial	ME2	0.561	0.131279	0.936	1	143.7	142	145.1	163.3	139.9	145.4	140.9	158.4	81.5	100.9	92.6	79.6	89	85.7	87.9	86.5	83.7	78.1	73	92.1	75.8	78.3	91	88.9	83.7	80.4	74.3	85.9	80.3	78.4	90.7	82.8
Q9ULV3	Cip1-interacting zinc finger protein	CIZ1	1.224	0.00030419	1.123	0.106906	80.3	87.8	92.3	95.5	88.6	83.7	93.7	90.1	92.2	93.4	94.8	95	89.5	98.6	100.5	95.2	108.3	106.2	113.6	110.4	100.6	111	107.5	110.8	107.6	112.5	104.7	105.5	105.6	104.8	110.2	109.7
Q92616	Stalled ribosome sensor GCN1	GCN1	1.19	1	0.963	1	83.5	84.7	78.9	74.6	82	93.5	75	86.6	115.1	115.3	105.3	112.8	114.2	123.2	105.8	92.7	91.6	102.4	99.2	95.2	109	102.1	97.8	85.4	109.3	115.7	105.2	111.3	103.9	109	110.3	109.4
Q13363	C-terminal-binding protein 1	CTBP1	1.414	1	0.995	1	73.3	85.7	71.4	66.2	80.9	74.9	74.5	76.6	108.7	106	110	107.8	102.9	114.9	109.9	98.3	103.9	116.3	99.7	102.6	112.1	103.6	107.3	111.6	105.2	118.2	107.2	117.8	109.4	107.6	107.6	107.8
Q16850	Lanosterol 14-alpha demethylase	CYP51A1	1.226	1	0.877	1	86.9	93.2	90.2	92.5	88.7	98.4	94.5	94.3	99.8	102	102.3	99.2	105	108.6	101.7	114.5	118.1	114.6	119.1	113.1	107.9	110.8	109.7	125.5	93.6	92.1	94.1	89.4	81.9	82.9	89.8	85.8
P61758	Prefoldin subunit 3	VBP1	0.855	0.0323881	0.981	1	102.9	108.9	104	101.7	101.3	107.7	102.8	99.9	102.5	99.8	97.7	106.6	109.7	105.7	106.9	110.9	81.1	85.3	88.9	92.3	88.6	81.9	87.3	89.5	109.8	104.3	104	110.2	100.5	100.3	111.3	95.7
P48723	Heat shock 70 kDa protein 13	HSPA13	1.058	1	1	1	107.3	96.7	111	95.1	88.2	98.3	101.7	107.2	95.6	91.1	98	100.8	102.3	95.1	106.2	90.6	112.6	103.7	100	103.6	109.9	108.9	106.6	105	97.8	100.1	94.9	91.5	97.3	83.5	102.9	96.4
Q07666	KH domain-containing, RNA-binding, signal transduction-associated protein 1	KHDRBS1	1.262	1	1.118	1	77.3	80.2	62.1	80.3	91.1	87.6	85	86.1	101.2	109.5	99.5	95.7	97.6	105.1	102.5	96.3	108.9	117.9	106.2	108.2	100.7	98.2	99.7	102.4	110	116.2	112.4	114.4	117.8	111	111.9	106.9
P52597	Heterogeneous nuclear ribonucleoprotein F	HNRNPF	1.23	0.937595	0.992	1	83.7	82.7	86.1	81.7	88.7	81.4	79.9	79.6	100.5	106.4	109.7	112.7	114.2	104.8	107.7	105.1	99.1	98.1	101	107.7	106.3	97.8	101.2	106.8	110.5	105.7	110.9	103.8	106.7	110.3	104.1	105.5
P35527	Keratin, type I cytoskeletal 9	KRT9	0.763	0.00775394	1.048	1	114.3	114	130.8	110.2					87.2	99.4	104.6	90					93.2	81.4	75.8	99.8					97.9	103	98.7	99.6
P56545	C-terminal-binding protein 2	CTBP2	1.434	0.267589	1.039	1	74.3	76.9	76.2	82.4	77.1	74.9	72	69.9	107.4	103.1	114.4	105.7	107.7	104.6	108.3	108.7	108.3	99.7	109.4	108.4	110.3	109.2	102.6	107.7	99.5	115.7	109.4	109.3	104.2	114	114.4	114.3
P29590	Protein PML	PML	1.079	0.867112	0.865	0.257415	94	96.6	95.4	93.7	101.1	95.4	94.3	97.5	110.6	103.6	109.6	108.4	105.4	103.8	109.5	110.3	91.7	99.5	106.5	112.9	98.8	98.9	108	107.2	99.9	85	96.2	96.4	92.2	86.1	88	103.5
Q9HD45	Transmembrane 9 superfamily member 3	TM9SF3	1.382	1	1.301	1	83.5	80.1	75.5	82.1	95.1	93.2	93	92.2	77.7	76.3	77.6	85.4	87.5	83.8	86.2	82.6	136.5	129.7	125.1	117.4	119.8	122.8	114.8	116.7	113.3	113.7	110.8	115.3	105.7	101.4	105.5	99.7
Q14160	Protein scribble homolog	SCRIB	0.876	1	1.348	1	102.3	130.5	119.8	114	119.1	120.5	109.8	114.9	92.2	77.6	73.9	71.8	79.2	82.3	73.7	74.8	94.5	95.2	106	97.9	100.8	110.2	104.2	107.9	107	106.2	97.4	113.6	99.3	99.4	94.7	109.3
Q92692	Nectin-2	NECTIN2	0.849	1	1.036	1	108.2	121.9	116.3	130.2	113.1	124.8	121	129	67.6	84	90	88.6	74.2	89.2	89.3	83.5	96.6	107.8	129.5	99.4	99.6	106.9	98.1	112	90.3	96.8	84.5	88.5	92.5	86.6	86.4	93.8
Q8IVF2	Protein AHNAK2	AHNAK2	0.59	5.30048e-14	0.757	6.92085e-08	162	156.8	158.7	157.8	159.8	165.7	158.4	155.4	82.8	82.9	85	83.3	82.2	81.6	89.5	85.7	93.6	93	95.9	95.2	97.9	89.4	92.8	93.3	63.8	64.5	63.5	60.9	62.3	64.2	59.6	62.1
Q8NE71	ATP-binding cassette sub-family F member 1	ABCF1	0.91	1	1.111	1	102.1	106.5	100.4	98	95.4	97.7	106.5	104.9	101.1	104.5	103.8	96.5	80.4	90.7	95	96.3	89.4	91.2	98.6	91.7	87.6	92.6	112.3	98.6	99.9	110.3	104.5	101.5	109.9	137.3	80.2	114.7
P26373	Large ribosomal subunit protein eL13	RPL13	0.941	0.736468	0.938	1	98.4	95.6	103.5	93.9	103.9	101.9	99	96.9	105.9	108.1	106.6	105.8	107.6	110.4	107.7	101.2	97.2	90.5	89.6	95.5	93.3	92.5	99.1	82.8	101.6	105.7	107.7	94.4	97.6	107.5	99.2	99.4
P61604	10 kDa heat shock protein, mitochondrial	HSPE1	0.521	5.30048e-14	1.031	1	163	166.4	159	157.2	164.4	164.9	160	161.6	71	68.6	73.9	76.2	76.4	75.1	79.7	77.1	85.8	84.6	87.5	84.6	86	80.6	83.9	81.1	80.8	82.4	81.7	77.3	78.2	75.9	77.1	77.7
Q8WXX5	DnaJ homolog subfamily C member 9	DNAJC9	0.575	1.76756e-05	0.96	1	136.9	134.8	140.8	130.3	134.5	130.9	129.4	137	100.9	98.3	86.6	89.5	98.4	94.5	96.7	97.8	80.6	79.1	72.1	75.9	77.6	74.3	80.1	77.1	87.5	92	97.5	97.2	86.7	92.5	94.2	98.3
Q8IUD2	ELKS/Rab6-interacting/CAST family member 1	ERC1	0.696	0.790743	1.08	1	127.2	121.8	124	122.1	115	117.7	122.4	126.7	88.4	91.1	93.6	92.2	90.2	97.5	92.5	95.3	84.3	84.9	78.4	89.8	87.9	88	85.2	82.6	107.5	96.1	99.9	98.6	101.4	104.5	93.6	99.5
Q6P2E9	Enhancer of mRNA-decapping protein 4	EDC4	1.381	0.00112575	0.99	1	78.3	75.2	79.3	81.2	76.8	73.2	82.5	84.1	101.7	107	111.5	108.5	103.5	106.6	102.2	100.8	110.5	105.1	109.8	111.3	107.8	107.8	118.3	105.5	104.1	101.7	110.9	103.9	103.2	110.7	103.6	113.4
P46782	Small ribosomal subunit protein uS7	RPS5	1.075	1	0.792	1	92.1	95.8	104.8	96.1	92.7	88.7	81.8	78.8	122.2	118.2	110	112.7	119	116.1	112.9	120.9	93.9	99.5	94.2	112.1	105.3	99.2	97.9	102.4	85.7	86.8	83.3	92.7	92.9	94.2	96.4	100.9
A5YKK6	CCR4-NOT transcription complex subunit 1	CNOT1	1.499	0.0821399	1.024	1	71.1	72.2	77.9	71.2	75	73.8	77.3	77.2	104.7	113.6	105	107.7	105	104.6	104	107.6	103.2	111.5	111.5	109.8	116.3	111.8	117	110.7	109.6	111.3	109.2	110.5	104.4	104.7	105.8	104.7
Q16891	MICOS complex subunit MIC60	IMMT	0.551	5.06871e-07	1.013	1	150.9	143.3	145.1	161	145.8	149.3	152.6	154.4	73.3	83.2	83.6	92.8	72.2	81.5	80.5	86.9	84.4	81	82.1	83	83.3	87.1	82.3	78.6	82.2	88.3	82.8	82.9	91.5	87.5	82.9	83.8
Q13123	Protein Red	IK	1.075	1	1.119	1	93.2	102.2	98.5	95.9	97.3	103.3	90.2	101.2	89.7	93.9	97.8	91.6	91.6	94.1	92.9	93.7	105.7	103.4	99.9	108.9	105.8	105.1	105.5	104.7	105	100.3	109.2	105	101.2	103.8	106.6	103.2
P18754	Regulator of chromosome condensation	RCC1	1.33	0.000241139	1.069	1	88.7	78.2	83	72.6	80.3	93.1	72.1	78.4	101.1	105.2	104.1	103.9	97.4	112.7	106.9	94.9	103	105.8	105.2	114	108.3	118.3	100.6	96.7	107.5	113.2	94.8	119.6	116.2	109.2	97.8	117.2
P61160	Actin-related protein 2	ACTR2	1.117	1	1.018	1	90.2	85.7	85	86.9	86.1	87.5	87.3	88.1	101.4	105.7	100	113.3	107.6	108.4	118	106.6	104.3	109	98.1	88.1	100.7	92.2	87.7	96.6	110.3	112.1	111	99.1	105.9	113.7	107.9	105.6
Q5SRE5	Nucleoporin NUP188	NUP188	1.169	0.687079	1.046	1	91.7	94.1	88.2	92.8	92.2	92.8	97.6	90	102.4	98.6	96.6	91.1	101.6	88.5	98.6	102.5	104.3	94.9	117.7	115.6	106.6	101	109.6	112.5	102.9	98.5	107.1	103.4	97.1	94.9	104.9	109.5
Q969X5	Endoplasmic reticulum-Golgi intermediate compartment protein 1	ERGIC1	1.213	0.0419957	0.934	1	92.1	95.8	93.9	94	94.3	92.2	97.1	94.9	106.6	98.9	95.5	94.5	95.2	100.5	98	100	114.2	119.1	113.6	110.7	114.3	114.5	110.2	120.3	95.9	93.6	90.3	91.3	90.7	92.6	95.9	89.4
Q9P016	Thymocyte nuclear protein 1	THYN1	1.243	1	1.077	1	75.1	78.7	81.2	80	77.4	73	78.1	81.3	112	107.2	111.1	106.4	105.2	114.2	115.6	97.5	97.5	96.4	97.4	98.2	80.7	103.1	95.3	101	111.7	117.8	117.4	112	110.8	121.8	124.5	120.5
Q9BQ67	Glutamate-rich WD repeat-containing protein 1	GRWD1	0.758	0.00025723	0.926	1	117.5	116.7	126.8	121.7	122.8	124.5	127	136	97.7	93.8	100.5	92.4	92.7	84.8	93.8	99	90.2	84.1	100.7	104	95.2	92.2	87	98.6	85.1	84.6	95.3	88.6	80.7	84	91.4	90.2
Q96JB5	CDK5 regulatory subunit-associated protein 3	CDK5RAP3	1.064	1	0.944	1	101.1	107.2	103.9	98	97.4	97.5	98	100.1	103.4	101.8	99.2	95	100.6	100.3	97.8	105.8	108.6	106	96.1	103.8	106.9	105.4	105.5	104.7	97.7	94.8	92.1	91.4	95.3	96.7	94.9	92.9
Q8NFH5	Nucleoporin NUP35	NUP35	1.013	1	1.081	1	97.6	101.8	99.1	107.7	94.4	96.4	91.3	113.8	88.1	96.4	106.4	88.6	102.9	96.8	93.6	99.5	104	88.9	102.7	98.7	100.6	95	95.8	106.3	97.8	109.6	91.6	121	112.5	107.9	92.1	101.1
Q15185	Prostaglandin E synthase 3	PTGES3	0.981	1	1.013	1	92.9	89.3	89	95	88.8	87.8	97.5	94	109	114.2	108.7	97.4	101.7	105.4	112.7	119.9	89.3	81.5	91.8	91.2	89.4	84.2	96.2	86.8	110.1	111.2	109.8	119.6	110.2	110.2	103.4	111.7
Q9H7Z7	Prostaglandin E synthase 2	PTGES2	1.151	0.0882313	1.161	0.192709	89.2	95.6	96.1	94.7	89.7	97.4	97.8	96.3	90.4	87.9	87.8	94.5	83.9	91.6	90.3	91	110.5	110.2	108.6	110.8	106.7	108.7	116.2	110.5	103.6	109.3	102	109	107.3	103	104	105.7
P23919	Thymidylate kinase	DTYMK	0.686	0.0174167	0.973	1	118.7	115.8	119.7	120.9	117.8	112.4	118.8	123.4	101.6	97.3	106.9	103.9	99.2	98.8	102.7	101	78.2	84.7	85.1	80.8	83.4	81.1	81.4	81.6	98.7	99.9	95	92.8	101.4	99.9	98.3	98.5
O14531	Dihydropyrimidinase-related protein 4	DPYSL4	0.567	2.5184e-05	1.092	1	144.2	144.5	144.8	139.4	151.9	154.6	142.7	146.3	83	77.7	82.4	82.3	75.8	85.5	88.4	80.4	87.1	78.1	80.6	86.9	80.2	85.1	83.5	75.4	94.6	93.2	90.1	91	89.7	87.9	85.9	86.8
P54577	Tyrosine--tRNA ligase, cytoplasmic	YARS1	1.03	1	1.002	1	85.6	88.8	85.8	92.5	84.2	86.7	96.7	92.3	115.6	112.8	108	109.2	105.4	111.3	109.2	106.8	89.2	85.9	96.8	90	92.5	89.9	90.7	94.6	112.4	108	107.9	111.4	112.1	109.8	109.1	108.7
P62910	Large ribosomal subunit protein eL32	RPL32	1.004	1	0.905	1	94.7	92.4	102	100.4	95	98.8	89.8	83.3	111.5	111.1	110.1	103	111.2	118.6	111.5	114.2	97.4	96.2	90.6	87.4	95.6	94.8	96.2	89.6	98.4	103	100.7	101	103.2	97.9	99.6	100.8
Q9BRK5	45 kDa calcium-binding protein	SDF4	1.012	1	0.935	1	102	108.9	100.6	98.5	105.2	101.1	110.9	104.9	86.4	101.6	99.6	96	99.4	101.4	100.6	94.8	105.6	115.5	102.4	110.2	101.4	107.4	100.3	103.8	91	92.3	95.4	93.9	94.4	90.5	88.6	95.2
Q9UBQ0	Vacuolar protein sorting-associated protein 29	VPS29	1.338	0.185315	1.053	1	73.2	74.1	73.8	73.9	76.5	72.5	81.6	77.2	109.1	116.2	108.7	107	109.1	112.9	111.9	108.3	103.6	101.2	99.5	98.3	99.5	95.8	98.5	97.1	120.8	115.7	113.2	111.8	115.4	114.9	114.7	114
Q14576	ELAV-like protein 3	ELAVL3	1.349	1	1.361	1	79.2	96.9	97.2	68	86.5	91.9	85.3	85.5	86.1	95.5	86.8	94.3	81.5	79.7	76.2	80.6	99.3	140	91.1	122.5	128.6	108.7	109.8	123.1	115.8	121.2	101.9	104.3	111.6	112.4	122.7	115.6
Q15428	Splicing factor 3A subunit 2	SF3A2	1.048	0.487967	1.064	0.450497	98.4	94.5	89.5	94	98.1	103.7	101.8	99	99.2	95.4	102.2	97.8	97	91.6	97.6	95.1	98.3	103.7	106.3	102.2	98.4	94.5	106.1	108.1	109.6	101.8	103.8	103.3	98.8	99.3	106.1	104.9
Q8N7H5	RNA polymerase II-associated factor 1 homolog	PAF1	1.101	1	0.944	1	89.5	94	104.6	110.4	93.9	95.1	92.4	100.2	104.7	99.7	90	100	101.9	102.5	105.8	102.2	103.9	102	108.2	113.2	99.9	102.3	107.5	104.2	102.2	91.8	93.1	92.8	96.8	96	97.2	102.2
Q96QC0	Serine/threonine-protein phosphatase 1 regulatory subunit 10	PPP1R10	1.148	1	0.996	1	95	97.5	90.2	93.2	91.9	93.2	103.7	99.1	101.4	100.6	98.4	97.9	92.9	100.8	100.2	98.2	97.1	113	109.6	105.2	98.7	106.7	109.4	113.6	102.1	101.1	98.3	99.5	96.4	97.8	99.8	97.7
O00139	Kinesin-like protein KIF2A	KIF2A	0.975	1	0.996	1	108.9	93.5	113.4	108.2	96.8	92.4	91.6	96.8	98.2	96	106.1	100.5	102	114.1	103.4	106.6	88.1	102.9	94	94.7	97.3	88.7	93.4	97.4	94.1	100.5	97	104	98.6	106.8	110	104
P06493	Cyclin-dependent kinase 1	CDK1	0.925	1	0.859	1	92.1	97.5	91.5	100.6	93.2	91.7	86.6	97.5	121.5	117.9	118.1	113.9	120	119.3	113.4	116.7	84.9	84.7	87.6	85.3	81.4	90.7	88.8	86.2	102.1	101.2	99.8	101.3	104	109	100.2	101.3
Q13884	Beta-1-syntrophin	SNTB1	0.855	1	1.207	1	112.3	111.7	114.8	117	104.1	108	108.3	118.6	91.3	89.8	90.6	86	79.1	89.3	78.3	78.1	83.5	95.4	91.7	100.7	96.2	99.2	90.4	106.8	106.4	100.2	106.6	102.2	102.5	105.1	116.3	119.6
P62249	Small ribosomal subunit protein uS9	RPS16	1.012	1	0.897	0.90546	95.7	98.1	93.4	97.6	99.1	95.2	96.9	89.7	109.1	110.3	104.5	110.4	113.6	108.8	107.4	114.5	100.3	92.2	98.9	100.2	98.7	95.4	96.2	94.1	93.3	99.1	98.2	98.8	100.2	96.2	95.3	98.6
Q9UBV2	Protein sel-1 homolog 1	SEL1L	1.22	0.943809	0.942	1	94.1	99.7	97.2	102.1	98.1	102.8	88.7	93.6	87.2	92.6	93	95.8	94.9	94.9	98	99.6	119.5	126.1	120.7	115	120.8	118.7	112.3	117.1	86.6	88.9	90.4	91.1	88	86.1	90	96.5
Q9UI12	V-type proton ATPase subunit H	ATP6V1H	1.056	1	1.171	0.682641	83.4	98.4	105.4	102.4	91.2	100.6	102.2	98.7	83.1	92.2	91.4	92.5	88.7	88.6	89	97.8	101.4	101.5	105.6	113.3	108.3	105	110.1	100.9	99.7	112.7	106.3	110.7	101.8	104.9	109.9	102.5
P61916	NPC intracellular cholesterol transporter 2	NPC2	1.196	0.577297	1.312	0.242265	100	94.7	93.2	100.9	97.9	87.1	93.2	94.2	88.6	80.1	82.5	84.9	81.5	81.7	85.1	85.9	113.1	104.5	118.7	106	109.1	115.1	114.6	112.8	109.3	105.1	110.3	108.1	110.3	110.5	114.2	106.8
Q8WVV9	Heterogeneous nuclear ribonucleoprotein L-like	HNRNPLL	1.574	0.606079	1.033	1	67.1	65.6	72.3	76.7	67.3	63.9	72.3	64.1	112.4	107.8	111.3	113	111.6	116.2	106.4	106.5	108.4	99.8	97.6	102.5	106	112.2	105.8	105.9	114	115.5	121.3	114.7	117	114.7	113.6	116.3
O43681	ATPase GET3	GET3	0.831	0.00528538	1.107	0.75759	113.2	118.6	108.6	112.9	121.7	111.4	119	114.5	92.7	91.7	87.3	94.6	87.5	87.3	90.2	92	94.3	92.8	91.7	94.8	98.3	95.3	93.6	97.2	103.8	100.5	101	101.7	96.2	100.7	97.6	97.6
Q13620	Cullin-4B	CUL4B	1.203	1	0.972	1	81.8	81.9	86.8	89.9	85.5	89	89.7	85.3	108.5	107.5	105.7	104.5	107.7	104.6	108	97	104.2	103.2	101	109.9	102.3	105	107.4	100.3	104.4	103.5	103.3	103.7	103.2	110.3	104.9	99.5
P32119	Peroxiredoxin-2	PRDX2	0.77	1	1.086	1	112.9	109.3	111.9	102	105.5	110	108.2	121.6	100.9	96.4	98.9	98.3	93.9	97.4	103.4	97.3	84.5	80.8	86.6	84.3	80.9	88	87.4	78.1	112	107.3	111.3	102.6	105.3	104.8	114.8	103.4
O95602	DNA-directed RNA polymerase I subunit RPA1	POLR1A	1.062	0.329416	1.006	1	98.2	101.6	99.5	103.3	95.9	98	96.6	98.5	100.7	96.1	96.2	93.5	94.5	97.5	101.1	101.5	106	104.1	106.5	104.1	109.2	100.9	104.9	103.6	95.4	101.4	97	96.4	102.3	101	96.7	97.9
O43747	AP-1 complex subunit gamma-1	AP1G1	1.203	0.625217	1.092	1	86.1	88.9	89.5	80.6	88.4	87.7	84.7	91.4	102.5	97.4	98.7	99.3	98.4	100.6	94.2	103.5	104.4	108.3	105.1	105.1	102.1	107.2	106.8	107.6	110.5	112	110.1	101.5	107.4	107.7	108.6	103.6
Q8IXK0	Polyhomeotic-like protein 2	PHC2	1.305	0.0318336	1.107	1	79.9	83.4	81.9	80.6	82.8	86	88.2	89.6	96.4	98.6	100.4	98.8	95.7	96.7	103.6	98.9	113.4	108.3	108.7	105.2	100	109	107.6	110.3	112.4	114.3	113	104.8	106.3	105.7	105.7	113.9
P25685	DnaJ homolog subfamily B member 1	DNAJB1	0.616	5.30048e-14	0.995	1	134.2	127.4	127.5	137.2	138.8	135.1	137.9	116.8	95.8	88.6	93.1	91.3	94.5	82.7	95.3	95.2	77.9	79	88	78.9	83.5	82.3	83.7	89.1	99.2	94.4	95.3	92.2	91.8	91.7	87	94.6
Q8N1G4	Leucine-rich repeat-containing protein 47	LRRC47	0.711	5.30048e-14	1.041	0.372168	126.3	121.8	117.5	124.7	123.3	125.6	125.3	131.7	93.4	83.5	94	94.2	92.3	85	89.9	95.2	92.5	90	85.4	90	85.5	88.1	89.7	87.3	97.1	100.4	97	92.3	97.1	96.5	92.2	95.2
O15371	Eukaryotic translation initiation factor 3 subunit D	EIF3D	1.197	1	0.971	1	79.9	86.5	78.3	77.8	85.1	95.6	89.9	85.9	106.5	108.3	96.9	114.6	109.2	108.4	105.9	103.5	106.6	99.4	107.8	102.5	102.2	100.4	99.3	104.3	114.9	106.2	112.1	101.6	100.7	104.3	104.2	101.2
P10909	Clusterin	CLU	0.963	1	1.227	1	124.8	122	139.2	122.2	121.4	124.7	125.9	131.9	67.8	66	83.9	68.8	68.1	68.9	79.8	73.5	125.3	126	135.1	105.5	118.5	109	111	121.8	79.1	64.2	83.5	86.7	86.5	83.7	90.1	85.2
P61619	Protein transport protein Sec61 subunit alpha isoform 1	Sec61a1; SEC61A1	1.285	1	0.918	1	89.7	88.9	95.1	91.3	77.3	88.5	104.4	80.1	102.1	97.8	105.6	95.9	102.9	104	74.8	106.3	111.9	116.4	113.3	126	138.9	112.9	91.5	136	96.5	84.7	91.8	92.9	95.4	96.3	98.3	92.4
Q14108	Lysosome membrane protein 2	SCARB2	0.89	0.000283852	1.065	0.262643	116.7	121.8	120.6	125	121.3	122.7	119.6	117.8	78.7	77.6	84.8	83.5	83.2	83.2	88.6	85.7	106.2	109.6	105.4	109.1	113	113.8	103	102.1	88.8	92.9	88.8	90.5	90.4	85.1	88	82.4
Q96FN4	Copine-2	CPNE2	1.019	1	0.837	1	109.2	108.4	103.4	102.6	106	103.1	97.3	112.4	104.3	97.1	98.1	98.5	106.4	102.1	108.5	102.4	106.7	114.1	106.8	102.5	106	106.6	103.4	111.7	87.3	89.8	86.3	85	82.9	77.5	78.3	95.4
Q6KC79	Nipped-B-like protein	NIPBL	1.202	1	1.041	1	89.2	92.2	100.5	102.2	87.3	96.5	94.2	86.8	95.6	89.6	94.6	99.6	88.1	102.5	102	86.9	97.8	113.6	114.3	105.7	120.9	126.4	101.8	110.6	101.1	97.1	102.5	104.2	96.2	95.8	107.4	96.7
Q5QJE6	Deoxynucleotidyltransferase terminal-interacting protein 2	DNTTIP2	1.128	1	0.963	1	97.1	96.1	96.5	92.5	104.8	109.9	83.8	80.6	102.2	102.3	98.8	94.5	124.1	82.8	78.8	109.7	108.4	114.1	109	109.4	99	108.2	122.9	89.1	102.7	92.8	82.8	100.9	106.7	120.8	92.1	86.5
Q8WXF7	Atlastin-1	ATL1	1.136	1	0.908	1	92	97.4	98.6	92.7	92.1	91.5	94.4	89.5	109.2	110.9	106	96.5	102.9	108.5	102.1	105.6	104.5	106.8	99.8	102	104.4	109	110.3	105.4	91.8	101.9	100.5	89.5	96.3	95.7	95.4	97
Q13443	Disintegrin and metalloproteinase domain-containing protein 9	ADAM9	0.929	1	0.832	1	115.8	114.9	130.4	116.1	113.3	117.4	112.9	112.5	90.7	85.3	99	84.7	98.6	96.9	99.7	93.5	101	106.1	107.5	113.8	106.7	118	106.4	108.6	77.1	79.7	89.6	88.1	78.6	77.9	81.3	77.8
O00629	Importin subunit alpha-3	KPNA4
P25398	Small ribosomal subunit protein eS12	Rps12; RPS12	1.114	8.11323e-05	0.96	0.163367	90	88.2	86.8	91.1	87.2	84.5	84.7	84.3	115.2	108.5	109.5	112.7	109.7	114.7	108.5	110.8	97.3	99	92.3	94.7	97.4	96.5	95.7	97.3	107.7	105	102.4	99.6	106.7	105.2	108.9	107.9
P53396	ATP-citrate synthase	ACLY	1.204	0.0401153	0.831	0.151899	74.8	76.6	78.6	81.5	74.5	74.4	75.6	77.7	125	128.4	118.7	130	127.1	127.9	121.3	128	85.1	90.2	90.1	96.5	87.7	93.4	93.1	94.1	109.2	103.3	104.3	107.5	108.3	110.1	104.1	102.7
Q8NHP8	Putative phospholipase B-like 2	PLBD2	1.175	1	1.227	1	89.7	94.6	96.2	88.5	92.6	96.1	96.9	100.9	85.9	91.8	85.4	89	83.7	88.6	87.1	86.8	108.5	111.5	105.1	113.7	108.8	112.5	112.7	116.4	111.6	112.5	101.8	114.3	102.3	101.4	107	106.4
P07225	Vitamin K-dependent protein S	PROS1	1.634	3.00048e-05	1.332	0.0406382	79.1	73.5	79.2	82.4	77.3	82.1	76.5	76.5	83.2	81.3	85.9	80.4	81.6	77.9	83.5	84.2	124.9	137.8	120.8	131.7	122.9	128.9	133.4	126.6	111.1	108.4	114.6	105.6	117.1	107.6	117.6	106.4
Q9Y2H6	Fibronectin type-III domain-containing protein 3A	FNDC3A	1.213	0.916899	0.933	1	96.6	97.9	98.8	106	97.8	98.9	98.5	96.4	90.6	92.9	96.9	91.8	95.8	92.8	93.7	101.7	109.8	131.9	112.4	123.7	112.3	115.8	126.3	122.7	84.8	87	78.8	100.1	87.1	83.5	87.6	89
O43719	17S U2 SnRNP complex component HTATSF1	HTATSF1	1.302	0.745455	0.996	1	77.4	79.4	76.9	87	92.4	96	77.2	95.4	111.3	108.4	105.4	100.4	107.9	105.6	98.8	99.8	109.8	112.1	123.9	106.8	102.2	102.5	89.7	114.4	87.7	109.7	98.9	104.8	105.4	112.3	93.6	106.7
Q13409	Cytoplasmic dynein 1 intermediate chain 2	DYNC1I2	0.671	0.317039	1.032	1	129.4	131.7	128.7	126	124.3	128.3	132.7	130.7	84.6	96	92.3	87.6	94.9	93.6	89.8	90.7	81.8	87.9	86.7	86.5	86.9	80.4	91.1	83.3	99.8	91.5	95	94.5	90.6	94.7	93.5	94.4
P40123	Adenylyl cyclase-associated protein 2	CAP2	0.782	0.00444347	1.112	1	109.7	109.4	117.7	114.5	110.7	109.3	117.7	111.9	93.5	94.6	97.8	96.1	94.7	92	92.8	98	86	87.4	88.5	86.8	83.9	90.2	88.6	84.3	102.8	102.5	104.8	108	103.5	110.2	105.8	106.3
Q13492	Phosphatidylinositol-binding clathrin assembly protein	PICALM	1.083	1	1.048	1	89.7	90.8	92.9	92.3	92	93.2	98.9	103.6	99.4	103.9	101.7	103.2	98.3	106.1	99	93.7	101.1	97.3	100.3	104.4	100.1	103.7	100.2	90.5	102.4	102.4	108.5	109.7	110.6	99.1	101.4	109.5
P55209	Nucleosome assembly protein 1-like 1	NAP1L1	0.636	0.0323758	0.964	1	122.2	132.1	143.3	128.3	114.9	126.6	127	129.8	98	96.5	96.7	102.2	89.3	98.3	96.4	108.4	66.8	76.5	85.2	81.9	73.5	80.4	82.2	89.5	88.6	98.8	93.9	89	102.6	99.8	87.6	93.8
Q9Y3T9	Nucleolar complex protein 2 homolog	NOC2L	1.052	1	0.996	1	96.1	99.8	99.5	99.4	103.2	98.8	102.8	107.1	90.3	101	98.5	92.7	98.1	96.2	102.3	98.9	108.7	109.6	101.3	106.7	95	103.5	105.4	104.4	94.1	98	102.6	101.6	96.9	88.4	97.8	101.3
Q14344	Guanine nucleotide-binding protein subunit alpha-13	GNA13	0.852	0.734787	1.101	1	125.2	128.7	130	134.7	114.9	122.3	124.2	124.7	79.2	74.3	83.6	82.3	75.5	85.8	86	79.6	109.2	107.7	95.9	99.1	106.2	106.8	104.6	108.4	90.2	87.2	91.3	81.4	88.1	89.4	89	94.6
P17858	ATP-dependent 6-phosphofructokinase, liver type	PFKL	1.45	2.01366e-11	0.91	0.116751	72.2	72.1	79.3	73.4	65.5	66.7	65.1	67.9	122	120.6	113	112.7	133	120.3	119.1	118	98.4	91.1	106.8	106	104.7	94.7	104.4	98.3	105.9	112.3	108.2	106.1	111	109.4	108.5	113.4
Q53GQ0	Very-long-chain 3-oxoacyl-CoA reductase	HSD17B12	1.289	0.0439759	0.974	1	90.8	94.9	93	93.2	94.2	95.2	92.5	93.9	93.2	100.6	95.2	85.2	96.5	87.3	99.4	94.6	119	121.2	121.4	123.7	118.8	120	121.1	118.7	91.8	94.3	94.6	87.9	93.1	90	90.4	94.4
Q13418	Integrin-linked protein kinase	ILK	0.534	5.30048e-14	0.971	0.46205	136	149	143	147.4	146	149.6	146.1	151.3	89.6	87.5	99	89.4	85.8	86.8	91.6	95.5	80.9	73.9	83.3	78.8	70.6	78.7	78	77.7	82.3	85.9	86.8	87.2	87	78.2	88.8	88.1
O75937	DnaJ homolog subfamily C member 8	DNAJC8	1.508	0.940438	0.976	1	68.4	69.2	75.8	62.6	70.4	65.7	67.4	69.8	114.9	115.8	114.9	113.1	114.4	120.2	117.6	110.8	105.8	98.2	103.9	109	105.6	98.6	103.6	101.5	112.1	112.3	112.2	111.8	109.2	116.2	115.7	113.3
O60763	General vesicular transport factor p115	USO1	1.131	1	1.077	1	83.2	85.5	91.6	81.9	100.1	86.4	105.7	101.1	99.1	106.4	99.9	99	105.6	108.1	101.1	95.2	109.8	102.1	102.2	96.8	122	75.4	96.1	99.2	113.3	111	110.2	107.9	108.6	105.1	103.1	87.2
O43818	U3 small nucleolar RNA-interacting protein 2	RRP9	1.029	1	0.998	1	109.7	102.1	101.5	96.6	95.3	94.7	88.7	111.7	92.6	100.6	95.4	91.3	98.4	114.2	123.3	81	112	105.3	95.5	98.7	68.4	111.7	131.9	97.4	113.8	88.2	93.1	103.6	86.3	98.9	103.6	94.6
Q9Y262	Eukaryotic translation initiation factor 3 subunit L	EIF3L	1.403	0.271218	0.97	1	70.9	79.8	79	81.4	80.4	70	66.2	63.4	114.9	108.8	107.6	106.5	115.6	113.5	108.6	119.1	105.7	104.3	104.1	111.7	112.5	103.7	102.9	106.1	111.9	99.6	107	106.9	116.5	103.4	109.6	108.6
P23588	Eukaryotic translation initiation factor 4B	EIF4B	1.321	0.029633	0.953	1	64.9	68.1	68	76.3	75.7	80	76.6	72.9	114.4	121.6	116.3	119.3	118.5	108.8	96	121.7	105.6	100.7	92	93.7	94.4	96.8	111.9	99.5	127.1	111.5	108.3	112.3	113.7	109.8	113.6	110
P52565	Rho GDP-dissociation inhibitor 1	ARHGDIA	0.846	1	1.013	1	103.2	106.5	93.4	101.9	109.8	110.1	96.4	100.8	112.5	112.4	86.6	119.1	98.7	104.2	105.6	102.5	100.9	86.4	82.2	83.6	89.6	87.1	87.4	82.2	109	107.2	103.4	91.9	110.4	100.6	109.3	105.3
Q9UNE7	E3 ubiquitin-protein ligase CHIP	STUB1	0.915	1	0.967	1	103	105.2	105.3	105	105.4	109.1	101	111.1	103.1	100.8	104.1	99.4	96.1	98.6	98	110.6	94.4	91.7	92.6	104.2	98.3	89.4	99.3	98.9	96.5	93.7	97.3	103.8	92.4	97.1	90.7	104.1
P31689	DnaJ homolog subfamily A member 1	DNAJA1	0.572	5.30048e-14	1.066	0.318707	140.4	140.1	141.8	146.5	143.3	139.7	145.4	140.2	80.5	84.6	86	88.7	78.9	81.1	90.3	89	78.8	79	78.5	88.1	87.5	75.7	82.5	88	94.1	86.1	95.6	91.2	90.6	85.3	89.3	93.2
O14980	Exportin-1	XPO1	1.698	4.13119e-10	0.975	1	64.4	60.8	56.4	61.3	60.9	56.5	53.4	63.9	118.9	121	119.5	121.9	111.6	120	118.2	118.2	97.8	102.1	104.4	99.7	101.3	106.4	110.7	113.1	111.2	126.2	120.3	114.1	117.8	114.7	113.9	119.4
Q9NX63	MICOS complex subunit MIC19	CHCHD3	0.814	0.22221	0.942	1	121.3	121.3	116.4	126.8	111.4	122.2	121.2	126.8	92.6	89.6	100.1	85.6	97.3	96.6	89	89.3	108.7	101	93.4	97.9	97	98	99.5	102.2	85.3	84	86.3	89.6	93	82.3	88.8	85.2
Q9Y678	Coatomer subunit gamma-1	COPG1	1.059	1	1.034	1	91.9	93.9	90.3	92.3	90.5	91.5	91.6	97	99	107.1	113	102.7	100.7	102.5	102.4	107.5	97.3	96.8	89.6	98.8	97.1	95.9	100	99.2	106.9	105.5	105.8	109.2	105.3	104.4	108.1	106.4
P80404	4-aminobutyrate aminotransferase, mitochondrial	ABAT	0.594	1.20978e-06	1.29	0.0304263	144	146.4	148.5	143.6	139.8	149	146.1	131.3	69.7	76.4	67.8	75	71.5	76.9	74.3	79.7	80.1	90	96.8	81.1	85.9	83.6	86.3	87.6	93.1	94.9	96	96.6	96.6	98.3	99.2	93.9
P20618	Proteasome subunit beta type-1	PSMB1	1.128	0.779859	0.948	1	90.7	78	89.8	90.4	93.3	94.2	85	81.1	114.3	114.4	101.7	101.2	108	105.6	117	113.6	103.3	103.4	102	101	92.4	101.4	99.3	102	90	103.4	109.6	106.8	108.4	114.6	91.2	92.7
P62913	Large ribosomal subunit protein uL5	RPL11	0.92	0.00340089	0.918	0.0141255	102	100.6	101.7	101.6	99.6	98.1	102.8	106.1	108.5	105.9	109	102.4	111.5	105.5	103.3	110.9	90.3	96.6	94.9	91.7	94.4	92.6	86.8	97.4	98.6	94.1	104.6	97.5	92.5	98.9	98.2	101.2
A0A0B4J2D5	Putative glutamine amidotransferase-like class 1 domain-containing protein 3B, mitochondrial		0.614	0.182902	1.158	1	146.1	145.9	140.9	153.9	147	144.1	142.1	155.2	76.5	75.5	74.8	78.7	72.2	69.8	70.9	84.5	90.5	83.5	89.8	86.3	89.4	86.2	102.5	98.8	94.9	88.5	88.2	85.9	84.4	92.9	83.1	76.8
O95373	Importin-7	IPO7	1.335	0.910526	1.017	1	78.1	79.8	74.3	71.6	75.2	75.5	79.4	68.3	108.1	113.8	118.1	109.3	119.5	112	109	109.8	97.8	109.5	95.2	100.9	92.2	100.6	106.1	100.8	105.6	115.4	108.6	113.8	112.9	111.5	112.6	114.6
Q68CP9	AT-rich interactive domain-containing protein 2	ARID2	1.11	1.20566e-05	1.094	0.00120057	98.1	93.2	97.4	97.3	92.6	100.1	96.7	95.8	91	97.9	96.6	92.1	93.9	94.1	91.8	95.9	104.5	104.1	105	108.9	106.9	109.3	109.2	108.4	103.2	103.9	102.4	104.4	102.5	97.8	104.2	100.9
Q16851	UTP--glucose-1-phosphate uridylyltransferase	UGP2	1.055	1	1.004	1	90.2	84.3	84.3	86.8	86.8	81.7	91	88.5	114.8	112	109.8	110.8	109.2	106.8	107.4	109.4	92.5	90.7	89.5	98.4	87.2	89.9	96.9	101	109.4	110.7	107.9	107.8	112.4	107.4	113	111.4
Q13347	Eukaryotic translation initiation factor 3 subunit I	EIF3I	0.947	1	0.953	1	105.5	101.8	96.3	101.1	107.8	96.4	100.4	103.9	101	103.8	106.6	103.5	104.7	103	103.3	102.8	92.5	100.3	96.4	96.6	94.3	88.5	95.8	99.7	99.4	98.9	98.2	98.2	99.9	96.7	106.8	95.9
O00487	26S proteasome non-ATPase regulatory subunit 14	PSMD14	0.981	1	0.994	1	101.5	103.2	101.9	99.2	98.3	98.2	95.5	95.9	104.8	100.6	102.7	103.5	102.7	102.2	97.2	103.6	95.3	98.7	94.7	93.8	97.5	101.5	98.6	96.3	102.3	98.2	103.6	95.9	106	105.1	99.5	101.9
P34059	N-acetylgalactosamine-6-sulfatase	GALNS	0.988	1	1.045	1	108.9	113.1	106.3	106.2	103.1	108.6	110.2	96.4	81	97.4	85.2	90.9	92.4	87.3	97.6	97.2	110.7	107	105.2	100.6	109.4	103.1	102.6	107.6	93.3	102.9	95.6	95.6	96.7	97.9	93.9	95.9
Q9H845	Complex I assembly factor ACAD9, mitochondrial	ACAD9	0.738	0.974506	1.074	1	123.3	120.9	133.6	137.9	121.9	134.1	144	126.1	87.4	80.4	77	75.4	82.9	81.7	67.8	99.5	110.5	95.4	96.5	92.6	91.3	86.5	101.9	96.3	87.1	76.3	105	100.9	84	87.1	75.7	119.1
P62277	Small ribosomal subunit protein uS15	Rps13; RPS13	0.951	0.231408	0.93	0.68187	104.9	108.6	99.5	96.6	106.3	95.2	93.8	95.4	106.7	105.4	106.7	111.7	108.3	107.9	106.3	98.2	100.3	93.6	85.3	91.8	100.9	88.1	92.9	95.8	94.4	101.5	97.8	95.2	98.5	106.7	105.7	100.1
P99999	Cytochrome c	CYCS	0.845	0.836884	1.126	1	130.7	136	137.5	127.3	98.4	101.4	99.2	96.8	83.6	79.7	86.1	82.4	88.4	94.6	94.6	94.5	87.2	90	88	91.5	100.6	109.6	101.8	106.5	92.8	95.3	95.5	96.2	103.4	106.3	100.2	103.7
Q15382	GTP-binding protein Rheb	RHEB	0.662	3.84779e-09	0.924	0.970269	131.4	123.6	123.3	137.7	129.7	128.9	125.3	125	95.1	97	102.1	97.5	94.6	96.9	97.6	98.4	82.8	80.7	87.1	84.3	81.8	84.1	84.9	89.6	86.7	92.2	87.9	90.7	88.7	92.2	89	93.2
P28838	Cytosol aminopeptidase	LAP3	1.029	1	0.927	1	82.5	98.3	83.9	89.1	96	89.5	91.8	99	117.6	115.1	116.1	104.9	104.3	116.5	108.5	110.9	87.2	94.5	92.5	98.3	90.2	94	92	95.5	104.7	106.7	100.1	108.4	97.3	103.4	104.8	106.4
P60953	Cell division control protein 42 homolog	Cdc42; CDC42	0.859	1	1.064	1	117.4	117.8	120.1	115.2	112	112.9	120.7	111	85.9	87.8	89.4	91.6	85.9	89	94	89.2	98.8	101.2	100.4	100.8	99.1	104.1	96.7	99.4	91.1	95.4	93.1	94.3	98.6	95.7	91	100.6
P17050	Alpha-N-acetylgalactosaminidase	NAGA	0.999	1	1.107	1	97.6	102.3	102.8	95.2	104.2	103	118.3	107.3	100.1	93.6	89	96.7	86.4	89.4	90	91.1	102.4	109.2	95.8	101	102.8	108.4	102.9	103.4	111.8	108.6	92.6	101.3	99.2	93.3	106	94.5
Q6PKG0	La-related protein 1	LARP1	0.857	1.25828e-05	0.994	1	111.6	108.8	112.5	114.3	106	111.7	105.4	106.6	94.6	97.5	103.7	92.9	99.4	98.4	99.6	100.4	96	94.8	90.8	92.1	94.1	97.8	96	91	93.7	100.9	96.6	99.4	95.4	98	98.5	101.7
Q15020	Squamous cell carcinoma antigen recognized by T-cells 3	SART3	1.382	0.225816	0.873	1	77.2	74.1	74.8	79.6	88.1	83.1	72.7	78	109.7	120.3	116.1	105.1	119.7	115.3	101.4	122.7	104.3	95	108.2	110.1	102.8	106.2	125.5	112.1	101.6	115.6	108	100.4	91.1	82.2	107.7	91.6
P55809	Succinyl-CoA:3-ketoacid coenzyme A transferase 1, mitochondrial	OXCT1	0.59	0.378396	1.009	1	138.3	149.3	140.9	146.8	139.2	143.3	152.3	150.4	75.3	82.5	89.5	85.6	93.7	75.1	84.8	89.6	81.3	88.4	91.4	89.5	70.3	82.7	88.6	83	86.1	83.3	85.8	86	95.3	89.8	75.9	86
Q96AC1	Fermitin family homolog 2	FERMT2	0.64	9.11388e-10	1.144	0.0785726	132.4	129.7	135	132.7	136.7	135.6	132.6	134	83.1	85.4	84.4	82.8	84	78.9	85	86	90.5	83.3	85	91.9	85.1	85.3	85.5	86.7	96.5	98.9	92.7	95.6	100.3	91.5	96.5	96.2
P62318	Small nuclear ribonucleoprotein Sm D3	SNRPD3	1.135	1	1.057	1	86.2	92	91.7	78.5	91	87.9	95.3	88.6	95.4	90.4	102.4	104.2	97.7	103	97	108.1	113.9	110.6	104.2	97.4	97.2	98.1	110.8	99.7	112.9	112.3	103.6	104.3	111.9	104.9	102.3	106.5
Q9BVK6	Transmembrane emp24 domain-containing protein 9	TMED9	1.143	1	0.978	1	97	115	123.7	116.7	87.1	105.6	97.9	87.7	83.7	102.6	90.5	84.3	97.3	91.6	89.8	103.5	104.3	114.2	125	101.3	117.8	122.5	116.7	115.8	86.8	86	75.9	93.1	94.6	89.8	88.4	93.8
P31939	Bifunctional purine biosynthesis protein ATIC	ATIC	1.396	1	0.978	1	68.7	67.5	66.3	68.9	63	67.8	68.2	73.2	126.9	118.5	118.7	121.6	120.7	126.6	119.1	116.5	90.5	97.9	94.1	96.2	96.7	92.9	95.8	91.1	117.9	109.1	117.5	119.9	116.9	112	125.7	113.8
O75976	Carboxypeptidase D	CPD	0.984	1	0.97	1	100.1	100.3	113.9	103.7	104.9	93	107.5	117.8	100.4	93.4	100.8	86	95.7	93	97.4	96.9	110.2	108.6	99.8	101.4	104	101	97.8	112.9	93.5	93.3	96.4	98.2	93.2	91.4	101.8	91.8
Q6STE5	SWI/SNF-related matrix-associated actin-dependent regulator of chromatin subfamily D member 3	SMARCD3	1.089	1	1.13	1	93.1	98.3	96.5	96.1	101.1	99.6	100.8	105.5	91.3	91.6	91.5	92.2	90.2	88.7	97.6	87.5	112	107.3	108.2	104.6	108.2	108.3	105.8	106.8	100.7	106.6	107	103	92.7	105.3	103.4	98.4
Q9NUJ1	Palmitoyl-protein thioesterase ABHD10, mitochondrial	ABHD10	0.598	1.35237e-06	1.111	1	132.6	140.1	150.3	141.8	153.1	155	146.7	145.2	75	86.6	82.8	84.9	73.8	79.2	84.6	77.6	86.2	88.8	88.4	80.4	92.2	84.3	79.7	88.4	89.5	91.6	86	94.9	97.1	77.1	90.5	75.8
P10619	Lysosomal protective protein	CTSA	0.909	0.910526	1.193	0.842345	110.8	114	119.1	110.7	114.8	115.1	110.6	113.3	79.2	84.1	83.1	86.3	83.3	80	90.7	90.9	104.1	109.4	100.1	99.7	96	107.1	105.1	102.6	96.8	101.4	99.3	102	100.4	93.2	92	104.8
Q58FF6	Putative heat shock protein HSP 90-beta 4	HSP90AB4P
O94901	SUN domain-containing protein 1	SUN1	1.161	0.618715	0.872	1	110.5	107.5	104.1	109.8	100.8	111.4	104.5	104.9	87.1	94.8	89.2	90.2	93.9	94.2	86.8	95.4	122.9	121.8	120.3	123.6	126.5	127.8	124	117.8	75.6	81.7	81.1	79.8	76.8	81.1	73.3	80.8
P78417	Glutathione S-transferase omega-1	GSTO1	1.44	0.000145778	0.969	1	64.2	64.7	69.7	64.3	70.5	70.2	65.5	67.1	120.5	120.6	124.4	121	122.8	123.7	115.3	115.5	89.4	91.7	98.3	94.9	92.3	96	101.9	96.8	117.8	120.4	119.1	118.9	115.5	116.5	114.1	116.4
O75525	KH domain-containing, RNA-binding, signal transduction-associated protein 3	KHDRBS3	0.924	1	1.067	1	105.7	111.9	108.3	103.4	112.2	112.5	103.7	111.2	94.1	93.5	86.4	95.2	92.5	89.3	87.5	91.8	104.7	101.1	97.1	108	101.6	101.9	100.5	100.7	100.9	94.8	99.6	95.3	101.9	97.1	95.4	100.2
Q00059	Transcription factor A, mitochondrial	TFAM	0.498	0.00943617	0.907	1	168.6	161.7	165.8	165.9	162.7	160.3	156	165.3	76.7	71.8	85.5	87.4	82.9	71.5	82.5	84.7	83.2	73.1	79.3	80.7	93	76.9	82.7	84.9	76.9	76.1	73.5	73.9	77.1	76.3	71.6	71.7
Q5VZL5	Zinc finger MYM-type protein 4	ZMYM4	1.17	1	1.081	1	86.4	91.1	95.5	85.7	76.6	93.7	95.3	90.5	100.8	100.7	102.2	92.3	88.5	95.2	99.1	88.3	101.7	113.6	104	105.8	103.2	106.8	116	118.8	103.7	106.2	105.7	104.4	103.2	112.5	102.9	109.3
P15170-3	Isoform 3 of Eukaryotic peptide chain release factor GTP-binding subunit ERF3A		0.542	0.00978795	1.061	1	139.7	136.9	142.7	141.7	148.7	144.2	137	146.6	86.9	85.8	87.2	92.7	87.4	82.7	90.2	86.7	78.1	75.6	77	87.1	77.2	75.7	74.5	81.8	92.6	92.2	92.5	91	86.6	97.4	94	89.4
Q9Y277	Voltage-dependent anion-selective channel protein 3	VDAC3	0.683	0.000127408	1.015	1	153.6	143.6	145.4	155.5	145.2	145.6	147	152.7	75	74.5	76.1	77.1	80.7	73.3	73.4	77.4	96.5	96.2	100.4	100.8	98.1	101.2	101.6	99.3	68.7	75.4	81	80.1	75.8	77.6	83.3	67.8
Q9BYG3	MKI67 FHA domain-interacting nucleolar phosphoprotein	NIFK	1.138	0.0341182	0.977	1	95.3	95.8	90.2	97.7	100.5	97.4	102.5	101.1	95.7	101.1	88	98.7	98.4	97.7	94.5	96.9	111.1	110.9	109	122	102.2	99.5	127	113.6	96	94.3	96.3	97.7	95.8	91.5	92.8	88.9
Q9NQ29	Putative RNA-binding protein Luc7-like 1	LUC7L	1.23	0.951973	0.996	1	72.7	80.4	76.3	77	82.9	78.4	83.3	76.2	123.1	133.1	112.8	111.7	127.2	95.8	106.4	91.5	114.8	91.4	84.3	94.8	114.1	90.4	96.4	113.4	105.6	114.6	97.8	109.7	101.1	113.7	114.6	114.7
P11217	Glycogen phosphorylase, muscle form	PYGM
Q9Y2G5	GDP-fucose protein O-fucosyltransferase 2	POFUT2	1.137	1	0.85	1	91.3	89.7	88.8	96.5	90.8	92.5	97.3	100.1	105.9	111	103	109.3	112.7	108.7	109.7	113	103	107.5	110.2	110.2	105.1	97.8	103.8	100.3	93.8	89.9	95.3	94.8	90.8	92.7	91.2	93.5
O15173	Membrane-associated progesterone receptor component 2	PGRMC2	1.218	0.594599	0.878	1	89.4	91	94.6	95.5	97.6	93.2	90.3	98.2	105.1	100.7	97.7	97.6	104.6	99.9	105.6	102.9	120.5	114	116.7	116.9	112	113.5	114.7	110.7	89.2	91.8	89.1	90.2	88.8	88.2	89.6	90.2
Q9UBL3	Set1/Ash2 histone methyltransferase complex subunit ASH2	ASH2L	1.12	0.337197	0.978	1	90	92.7	90.9	89.1	87.7	91.8	86.2	94.5	108	100.9	104.3	98.6	102.9	104.1	106.8	110.1	100.8	100	106.1	98.8	107.9	100.9	106.2	101.7	98.8	104.5	108.5	108	105.7	98.4	95.7	99.3
Q96T37	RNA-binding protein 15	RBM15	1.171	1	1.133	1	98.2	87.9	101.2	91.9	92.1	96	93.2	93	93.3	92.7	87.3	89.4	93.6	93.2	94.4	95.1	110.3	109.9	109.8	108.7	104.8	107.1	101.5	109.4	104.5	106.8	101.4	106.8	111.2	116.5	95.1	103.8
P26583	High mobility group protein B2	HMGB2	1.587	0.989245	0.961	1	58.7	57.3	59	62.7	60.6	54.4	66.7	74.6	128.5	131.5	133	122.9	126.1	121.8	106.2	107.3	84.5	96.8	92.2	100.9	90.6	96.8	100.2	93.1	119	116.3	120.4	116.4	128.2	113.7	123.7	135.9
O75521	Enoyl-CoA delta isomerase 2	ECI2	0.614	2.50375e-08	1.064	1	142.5	153	146.3	139.5	148.4	145.5	144.1	144.8	76.6	78.5	84.4	79.8	75.4	79.5	81	79.5	82.9	95.2	88.8	89.6	98.1	87.7	83.3	96.3	86.2	84.5	84.6	87.7	84.4	85.9	83.2	82.9
Q9Y5A9	YTH domain-containing family protein 2	YTHDF2	0.939	1	0.99	1	103.1	102.8	106.8	104.1	98.1	102.6	83.6	101.8	98.6	104.9	99.6	99.7	105.2	117	102.4	92.5	99.4	97.3	88.3	101.3	79.8	95.6	116.4	92.7	100.9	98.4	93.3	101.7	105.8	99.1	96.1	111.5
P61011	Signal recognition particle subunit SRP54	SRP54	0.687	0.0202994	0.993	1	119.9	126.9	125	134.1	125	125.6	126.1	126	88.2	90.1	98.8	95.5	92.5	93.9	94.3	95.3	84.7	85.7	92	87.2	85.2	86.4	90.1	86.6	94.8	95.9	93.5	87.5	92.2	93.4	95.7	91.8
Q9Y4J8	Dystrobrevin alpha	DTNA	0.932	1	1.038	1	99.2	102.2	105.2	92.9	103.8	103.6	107	102	90.1	106.4	101.2	105.6	97.9	96.7	97.8	94.5	92.6	90.8	101.6	91.1	97.4	102.7	95.5	96.4	107.7	105.4	97.2	110.8	101.1	101.8	101.3	100.5
Q7Z4V5	Hepatoma-derived growth factor-related protein 2	HDGFL2	1.305	0.0197144	0.887	1	84.4	74.8	80.6	79.2	69.2	76.5	73.4	79	115.5	117.2	120.1	126.2	118.7	118.2	118.1	119.6	93.3	101.2	102.2	96	92.5	101.6	103.6	102	100.2	105	100	104.1	105.1	109.5	106.1	106.9
P06737	Glycogen phosphorylase, liver form	PYGL	1.575	0.433784	1.05	1	60.2	61	63.6	63	62.4	68.6	63.8	65.6	112.1	116.2	114.3	110.7	117.4	124	119.3	116.1	99.2	100.8	99.2	101.5	89.9	100.2	103.4	96.7	126.8	123.2	127.2	120.7	117.4	126.4	108.7	120.1
Q9UJW0	Dynactin subunit 4	DCTN4	0.814	1	1.058	1	110.4	115.5	115.4	117.3	114.6	106.9	114.2	131.1	93.2	89.4	94.7	93.6	91.1	90	92.8	96	94.2	93.6	95.9	87.1	87.5	106.4	93.6	93.1	95.3	99.9	98	106.6	85.1	101.9	98.8	96.8
Q9H4L5	Oxysterol-binding protein-related protein 3	OSBPL3	1.009	1	0.9	0.722261	88.7	88.4	97.8	98	94.7	98.6	94.1	87.7	103.3	118.8	122.1	105.3	105.4	110.7	122.3	111.9	87.2	93.5	94	109.6	101.2	96.4	98.1	87.4	100.8	89.1	99.6	103.8	97	100.6	92.8	101.2
Q01105	Protein SET	SET	2.973	5.30048e-14	0.966	1	36.6	37	37.2	37.3	32.3	35.3	35.1	31.8	131.7	130.8	127	139.2	132.8	130.8	127.2	123.5	106.9	106.1	109.2	106.7	113.2	105.8	108.5	105.8	119.7	119.4	133.3	121.9	132.5	130.3	132.6	122.5
Q99439	Calponin-2	CNN2	0.397	5.30048e-14	0.784	3.78216e-05	174.6	168	167.4	151.1	170.1	166.1	158.6	165.1	97.6	89.1	94.5	96.4	97.9	94.8	99.4	92.9	66.2	69.4	63.8	66.4	66	59.3	68.7	60.9	79.9	82.7	70.5	62.5	76.5	73.7	75.6	74.3
P19623	Spermidine synthase	SRM	0.878	1	0.994	1	92.7	95.8	95.7	99.9	100.2	94.9	84.1	98.5	109.5	113.5	114.6	108	112.5	111.3	108.3	109.4	79.2	87.4	87.5	84.3	90.6	80.4	75.9	83.8	108.9	112.3	105.5	105	100.2	110.4	111.5	127.7
P17405	Sphingomyelin phosphodiesterase	SMPD1	1.03	1	1.164	1	110.7	101.1	95.4	111.1	106.1	110	123	101.8	92.2	73.9	81.2	88.8	78.8	83.7	80.5	82.6	109.8	120.1	125.9	112.7	109.7	113.2	107.6	105.7	95.1	95.6	92.5	93.8	102.5	95	102.3	97.3
P20908	Collagen alpha-1(V) chain	COL5A1	0.926	1	0.739	0.267601	103.5	104.4	108.7	116.2	103.8	107.8	105	112.5	116	108.7	112	115.9	110.6	113.2	109.8	110.9	90.4	98.5	93.4	98.6	97.1	100.2	98.4	107.5	80.6	83.1	85.5	84.4	78	82.1	82.6	80.4
P50502	Hsc70-interacting protein	ST13	0.839	0.273197	1.035	1	106.4	102.5	107	97.6	109.4	109.4	103.5	96.9	103.9	99.8	101.7	99.2	105.1	100.2	105.4	100.4	90.2	88.2	85.5	88	94.6	93.5	87.6	86	105.9	103.7	114.8	105.5	103.1	96.7	105.5	102.7
P49591	Serine--tRNA ligase, cytoplasmic	SARS1	0.685	0.947256	1.05	1	128.1	106	112.8	163.8	120.8	123.4	125.4	133.5	66.3	122.2	95.3	92.1	90.6	100.8	87.8	106.9	88.6	49.2	113.3	72.8	75	90.6	82	88.9	96.4	100.4	89.8	103	108	81	84.2	101.1
Q12959	Disks large homolog 1	DLG1	0.939	1	1.047	1	111.1	117.7	102.4	99.5	102.6	106.9	107.2	111.1	98	99.1	93.3	93.7	94.8	89.8	90.9	109	100.6	107.1	100.8	91.1	100.4	103	94.8	91.3	91.2	98	100.9	95.5	102.7	96.1	100.1	99.3
Q7Z406	Myosin-14	MYH14	1.472	0.0196512	1.123	1					55.2	64.6	68.7	77					104.2	100.9	127.9	114.3					109.4	87.9	81.9	129					124.2	124.7	120.8	109.4
Q9Y653	Adhesion G-protein coupled receptor G1	ADGRG1	1.389	0.00169717	1.706	8.33897e-06	86.9	88.4	88.6	87.6	88	85.7	93.4	86.8	67.5	73.6	69.8	66.9	69.3	77	72	68.4	124.7	129.1	120	118.7	124	117.5	120.2	123.8	121.3	120.6	118.6	117.5	125.1	118.6	117.7	112.2
Q7Z7H5	Transmembrane emp24 domain-containing protein 4	TMED4	1.157	0.655677	1.012	1	94.7	100.1	97.1	95	97.1	95.9	96.5	99.4	91.3	99.9	91.4	95.5	94.6	96.7	98	94.5	118	117	108.7	112.8	114.6	110.1	111.2	99.5	92.1	94.6	98.4	93.4	98.7	97.9	102.9	92.2
P51665	26S proteasome non-ATPase regulatory subunit 7	PSMD7	1.124	1	0.949	1	88.7	94.8	88.1	92.4	99.5	90.3	93.1	89.2	107.7	100.4	103.7	105.6	108.4	101.5	103.6	113.4	101.6	107	101.4	106.5	101.8	98.7	107.3	103.4	102.4	100.5	96.4	102.8	98.2	107.9	86.8	96.9
P20340	Ras-related protein Rab-6A	RAB6A	1.213	1.81249e-06	1.127	0.00817574	95.5	93.4	88.5	88.7	83.3	91.7	94.9	96.5	87.7	93.9	95	94.4	89.6	95	93.7	90.8	111.9	113.2	114.9	106.9	112.6	113.1	111.2	108.8	98.5	102.4	108.1	107	106.6	105.6	101.1	105.7
P38435	Vitamin K-dependent gamma-carboxylase	GGCX	1.526	0.0583133	1.017	1	81.6	86.1	83.9	79.2	72.7	86	69.9	72.9	102.3	107.3	98	87.1	95.8	96.5	98	111.4	133.1	118.5	112	117	109.2	127.1	132	139.7	99.5	97.7	96.5	100	88.3	100	100.8	99.8
Q24JP5	Transmembrane protein 132A	TMEM132A	0.966	1	1.015	1	112.6	114	120.1	115.8	97.3	110.8	108.1	110.5	87.1	88.7	86.3	92.5	94.6	97.6	81.4	94.9	103.4	114.5	104.7	98.4	111.9	110.7	105.6	110.3	93.6	90.4	89.3	88.5	77.4	96.9	96.4	95.6
Q92747	Actin-related protein 2/3 complex subunit 1A	ARPC1A	0.915	1	1.101	1	107.8	106	92.2	96.3	106.1	108.2	98.3	103.9	100.8	94.7	96.1	96.9	100.2	94.3	96.1	95.7	95.6	88.2	98.9	98.5	91.7	96.5	96.9	91.7	110	104.3	108.8	104.9	105.6	105.9	106.1	102.8
O75131	Copine-3	CPNE3	0.72	0.149913	0.945	1	122.4	123.7	118.1	118.8	112.3	123.4	139.8	122.5	94.1	102.7	103	97.6	102.8	88.5	95.3	94.3	79.6	90.7	85.1	90.6	85.3	97	87.7	88.7	96.4	97.5	88.8	90.9	90.1	95.9	85	91.4
Q969V3	BOS complex subunit NCLN	NCLN	1.268	1	0.943	1	103.3	97.8	106.2	88	83.6	94.7	97.7	100.5	82.5	90.5	98.8	90.6	98.9	92.1	106.6	93.3	121.5	129.2	126.6	122	130.4	107.8	125.9	112	94.7	94.8	77.1	76.4	86.9	86.2	95.5	88
Q15126	Phosphomevalonate kinase	PMVK	0.547	5.30048e-14	1.145	0.00108261	150.2	142.3	146.2	144.5	142.3	147.1	144.3	155.9	81.4	80.9	83	85.6	70	79.3	87.7	76.7	83.6	70.8	79.7	79.3	80.3	79.2	85.9	78.8	91.2	99.3	94.1	88	98.5	93.9	91.9	88.1
P21964	Catechol O-methyltransferase	COMT	1.163	0.717968	1.032	1	101.7	97.8	92	100.2	94.5	91.3	100.1	101.2	95.3	89.4	91.6	100	85.7	101.2	87	94.7	117.8	112.4	112.9	105.8	117.7	110.7	117.3	120.3	97.6	96.3	97	92	88.8	96	98.7	95
Q96FW1	Ubiquitin thioesterase OTUB1	OTUB1	0.852	0.562201	1.096	1	108.1	103.5	107.1	101	109.2	99.1	104.1	96	92.9	104.2	96.6	89.4	89.8	101.6	109.5	103.6	85	85.1	99.8	81.1	82.5	95.5	91.9	96.5	111.9	110.4	107.7	116.4	109.4	107	99.8	104.6
P30048	Thioredoxin-dependent peroxide reductase, mitochondrial	PRDX3	0.481	0.00017155	0.981	1	178.8	180.6	173.7	159	176.8	183.1	166.1	162.6	71.5	82.4	67.9	70.2	73.3	79.2	75.7	64.9	96.1	75.9	87.4	81.3	96.1	88.7	71	69.4	63.6	70.9	71.2	69.7	67.8	73.1	81.1	71.1
P13861	cAMP-dependent protein kinase type II-alpha regulatory subunit	PRKAR2A	0.775	1.63356e-10	1.144	0.000620103	120.1	120.7	120	122.3	118.4	118	118.3	120.4	84.1	86.2	91.9	91.2	82.8	86.9	87.1	93.1	92.9	95.5	93.2	94.9	97.7	89.3	91	92.8	93.1	97.9	94.6	101.2	107.7	102	101.3	93.2
Q9Y224	RNA transcription, translation and transport factor protein	RTRAF	1.16	5.9576e-05	0.989	1	95.9	91.4	86.6	85.5	85	81.4	89	86.3	105.7	110	103.5	100.6	107.3	113.5	105.5	106.9	99.8	99	99.8	102.6	105	100.7	103	98.1	102.3	105.5	104.7	107	102.9	105.6	106.2	103.7
Q9Y3B3	Transmembrane emp24 domain-containing protein 7	TMED7	1.165	0.0476825	1.062	1	99.6	96.8	99.8	96.9	97.9	94.7	101.6	111.6	80.4	92.4	95.5	92.8	88.5	86.4	97.5	87.8	118.7	110.9	108.3	116.5	114.5	118	111	115.6	92.1	101.2	96.7	101.4	92.5	95.2	98.9	88.3
Q9Y3Y2	Chromatin target of PRMT1 protein	CHTOP	1.194	1	1.165	1	89.3	81.5	99.8	86.3	88.7	85.1	92.4	91.8	90.1	96.4	85.5	95.8	96.9	95.2	93.9	92.8	103.5	107.6	108.5	103.7	114.6	112.2	105	99.8	115.9	115.6	110.7	109.7	113.5	107.2	107	103.7
Q6PJT7	Zinc finger CCCH domain-containing protein 14	ZC3H14	1.119	1	1.098	1	92.7	97.9	101.3	96.5	94	92.7	93.9	93.5	87.4	95.7	95.8	99.3	92.2	90.6	99.2	96.5	110.1	101.2	102.7	104	98	109.1	107.5	106.2	104	103.4	106.1	101.8	107.6	107.2	108.3	103.6
Q15691	Microtubule-associated protein RP/EB family member 1	MAPRE1	0.598	0.0226335	0.999	1	137.3	128.4	137.3	139.6	133.1	134.8	136.6	127.6	92.5	89.7	93.4	94.2	94.5	93.7	91.3	89	76.4	79.5	82	78.1	84.4	82.6	80.5	82.2	98	91.3	96.8	85.7	89.6	94.4	94.4	91.1
Q92786	Prospero homeobox protein 1	PROX1	1.245	1	1.318	1	85.4	88.7	96.5	81.9	86.3	91.7	95	86.3	80.5	98.3	91.1	87.9	82	86.6	82.8	90.8	102.4	108.5	109.5	108.4	113.6	104.7	113.7	116.1	118.9	118.9	101	121.9	109	122.1	111.1	108.1
P04062	Lysosomal acid glucosylceramidase	GBA1	0.967	1	1.02	1	106.1	107.9	112.6	111.5	106.5	108.2	105	110.3	93.1	89.6	97.6	92.8	90.4	92	96	87.6	103.7	102	105.2	97.5	109.7	108.3	101.1	105.5	91.4	93.1	97.1	98.8	94.3	96.6	94.2	94.1
Q9UM22	Mammalian ependymin-related protein 1	EPDR1	0.988	1	1.023	1	106.4	112.7	105.6	110.8	105.4	102.4	108.3	105.5	93	93.1	97	85.6	90.2	103.7	93.4	95.2	105	100.8	104.5	112.3	105.5	98.1	100.4	108.1	100.2	95.8	83.8	93.5	97.2	97.2	94.5	95
O75569	Interferon-inducible double-stranded RNA-dependent protein kinase activator A	PRKRA	0.973	1	1.046	1	84.2	94.4	110.4	97.2	100.3	97	95	96.8	113.7	101	102.5	97.8	98.3	102.7	102.6	100.1	93.8	98.9	90.1	93	94	97	94.6	96.7	125.3	97.5	107.7	92.5	110.9	109	105.2	99.8
P06276	Cholinesterase	BCHE	1.071	0.873201	0.922	1	100.6	99	96.9	96.7	88.7	99	103.8	96.7	99.2	100.1	98.5	98.1	100.5	105.4	102.9	112.8	103.7	114.8	106.1	112.7	103.4	101.1	103.3	106.3	90.5	92	90.5	100.4	92.7	92.3	98.3	92.7
Q9H0S4	Probable ATP-dependent RNA helicase DDX47	DDX47	1.051	1	1.003	1	87.3	94	95.6	105.5	98.9	91.6	108.5	105.1	96	107.6	99.5	110.7	92.8	87.2	108.1	98.3	98.3	109.7	102.4	106.9	93.6	96.8	101.9	121.5	87.6	97.9	99.6	101.5	98.7	105.8	90.2	101.1
P52292	Importin subunit alpha-1	KPNA2	0.933	1	0.741	1	103.2	88	94.9	112.6	107.3	98.4	104.1	94.2	152.9	109.5	116.6	105.8	110	126.6	123.9	120.3	95	99.3	99.2	91	84.2	88.4	93.1	99.1	87.4	82	95.4	67	77.7	89.3	88.1	95.2
P04908	Histone H2A type 1-B/E	H2AC4; H2AC8	1.048	1	0.998	1	89.2	100.3	104.4	102.5	101.3	109.9	100	98.3	89.7	87.7	96.2	97.7	98.2	96	99.6	93.2	94.5	120	118	123.9	98.1	106.6	98.5	104.8	89.3	100.4	92	94	91.3	104.2	97.8	102.3
Q13596	Sorting nexin-1	SNX1	0.676	3.93314e-06	1.02	1	118.3	131.3	133.9	132.9	117.8	111.2	125.9	126.1	89.6	80.9	100.8	91.6	102.6	98.4	97.3	88.2	86.7	84.9	93.7	84.3	93.5	67.5	81.9	85.3	88.5	91	90.9	100.7	94.6	107.5	104.1	98.1
Q9P2I0	Cleavage and polyadenylation specificity factor subunit 2	CPSF2	1.078	1	1.028	1	98.6	97.4	93.6	103	94.4	95.6	102.5	99.7	90.7	98.3	101.3	96.1	98.6	91.4	92.8	102.8	106.5	105.7	107.5	103.4	108.9	102.6	105.7	101.8	96.4	99.9	101.7	100	101.1	99.8	99.4	102.9
O60884	DnaJ homolog subfamily A member 2	DNAJA2	0.57	5.30048e-14	1.064	0.251181	144.9	147.4	141.1	126.6	146.7	151	139.3	139.8	86.5	86.8	85.7	87.9	75.7	73	89.4	86.7	89.7	71.1	83.2	79.9	72.7	86.8	88.3	79.8	94.1	89.8	92	93.3	92.3	91.2	91.2	96.2
P37198	Nuclear pore glycoprotein p62	NUP62	0.947	1	1.03	1	105.2	99.6	106.3	103.4	98.2	108.1	106.9	107	96.7	96.8	90.4	99.5	102.9	87.3	98.8	97.3	95.8	99.4	102	102.8	100.5	102.5	99.7	93.2	98	104.1	101.2	98.8	105.4	97	93.8	101.3
Q53F19	Nuclear cap-binding protein subunit 3	NCBP3	1.055	1	1.054	1	98.9	101.8	93.6	115.8	91.4	86	104.7	102.3	90	89.6	98.7	92.3	98.8	92.3	93.7	102	104.8	107.8	113.8	104.6	107.1	95.2	102.2	121.4	98.6	92.6	100.3	96.9	88.3	110.9	106.2	97.5
Q9Y3A5	Ribosome maturation protein SBDS	SBDS	0.508	0.220768	1.165	1	148.9	142.5	153.3	150	147.4	140.9	151	152.6	83.7	75.9	79.5	84.7	79.7	80.9	88.2	82	75.7	72.3	73.7	79.8	77.1	73.3	77.4	76.1	96.4	98.6	96	88.9	90.2	93.6	95	94.8
P49720	Proteasome subunit beta type-3	PSMB3	1.102	1	0.882	1	94.2	82.1	78.8	86.6	97.8	88.2	96.5	79.8	110.3	116.4	122.8	110.7	119.4	107.5	120.9	114.8	94.8	99.9	99.1	97.7	88.7	90.3	95.7	97	102.5	101.5	105.1	97.6	95.2	105.2	96.7	106.4
Q8TAT6	Nuclear protein localization protein 4 homolog	NPLOC4	0.722	0.00274377	0.926	1	117.2	117.1	121	117.1	113.7	118.4	116.6	111.8	106.6	102.1	103.9	103	93.9	102.9	106.7	103.8	85.3	81.2	81.2	81	90.4	89.8	83.8	87.8	96.3	99.9	92.7	94.4	87.9	95.2	96.6	100.6
P05067	Amyloid-beta precursor protein	APP	1.182	0.181356	0.977	1	103	103.4	107.6	101.8	105.4	101.5	99.7	105.7	85.5	86.5	85.1	91.3	84.8	89.1	92.5	89.4	121.6	122.3	118	125.2	124.8	127.8	119.9	119.7	88	90.6	83.5	86.7	84.2	84.9	83.9	86.6
Q6Y1H2	Very-long-chain (3R)-3-hydroxyacyl-CoA dehydratase 2	HACD2	1.327	1	0.817	1	85.3	87.2	86	78.1	88.9	90.2	87.9	91.2	110.7	112.9	109.9	107.8	109.3	105.5	115.1	100.2	110.4	119.6	122	117.4	109.9	117.5	112.1	115.1	87.7	84.9	87.8	92.4	91.2	92	92.3	81.5
P29317	Ephrin type-A receptor 2	EPHA2	0.905	1	0.607	0.603222	102	107.9	107	108.8	86.6	100.4	95.6	101	118.6	126.4	123.8	122.2	137.9	142.3	131.2	132.9	82.7	92	92.3	94.9	94.3	87.9	79.5	91.8	78.9	87.1	78.8	76.5	74	77.3	77.5	89.7
Q9UGP8	Translocation protein SEC63 homolog	SEC63	1.191	0.78519	0.86	1	90.4	93.3	98.2	91	104.8	101.5	102.8	90.9	106.6	106	99.8	106.2	104.1	101.6	98.7	99.2	116.4	108.9	109.7	114.4	118.1	127.4	113.6	106.6	87.4	92.2	89.5	90.2	80.9	78.2	81.2	90.6
O14787-2	Isoform 2 of Transportin-2	TNPO2	1.445	0.00068421	1.093	1	63.5	62.1	82.7	76.6	71.4	91.6	74.6	48.6	111.1	100.7	108.1	99.8	113.6	124.8	97.6	84	101.5	87.1	110.5	130.9	99.2	91.9	120.5	109.6	109	115.6	112.6	128.3	128.7	111.1	129	103.8
Q96GQ7	Probable ATP-dependent RNA helicase DDX27	DDX27	1.016	1	0.939	0.63208	98.2	103.3	103.5	107	96	113.6	101.2	99.1	111.5	105.3	102.2	97.3	96.3	98.7	95.8	103.1	104.9	91.8	96.3	105.9	104.7	103.1	97.2	105.9	98.6	91.8	93.6	88.8	95.1	91.6	97.2	101.4
P13987	CD59 glycoprotein	CD59	0.81	0.367393	0.992	1	111.4	103.2	122.8	118.9	122.8	124	120	124.1	94.1	92.1	89.8	91.5	93.9	87.4	90.3	93.2	102.5	97.7	98	100.1	106.7	96.5	98.6	87.1	97.4	98.4	92	90.1	87.4	88.3	93.1	86.6
P28072	Proteasome subunit beta type-6	PSMB6	1.172	0.195464	0.891	1	82.4	87.4	75.7	73.6	83.2	89.1	88.5	86.6	115	116.3	116.3	117.9	113.2	112.3	115.7	107.7	103.2	102	95.4	104.3	97.1	96.2	91.9	110.5	107.2	103.6	103	96.7	100.4	98.5	102.5	106.5
Q5T8P6	RNA-binding protein 26	RBM26	1.485	0.317625	1.02	1	67.6	68.6	68	73.1	75	75.3	82.3	77.6	107.5	115.3	109.9	113.1	112.3	108.6	105.3	89.9	113.1	107.5	101	113.8	99	112.4	123	96.3	111.4	111.3	112.2	106.6	118.1	107.7	113.2	104.1
O15511	Actin-related protein 2/3 complex subunit 5	ARPC5	1.033	1	1.005	1	97.4	95	96.3	95.6	91.1	105.3	103.5	109.5	103.3	100.1	102.6	105.2	97	89.7	88.7	111.3	95.6	100.8	99.3	98.2	128.2	101	111.3	73.2	111.6	102.1	95.5	101.6	83.8	103.7	108.8	94.1
Q92597	Protein NDRG1	NDRG1	0.691	0.000921868	0.92	1	119.1	130	133	126.7	119	121.3	114.9	129.7	105.9	100.7	98.8	87.5	106.6	83.3	95.3	103.1	85.1	74.2	86.4	80.2	79.9	97.2	86.4	88.6	89.6	89.6	99.6	93.5	90.2	101.3	84.1	99.2
Q9BTC8	Metastasis-associated protein MTA3	MTA3	1.001	1	0.859	1					100.1	96.4	91.7	98.7					108.4	127.6	106.7	91.7					102.8	113.5	90.2	92.8					84.7	112.1	81.9	100.9
Q04760	Lactoylglutathione lyase	GLO1	1.61	0.148471	0.997	1	59.6	64.1	52.9	64.2	62	64.2	66	63.5	119.6	122.4	121.3	121.8	114.3	121.2	115	105.5	105.3	90	103.2	103.8	104.6	97.3	102.2	99.6	112.1	115.4	124.2	120.3	119.8	117.7	123	124.2
Q9ULV0	Unconventional myosin-Vb	MYO5B	1.677	5.30048e-14	1.193	7.8227e-06	74	70.1	70.5	74	68.2	76	78.6	78.1	92.5	99.8	95.5	96.8	83.9	84.6	93.9	82.2	117.5	118.4	128	130.1	121.4	124.5	126	123.6	106.6	108.2	111.2	106.9	112.5	115.2	111.1	120.3
P36969	Phospholipid hydroperoxide glutathione peroxidase GPX4	GPX4	0.787	5.03631e-06	1.134	0.0613821	105.6	113.8	112.1	108.1	111.3	107.5	119.8	113.2	95.3	91.6	95.2	98.6	94.5	93.6	93.8	90.8	89.9	90.9	84.9	85.8	86.7	88.6	91.7	87.2	112.7	106.8	107.2	101.5	101.5	107.9	106.8	105.2
P62263	Small ribosomal subunit protein uS11	Rps14; RPS14	1.008	1	1.016	1	91.7	96.7	96.2	102.2	97.1	98.3	100.2	95.4	105.6	100.2	104.9	108	102.7	94.1	96.9	98.5	95.7	92.3	95.2	101.2	99	104.9	103.4	96.3	109.9	106.1	95.9	98.1	101.8	108.2	98.7	104.3
O60684	Importin subunit alpha-7	KPNA6	0.947	0.402895	0.99	1	98.8	94.9	100	122.6					102.5	101.5	101.2	99.5					96.1	87.9	97.6	92.1					97.1	107.4	103.6	97.3
O00116	Alkyldihydroxyacetonephosphate synthase, peroxisomal	AGPS	0.827	0.0431384	0.675	7.45513e-05	113.6	108.9	112	120.6	111.4	117.2	112.7	111.5	109.5	124.2	111.5	110.1	104.3	115.5	122.7	117.5	91	88	100.2	91.7	96	98.7	94.2	91.1	76	71.5	82.4	88.7	68.3	77.1	72.9	88.9
P05026	Sodium/potassium-transporting ATPase subunit beta-1	ATP1B1	0.842	0.021442	1.156	0.0553779	121.7	122.6	127.6	131.1	128.2	125.9	131.1	124	76.5	72.1	78	79.2	70.5	72.9	79.1	80.1	109.5	103.4	106	106	107.4	113.1	108.3	104.7	89.2	89.3	93.2	94.8	88.8	90	88.3	87.6
P04216	Thy-1 membrane glycoprotein	THY1	0.724	0.0146409	0.908	1	127.9	136.1	132.7	124.3	138.3	117.6	136.5	118.3	83.6	98.4	90.3	87.3	106.2	98.2	100.8	85.1	98.5	95.9	97.6	93.3	88.1	85.5	95.4	83.3	84.2	82.7	86.9	80.2	88.3	93.1	76.6	88.9
P52943	Cysteine-rich protein 2	CRIP2	0.791	5.03631e-06	1.184	0.000890554	111.1	110	111.3	116.4	113.2	113.6	118.1	116.4	91.9	85.8	89	84.4	91.6	83.1	92.8	95.2	89.5	85.6	89.8	92.1	90.1	90.7	84.4	85.5	116.3	114.5	108.1	104.2	105.8	102	111.5	105.8
Q13740	CD166 antigen	ALCAM	0.722	0.289197	1.374	0.979963	148.1	139.7	134.8	133.7	137	137.2	139.7	141.1	67.4	64.8	75.4	76.9	67.8	65.7	67.8	67.9	102.6	99.1	100.7	96.2	104.2	97.7	104	96	96.7	93.1	82.3	88.4	93.2	91.7	95	94
Q8IV08	5'-3' exonuclease PLD3	PLD3	0.964	0.816513	0.98	1	110.3	110	103.7	105.9	119.8	104.5	105.4	107.4	100.6	87.2	100.5	103.7	98.6	86.5	91.4	89.2	105.5	103.1	102.5	102.4	111.3	99.4	108.2	100.8	93.7	92.6	86.6	91.8	95.1	93.2	92.9	96.2
P02768	Albumin	ALB	0.227	5.30048e-14	0.616	3.3787e-06	199.1	201.4	204.3	199.1	215.6	203.5	205.4	198.7	94.6	82.2	101.7	101.3	90.4	90.6	95.5	89.2	41.8	45.9	45.7	52.7	46.1	47.6	48.3	43.4	57.3	57.6	55.6	59.6	54.1	56.7	60.3	54.6
Q15554	Telomeric repeat-binding factor 2	TERF2	1.211	1	1.032	1	82.6	89.5	94.9	90.6	89.9	91.4	79.7	89.7	99.5	99.6	101.7	98.8	102.8	98.5	102.5	92.6	97.8	110.7	120.6	104.3	103.6	116	106.9	115.1	100.5	102.2	100.4	106.3	85.9	112.8	103.1	109.6
Q15363	Transmembrane emp24 domain-containing protein 2	TMED2	1.134	0.000182107	0.991	1	101.6	99.2	92.9	97.6	102.2	96.2	101.2	94.4	95	93.5	92.7	99.4	101.2	95.2	90.6	97.8	112.3	110.9	113.6	105.1	117.7	107.2	115	105.5	99.3	92.3	99.6	95	87.3	93	102.2	93.4
P16070	CD44 antigen	CD44	0.608	0.00607045	0.991	1	155.8	155.4	148.6	150.5	155.6	146	140	163.3	76.1	68.5	79.6	80	80.5	74.5	75.5	78.4	84.1	101.4	92.5	92.1	90.5	102.1	98.6	93.4	74.9	81.7	77.6	81.3	72.7	72.3	75.5	81.1
Q16630	Cleavage and polyadenylation specificity factor subunit 6	CPSF6	1.473	6.05471e-09	0.833	0.0034541	67	71.2	71.3	69.9	74.9	68.9	74.5	71.2	130.4	124.4	119.1	119.4	118.6	128.7	115.2	126.2	104.1	98.4	103.2	105.6	106.1	107.1	106.4	102.7	101.8	105.5	107.6	101.2	95.1	96	98.3	110
O43670	BUB3-interacting and GLEBS motif-containing protein ZNF207	ZNF207	1.641	5.30048e-14	0.95	1	63.7	66.5	58.2	59.3	65.7	62.5	64.9	65.8	119.5	113.7	119.8	118.5	110.1	120	118.5	115.2	102.1	107.3	106.6	104.6	101.3	101.9	110.8	113	108.7	119.1	114.2	118.1	110.7	111	110.2	118.3
O95816	BAG family molecular chaperone regulator 2	BAG2	0.995	1	0.983	1	101.6	103.7	90.1	103.9	99.9	107	108.9	110.2	98.4	108	99.5	101.2	86.7	97.4	104.4	94.8	93.6	101.5	106.9	107.5	99.1	106.2	90.9	105.2	93.8	98.2	91.5	100.5	96.4	100.3	99.5	92.9
P52815	Large ribosomal subunit protein bL12m	MRPL12	0.47	0.00180571	0.911	1	174.2	167.9	160.9	177.7	164.3	168.3	166.6	175.2	78.3	67.4	84.1	79.5	80.9	74.2	82.4	82.2	71	86.3	74.2	84.5	69	81.5	88.1	76.7	78.4	73.8	72.3	69.6	70.2	75.3	70.5	74.6
P49458	Signal recognition particle 9 kDa protein	SRP9	1.069	1	0.918	1	90	95	87.3	83.5	88.1	90.8	90.4	87.7	114.9	111.9	113.4	110	115.9	107.6	112.6	112.4	90.7	102.2	96	93.6	93.4	95.4	99.8	95	104.5	102.8	103.7	100.4	104.9	104.6	100.4	100.9
Q99567	Nuclear pore complex protein Nup88	NUP88	1.001	1	1.01	1	100.6	105	96	101.8	99.1	102.2	101.6	96	96.4	99.5	102.3	99.9	99.7	95.5	98.8	95.3	105.6	97.4	100.8	92.7	99.9	101.5	102.8	103.2	96	105.8	98.6	101.6	103.4	107.8	98.6	94.7
O75390	Citrate synthase, mitochondrial	CS	0.748	0.155837	1.043	1	123.6	119.5	121.8	121.9	120.8	120.2	125.5	119.2	92.6	93.2	91.9	84.7	95	89	91.8	93.7	85.7	93	87.1	97.6	92	87.4	95	89.6	102.7	95.6	97.3	91.8	96.7	92.7	97.5	94.1
Q01844	RNA-binding protein EWS	EWSR1	1.843	5.30048e-14	1.015	1	57	54.4	60.4	58	56.2	56	54.6	57.3	122.7	113.6	122.1	111.4	121.5	131.9	115	110.1	104.5	101.6	101.3	108.3	106.7	103.3	104.2	112.5	116.3	126.4	130.9	111	121.2	109.6	120.9	119.1
Q9H7N4	Splicing factor, arginine/serine-rich 19	SCAF1	1.124	0.0311989	1.025	1	92.3	89.7	90.7	93.6	92.4	94	100.4	93.3	101.8	92.4	104.7	101.8	96.1	98.2	98.5	101.5	97.9	102.4	103.4	111	92.2	105.3	114.2	108.4	111.8	105.5	98.4	102.7	106.1	100.3	97	102.1
Q9H2U2	Inorganic pyrophosphatase 2, mitochondrial	PPA2	0.733	0.992625	1.026	1	126.2	128.5	133.7	130.7	124.7	130	122.4	127.4	79.8	88.9	90.9	84.3	89.7	84.6	91.4	77.7	87.1	87.9	99.5	100.8	91.7	96.1	115.6	90.3	85.5	89.1	88.8	98.2	94.2	90	87.7	86.3
Q96CX2	BTB/POZ domain-containing protein KCTD12	KCTD12	0.51	0.13784	1.128	1	148.5	152.2	136.2	158.4	161.8	170.9	133.6	152	80.2	98	84.3	92.8	66.9	66.9	83.7	75.2	90.7	66.5	78.2	85.4	68.4	73.1	77	85.3	76.6	71.9	91.9	88.3	93	94.7	102.2	95.3
Q9UN86	Ras GTPase-activating protein-binding protein 2	G3BP2	1.162	1	1.071	1	92.3	93.5	95.1	93.4	91.1	92.8	90.4	103.1	94.8	95	97.3	97.8	104	95.1	94.1	95.4	107.5	101.5	110.2	110.8	102.3	111.3	108.7	95.1	105.1	101.5	102.6	101.5	109.8	100.6	104.8	101.4
P18031	Tyrosine-protein phosphatase non-receptor type 1	PTPN1	1.114	1	0.934	1	91.9	91.3	96.5	98.8	97.6	98	103.2	98.6	101.7	90.6	100	89.3	100.3	97.1	96.5	92.3	105.9	104.8	101.1	108.2	116.7	116.8	111.2	109.7	148.6	84.5	88	98.8	93.3	89.2	91.6	87.8
P28288	ATP-binding cassette sub-family D member 3	ABCD3	0.828	0.417386	0.701	0.044014	122.4	137.9	119.7	112.5	111.4	125.9	115.2	117.1	95.7	110.8	119.9	107.3	101.2	109.8	110.6	108.8	96.3	104.4	100.5	92.2	104.9	91.5	99.9	94.8	70.2	63.5	69.6	77	77.5	77.8	76.2	77.5
P00441	Superoxide dismutase [Cu-Zn]	SOD1	1.315	4.82043e-07	1.077	0.978775	75	78.2	68.9	73.7	66.8	76.9	70.6	66.2	118.6	116.5	109.9	105.8	114.5	112.1	105.4	111.9	91.5	94.4	92.6	95	103.2	94.8	101.6	97.3	114.4	124.2	120	121.3	121.7	115.7	120.5	120.8
Q9Y2W2	WW domain-binding protein 11	WBP11	1.126	0.987287	1.069	1	91.1	100.1	97.4	92.6	96.6	97.7	92.5	81.5	104.9	92.3	103.8	99.2	92.5	89.9	95.6	98.3	110.8	101.7	105.3	97	107.6	104	112.6	110	109.1	106.6	93.5	94.6	113.8	108.6	98.2	100.7
Q8N766	ER membrane protein complex subunit 1	EMC1	1.165	0.865256	0.913	1	96.2	107.3	93.9	93.4	93.7	92.9	104.7	114.8	91.8	100.5	93.7	92.8	96.7	103.5	100.2	100.8	103.8	118.2	111.7	114.7	110.9	104.3	110.4	109.2	112.3	90.6	89.7	89.5	89.9	86.7	85.1	96.2
P04179	Superoxide dismutase [Mn], mitochondrial	SOD2	0.562	5.30048e-14	1.159	0.00503451	152.4	152	159	152	148.4	155.3	149.7	151.5	85.2	74.5	80.3	75.2	73.4	76.4	69.6	73.1	83.9	90	78.9	78.6	85.1	87.4	86.6	85.6	87.3	86.2	79.2	85.4	92.5	93.9	88.2	83.2
Q9NYL9	Tropomodulin-3	TMOD3	0.861	0.745455	0.913	1	104	104.5	102.1	113.2	99.4	103.7	108.2	107.9	111.3	106.3	101.1	107.7	102	105.2	108.1	110.7	91.5	92.9	86.2	88.5	82.7	87.6	91.1	94.5	96.7	95.5	98.5	100	106.4	96.3	99.5	96.9
Q4G0N4	NAD kinase 2, mitochondrial	NADK2	0.748	0.935802	1.498	1	130.6	135.4	138.3	128.4	115	132.2	114.6	122.5	64.9	74.6	70.8	78.5	62.8	69	82.7	67.9	88.2	96.8	97.2	97	87.6	105.9	95.4	98.4	101.5	99	106.7	92.1	102.7	113.6	117.5	112.1
P51571	Translocon-associated protein subunit delta	SSR4	1.162	0.0406374	0.871	0.556068	105.6	102.5	83.8	105.5	85.2	97.9	95.8	105	100.3	110.9	97.6	94.8	90.2	106.6	92.2	99.5	116.9	115.9	110.9	118.9	120.4	123.5	111.5	114.6	84.2	89.2	82.5	80.6	81.5	87.4	97.1	91.7
P61088	Ubiquitin-conjugating enzyme E2 N	UBE2N	0.58	2.47069e-06	1.127	1	148	138.3	128.3	127.9	147.1	137.1	135	137.2	95.7	84.9	79.6	89.7	88	81.9	86.8	85	85.2	75.4	77.2	79.5	81.8	79.5	76.8	79.5	103.7	99	94.2	93.2	99.9	95.2	98.6	90.4
Q99436	Proteasome subunit beta type-7	PSMB7	1.24	4.20517e-05	0.92	0.561597	81.8	81	77.6	80.7	82.9	77.3	86.6	79.3	119.3	115.1	112.5	107.9	116.7	113.4	114	112.1	103.7	95.7	100.1	97.7	106.1	105.8	100.3	93.5	111.5	104.5	104.5	106.3	103.2	107.5	103.4	98
P47813	Eukaryotic translation initiation factor 1A, X-chromosomal	Eif1ax; EIF1AX	1.205	1	0.983	1	84.1	88.2	84.6	84.8	75	78.4	80.9	78.3	110.6	109.9	105.8	111.4	111.6	116.7	115.4	113.7	104.9	94	101.2	90.3	98.3	102	94.1	100.5	105.5	112.9	109.8	102	111.1	109.5	109.7	105
Q9P0V9	Septin-10	SEPTIN10	0.696	1	0.976	1	125.8	128.8	120	122	126.6	109.3	141.9	137.4	89.4	93.9	99.4	87.5	103.5	80.1	94.2	102.4	80.5	98.1	91.7	85	100.4	86.3	89.5	84.1	97	92	91.6	97.3	98	87.2	71.3	87.8
P61204	ADP-ribosylation factor 3	arf3; Arf3; ARF3	1.192	1	1.198	1	94.5	84	81.5	95.7	80.5	81.2	81.6	85.8	97.7	102	101	98.7	87.8	98.2	98.7	103	88.8	92.6	91.3	103.9	99.6	102	97.8	109.3	121.6	110.4	117.9	118.6	121.3	127	114.6	111.5
Q9Y5M8	Signal recognition particle receptor subunit beta	SRPRB	1.224	1	0.845	1	90.3	97.7	98	97	95.6	93.5	99.1	95.5	105.1	92.8	104.2	103.8	107.2	96.6	97.7	101	118.3	119	109	125.2	120.8	115.5	117.4	110.1	93.2	84.8	82.4	79.4	88.2	88.7	87	86.1
Q9UBQ5	Eukaryotic translation initiation factor 3 subunit K	EIF3K	1.23	1	0.988	1	85.7	80.5	77.3	77.5	83.3	85.6	86.8	88.9	95.7	115.8	106.7	111.5	107.6	106	105.5	106	106.4	95.8	115.5	105.8	104.6	101.8	103.2	100.4	101.1	99.8	113.7	111.2	106.4	105.3	104.9	104
O43865	S-adenosylhomocysteine hydrolase-like protein 1	AHCYL1	1.198	1.39978e-05	1.41	1.34496e-11	94.4	89.1	95.3	94	94.5	100.6	90.8	100.6	81.6	81.8	81.1	78.8	80.4	77.4	71.9	81.1	106.5	114.2	108.3	113.9	105.7	114.8	112.3	120.3	121.7	115.2	114.4	109.9	122.8	113.2	110.1	103.4
P63162	Small nuclear ribonucleoprotein-associated protein N	Snrpn; SNRPN	1.151	0.727241	1.078	1	89.4	93.1	99	95.6	88	88	91.9	95.6	93.3	97.1	99.2	101.6	95.2	94.7	103	92.5	104.4	100.6	108.5	107.6	112.3	106.3	104.4	106.5	102.2	98.9	100.9	108.5	108.7	105.2	108.6	99.1
Q96TC7	Regulator of microtubule dynamics protein 3	RMDN3	1.009	1	1.2	1	106.6	104.8	118.8	108	113.9	102.9	98.2	109.1	88.9	81.9	71.9	80.1	85.1	101.9	90.5	82	107.6	111.8	108.5	122.4	108.9	104.4	102.9	108	102.8	100.9	94.5	90.6	88.6	99.6	102.4	101.7
O75503	Bis(monoacylglycero)phosphate synthase CLN5	CLN5	1.349	0.000511137	1.126	0.88623	83.5	84.5	87.8	84.5	90	82.7	89.3	83.8	96.6	97.9	91.7	93	95.8	96	92	91.9	114.8	113.1	117.8	109.9	114.5	113.4	117.3	112.8	107.4	101.4	107.7	108.3	105.1	108.9	103.7	102.8
P63167	Dynein light chain 1, cytoplasmic	Dynll1; DYNLL1	1.134	0.0127438	0.983	1	85.7	85	80.7	86.3	89.6	86.5	87.4	78.7	113.8	104.5	112.4	108.9	111.9	108.8	108.6	105.4	97.7	95	102.2	95.9	108.7	97.3	97.2	98.9	103.8	108.4	112.8	106.8	104.1	107.1	108.5	101.4
Q9Y281	Cofilin-2	CFL2	1.184	2.09618e-07	1.077	0.016185	85.3	83.1	84.1	87.5	81.1	85.6	86	86.1	105.6	106.4	108	101	107.3	102.1	93.8	100.7	101.2	96.5	94.2	104.9	95.3	101.1	102.8	104.2	106	113.4	110.2	112.6	115.9	117.4	109.3	111.1
P24539	ATP synthase F(0) complex subunit B1, mitochondrial	ATP5PB	0.507	1.6123e-05	0.926	1	158.6	161.4	151.6	151.9	160.9	163.2	170.5	162.7	87.3	78.5	83.8	85.1	80.2	78.3	76.8	85.8	86.8	85.6	78.6	80.5	86	83.1	76.3	78.9	80.1	78.8	76	75.5	75.9	74.6	75.9	70.7
O14562	Ubiquitin domain-containing protein UBFD1	UBFD1	0.596	0.000161485	0.968	1	133.7	134.2	135.7	138.9	129.9	136.8	132.4	133.5	89.1	91.3	95.6	93	95.3	93	97.9	101.8	78.8	79.7	80.1	80.3	85.4	78.5	84.8	75.6	95.8	93.4	89.6	90.8	91.5	94.5	87	82.2
P26440	Isovaleryl-CoA dehydrogenase, mitochondrial	IVD	0.585	0.000259887	1.123	1	157.2	144.6	150	167.9	148.6	149	146.8	153.5	74.1	73.6	73.3	74.4	73.1	76.9	82.6	84.1	81.6	82.6	86.6	91.1	79	91.1	91.4	88.2	80	89.7	82.5	90.6	78.4	81.4	84.3	91.5
Q96T51	RUN and FYVE domain-containing protein 1	RUFY1	1.266	0.00265778	1.083	1	82.4	80.6	77.8	91.6	95.2	93.7	74	74.8	98.2	108.2	91.1	114.2	97.7	108.2	95.8	95.9	100.7	97.3	103.9	139.4	91.8	102.4	111.2	107	104.1	101.2	105.4	103.8	106.8	108.9	121.8	114.8
P61421	V-type proton ATPase subunit d 1	ATP6V0D1	1.024	1	1.077	1	102.4	99.9	105.9	108.1	108.4	104.3	101.7	99.9	92.5	94.8	91	82.8	94.1	87.2	91.7	92.2	104.3	104.4	106.6	105	106.5	106.6	105.2	107.7	96.6	102.1	105.3	98.3	99.8	99.9	97.5	97.2
Q15165	Serum paraoxonase/arylesterase 2	PON2	1.029	1	0.883	1	115	102.1	104.5	103.3	109.8	102.9	106.1	104.7	103.3	101.7	93.7	99.7	99.3	93.5	101.1	94.8	116.8	112.9	102.2	106.9	93.2	113	108.3	105.6	84.8	87.1	81.7	84.4	88.6	92.5	96	90.7
Q9BXY0	Protein MAK16 homolog	MAK16	0.974	1	0.994	1	86.5	91.4	105.2	115.9	103.6	103.9	113.1	106.5	90.3	94	122.8	99.7	91	97	98.9	93.6	93.3	105.4	98.2	105.1	98.5	104.9	101.8	101.9	88.3	99.1	89.6	115.5	94.8	101.7	93.9	95
Q13423	NAD(P) transhydrogenase, mitochondrial	NNT	0.646	0.128763	0.987	1	140	142.8	132.4	130.2	150.2	148.6	146.5	161	81.8	80.9	84.1	87	77.3	81.2	86.1	78.8	93.1	95.6	102.3	92	88.8	94.1	93.8	86.5	81.6	93.7	79.3	83.2	74.7	74.8	75.9	81.7
Q13636	Ras-related protein Rab-31	RAB31	0.958	1	0.815	1	109.8	103.7	99.5	112	105.7	106.7	108.4	114.1	104.2	102.9	99.5	104.1	106.5	102.5	104.8	108.8	101.4	99.6	104.7	110.9	105	100.2	99.4	106.8	86	90.6	93.2	78	79.6	84.3	85.4	81.7
P62280	Small ribosomal subunit protein uS17	RPS11	1.03	1	0.9	1	99.1	100.5	97.1	105.3	89.2	88.1	88.5	88.3	109.9	110.6	109.7	105	114.4	110.1	108.9	106.7	94.2	94.6	92.1	90.6	105.8	98.6	97.1	98.5	98.3	99.4	96.5	97.1	102.3	97.8	103.7	102.2
P84090	Enhancer of rudimentary homolog	Erh; ERH	1.358	0.900989	1.099	1	74.6	69.5	73.1	66.8	77.4	63.8	79.5	57.3	118.3	109.4	101.8	107.3	109.7	125.4	126.4	107.3	96.6	99.1	107.9	101.6	96.9	88.8	93.3	90.5	123.2	117.5	125.5	107.7	131	109.2	135.2	108.4
O75822	Eukaryotic translation initiation factor 3 subunit J	EIF3J	1.184	0.922145	0.998	1	78	78.2	78.5	75.8	82.3	81.9	79.9	79.6	121.3	118.5	117.9	112.6	108.2	107.9	114.2	104.9	93.3	96.1	91.8	86.7	92.9	94.1	99.8	101.5	113.3	113.1	110.9	113.9	120.6	108.3	113.6	110.4
P27635	Large ribosomal subunit protein uL16	RPL10	1.09	1	0.883	1	86.2	85.2	91.7	85.8	91.6	85.4	97.3	90.3	112	114.2	111.7	116.7	111.3	113.2	107.8	110.6	99.3	90.4	97.9	101.8	94.8	96.4	95.9	95	96.9	95.2	97.5	117.6	101	97.9	99.7	111.6
P23193	Transcription elongation factor A protein 1	TCEA1	1.002	1	0.938	1	91.3	97.3	88.1	85.5	83.7	93.9	91	93.6	113.5	113.5	109.2	112.1	116.4	117.8	107.8	111.7	76.7	96.2	97.7	91.7	82.1	91	92.2	89.4	105.2	106.2	101.2	114.5	109.6	114.4	105	100.4
P27105	Stomatin	STOM	0.925	1	1.195	1	111	128.4	98.1	119.4	87.1	110	122.3	131	86.8	82.5	68.4	88.9	75.9	80.1	114.1	60.8	119	103.7	100.9	109.2	132.9	92.5	87.5	127.7	97	84.9	104.3	97.4	91.8	103.6	82.9	100
E9PAV3	Nascent polypeptide-associated complex subunit alpha, muscle-specific form	NACA	0.79	1.04688e-07	0.935	0.689932	107.5	103.2	111.9	125.8	112.6	108.6	110.8	114.6	101.2	107.6	101.1	106.4	101	106.4	107.7	97.1	85.7	81.2	89.1	88.7	97	87.3	77	92.8	92.7	100.2	95.6	102	98.5	94.6	99.4	94.6
O00541	Pescadillo homolog	PES1	1.249	1.41864e-05	0.955	1	86.5	84.5	82.3	84.3	86.5	96.1	76.2	88.2	101.1	107.4	107.2	104.5	105	107.5	108.4	114.1	107.2	108.5	101.6	111.6	106.4	103.5	107.5	103.7	103.8	103.4	104.5	101.5	95.4	106.1	98.1	97.2
Q75T13	GPI inositol-deacylase	PGAP1	1.432	0.695074	0.877	1	84.2	85.2	88.1	83	82	83.8	90.5	90.2	101.5	114.7	101.8	97.3	95.5	105.6	101	102.9	120.9	121.4	124.6	136.1	114.8	121.3	125.5	120.5	90.6	82	83.4	85.2	90.6	92.1	87.8	96.1
Q9NR28	Diablo IAP-binding mitochondrial protein	DIABLO	1.218	2.72668e-13	1.201	3.8899e-10	90	90.5	87.9	89.3	89.8	90.2	85.9	88.3	91.2	89.7	87	92.4	99.6	91.8	90.7	90.7	108.1	111.1	113.4	113.7	108.3	108.6	109.6	107.1	107.3	110.7	111.6	106.3	108.9	113.2	107.5	109.7
P78344	Eukaryotic translation initiation factor 4 gamma 2	EIF4G2	1.169	1	0.887	1	88.3	79.2	83.6	88.4	90.7	88.1	84.8	83.3	107.3	113.3	109.9	109	119.9	115.1	114.9	113.5	100.9	101.2	104.3	102.1	96.8	96.6	97	106.3	107.3	100.7	100.5	104.2	101.5	99.4	97.8	94.4
P52294	Importin subunit alpha-5	KPNA1	1.019	1	1.025	1	110.7	103.2	94.1	104.3	123.2	103.5	115.7	99.5	100.3	93	90.7	106.5	87.1	91	103.4	93.2	88.4	109.7	106.1	106.2	83.2	109.1	105.6	105.2	96.5	100.1	90.1	100.1	89.2	94.2	106.8	90.1
P62834	Ras-related protein Rap-1A	Rap1a; RAP1A	0.99	1	1.157	1					101.4	106.1	101.1	104.2					88.7	93.1	103	89.6					102.5	96.6	101	104.2					88.3	103.9	107.3	109.1
P35908	Keratin, type II cytoskeletal 2 epidermal	KRT2	0.508	1	0.735	1	117.9	116.2	109.4	120.7	101.8	80.5	86.6	103.7	140.6	136.3	132	132.5	126.6	149.6	140.8	153.9	56.6	51.7	61.3	65.7	25.8	68.5	47.4	40.8	81.7	104.3	87.3	85.8	99.4	153.1	109.6	111.9
Q96KQ7	Histone-lysine N-methyltransferase EHMT2	EHMT2	1.111	1	1.083	1	87.2	95.1	102.9	98	88.6	88.8	98.3	92.8	103.8	93.5	96.6	100.9	94.4	104.1	95.3	95.8	101.3	105.8	101.4	103.2	112.7	108	89.8	105.5	105.6	102.8	101.4	100.5	114	89.9	107	115
Q96HS1	Serine/threonine-protein phosphatase PGAM5, mitochondrial	PGAM5	0.969	0.22962	1.08	0.0541735	108.7	110.9	116.1	111.6	110.7	119.6	108	112.1	89.9	85.8	87.2	88.6	85	87.6	81	88.1	99.9	109.3	109.3	93.6	107.6	111.3	108.1	102.9	94.1	97.8	94.5	102.9	93.6	88.2	102	94.4
Q7L1Q6	eIF5-mimic protein 2	Bzw1; BZW1	0.924	1	0.979	1	100.6	105.5	102.8	100.3	106	95.6	109	106.3	101.8	105.7	100.1	100.5	95.8	108.2	103.1	98.1	100	96.4	95.9	95.9	87.3	96.9	90.9	97.9	96.4	103.5	101.6	92.9	104.2	109.3	96	95.7
P30419	Glycylpeptide N-tetradecanoyltransferase 1	NMT1	0.709	0.000994625	0.959	1	124.3	119.9	117.9	115.3	106.4	119.1	122.4	111.9	89.8	104.1	102.4	100.4	102.2	108.8	109.9	97.4	87.6	76.9	81.8	84.5	85.3	71.1	85.3	83.6	98.1	94.1	89.6	113.1	99.8	98	104	94.8
P46531	Neurogenic locus notch homolog protein 1	NOTCH1	1.03	1	0.905	1	128.2	106.7	98.2	97.4	103.5	110.6	102.5	94.8	84.8	91	105.3	97.9	97	92.9	102.9	105.5	102.7	100.8	120.7	123.9	107.3	109.3	104.9	103.5	88.8	81.8	87.7	84.2	95.4	94.7	83	92.2
O43809	Cleavage and polyadenylation specificity factor subunit 5	NUDT21	1.305	0.047102	0.91	1	78.9	82.7	75.1	79.1	76	72.6	73	83.7	119.9	114.8	117.8	112.9	118	113.2	116.4	114.7	101.9	107.5	94.7	96.1	101	101.1	99.4	108.3	101.1	105.6	102.9	108.8	103	109.1	105.5	105
Q9UIJ7	GTP:AMP phosphotransferase AK3, mitochondrial	AK3	0.63	5.30048e-14	1.135	0.00709238	142	133.2	138	143	140.2	143.1	144.3	145.7	72.1	82.8	86.4	85.9	75.4	76.2	85.9	77.1	89.7	89.7	87.5	94.6	89.7	90.7	81.8	88.8	85.9	87.6	90.5	91.1	92.3	90.8	85.8	92.2
P60468	Protein transport protein Sec61 subunit beta	SEC61B	1.113	1	0.865	1	101.4	96.1	91.8	93.7	104.4	118.8	103.8	79.9	132.9	106.9	95.9	102.4	77.4	93.4	82.9	111.4	112.2	104.3	107.5	104.6	97.5	131.5	129.8	136.6	86.9	74.6	90.6	98.1	81.6	74.6	84.4	91.7
Q8WWM7	Ataxin-2-like protein	ATXN2L	0.915	1	0.998	1	104.7	114.8	101.7	113.9	109.1	109	104.2	102.3	96.1	92.7	102.2	96.8	94.3	99.3	109	100.1	98	95.7	98.9	99.8	91.5	96.3	98.3	97.6	98.3	100.5	95.7	90.3	97.9	90.7	97.9	102.6
P16104	Histone H2AX	H2AX	1.042	0.383565	1.021	0.823747	97.4	95.7	96.7	98.5	104.6	96.8	96.3	97.2	102.5	101.9	100.3	93.4	100.4	98.9	97	98.8	95.6	100.6	104.1	104.2	99	101.9	99.6	101.4	101.9	102	99.9	105.1	101.5	100.7	101.3	104.5
P68431	Histone H3.1	H3C1; H3C10; H3C11; H3C12; H3C2; H3C3; H3C4; H3C6; H3C7; H3C8	2.314	0.00542286	1.894	0.171015	59.6	55.6	53.8	54.3	57.1	52.2	52.8	50	78.1	78.6	76.2	75	80.6	73.5	74.7	73.2	126.4	135	120	128.8	123.8	126.9	123.3	122.9	140	134.3	140.2	144.1	144.6	147.2	142.3	155
Q9Y5L4	Mitochondrial import inner membrane translocase subunit Tim13	TIMM13	1.318	1	1.027	1	80.2	78	70.2	72.5	81.6	78.4	70.6	83.2	110.7	113.2	110	104	101	107.7	98.8	130.4	107.5	104.9	102.6	98.4	104.6	100.7	103.6	98.5	110.9	112.7	115.4	108.8	104	114.8	117.7	104.6
P61353	Large ribosomal subunit protein eL27	Rpl27; RPL27	0.878	1	0.93	1	94.2	100.5	111	97.7	107.4	106.2	105.7	102.6	108	106.7	98.4	107.8	111.1	100.3	107.5	101.7	102.9	89	82.4	104.8	92.1	91.8	83.7	91	99.9	99.3	101.5	95.8	95.9	97.8	102.2	103.1
Q9BY44	Eukaryotic translation initiation factor 2A	EIF2A	0.773	0.00142918	1.024	1	113.5	111.3	109.7	122.5	124.5	108.9	107.4	136.2	89.2	92.6	97.1	103.1	96.1	102.1	103.5	90.3	85	91.4	97.2	92.2	86.8	80.1	87.1	81.4	96.8	101	94	103.3	103.3	91.2	94.3	106.7
MET011P61978	HNRPK_Met011
Q9UKF6	Cleavage and polyadenylation specificity factor subunit 3	CPSF3	1.063	1	1.029	1	101.2	94.6	98.5	98.7	95.3	102.4	95.5	96.6	99.2	96.3	103.7	97.9	94.4	96.8	98.6	99.5	101.2	104.3	103.1	99.7	106	106.1	100.1	107.8	94.3	104.6	101.6	100.9	98.7	96.9	104.2	101.2
P11137-4	Isoform 4 of Microtubule-associated protein 2	MAP2	0.823	0.0488505	0.812	0.158831	111.3	94	97.4	131.5	100.6	114	104.4	107.9	110.9	125.7	129.3	110.6	110.6	114.5	109.5	114.1	68.5	84.1	89.7	90.3	83.3	85.9	90.1	88.8	84.5	97.6	83.3	91.4	88.2	99.1	97.7	91.3
P11310	Medium-chain specific acyl-CoA dehydrogenase, mitochondrial	ACADM	0.635	0.000305024	0.96	1	152.8	163.3	152.5	140.4	120.2	126.6	126.8	141.6	61.3	71.2	80.7	95.5	76.3	93.9	108.7	101.1	77.3	80.6	95.8	94.4	83.2	84.9	97.7	102.3	87.3	78.6	73.4	94.8	80.3	86.9	92.1	77.5
A6NHQ2	rRNA/tRNA 2'-O-methyltransferase fibrillarin-like protein 1	FBLL1	1.075	0.148138	1.128	0.0197301					101.2	100.5	103.7	98.4					90.5	88.5	93.7	89.3					110.5	102.4	109.7	107					99.2	103.6	97	104.8
Q9UM54	Unconventional myosin-VI	MYO6	1.186	1.27889e-05	1.066	0.556068	85.4	89.8	88.5	87.6	87.7	91.6	86	90.2	97.8	98.6	99	102.2	97.9	110.1	100.4	103.2	104.2	104.6	105.2	105.6	106.6	103.3	101.9	96.7	106.2	108.2	111.8	105.3	106.2	107.6	106.3	104.4
Q9Y5X3	Sorting nexin-5	SNX5	0.747	0.0025891	1.015	1	122	127.9	114.3	119.1	118.3	128.3	123.4	115.9	92.9	84.3	97.8	100.9	86.9	87.4	98	92.7	88.5	83.8	91.1	93.3	83.4	97.3	89.1	96.3	102.3	93.5	93.8	94.4	90.6	99.1	94	99.4
Q15102	Platelet-activating factor acetylhydrolase IB subunit alpha1	PAFAH1B3	0.873	0.857325	1.223	1	106.3	109	99.8	97.8	124	108.2	93.2	100	93.5	94.4	95.3	83.7	89	95	87.2	96.5	94	82.1	90.6	100.9	98.3	72.2	83.5	89.4	102.6	115.8	119.2	115	114.8	129.4	109.9	109.3
O75368	Adapter SH3BGRL	SH3BGRL	1.364	0.579768	1.192	1	71.6	71.5	71.4	69.5	80.9	74.8	72.3	63.3	107.6	103.1	105.8	107.7	100.9	111.3	105	101.3	107.4	96.5	98.5	96.6	104.2	87.7	98.8	86.2	126.5	130.6	122.8	113.1	134	124.7	124.5	129.9
O14818	Proteasome subunit alpha type-7	PSMA7	1.274	1	0.988	1	78.6	74.2	75.1	78.3	86.9	79.6	88.1	84.2	109.6	110.6	109.4	107.6	117.7	111.5	123.4	109.8	106	100.7	98	104	100.8	102.2	96.4	95.9	110.1	110.6	116.4	111	100.8	106.9	88.1	107.8
Q15286	Ras-related protein Rab-35	Rab35; RAB35	0.956	1	1.327	0.125396					106.5	123.6	117.3	119.9					79.7	68.2	80.4	68.5					107.5	89.5	119.6	127.1					91.9	90.4	104.7	105.3
Q8NBJ4	Golgi membrane protein 1	GOLM1	1.282	0.0157744	1.089	1	92.6	90.8	89.3	95.2	101	88.8	90.9	94.4	93.7	93.2	89.4	87	98.5	84.5	90.2	88.1	117.4	113.4	117.8	121.8	120	117	124.6	115.4	102.9	93.8	102	99.7	95.9	95.3	99.7	95.8
P55769	NHP2-like protein 1	Snu13; SNU13	0.942	1	0.947	1	112.3	90.7	106	97.5	107	105.3	103.1	95.2	105.8	97	106.2	102.3	106.4	104.5	99.8	98	100.4	106.1	99	89.3	97.3	98.9	93.2	97.1	100.3	99.3	96.5	91.2	110.3	103	94.1	86.6
Q15555	Microtubule-associated protein RP/EB family member 2	MAPRE2	0.479	0.0279351	0.984	1	149.7	152.1	159.4	164.6	161	141.5	141.5	155.5	85.7	96	88	81	87.2	87.3	95.6	99.4	67.3	72.3	71.2	72.3	79.3	75.1	79.7	76.6	78.4	89.1	85.9	87	66.2	86.7	79.6	87.6
Q9H3N1	Thioredoxin-related transmembrane protein 1	TMX1	1.158	1	0.836	1	98.1	93.9	105.4	105.8	90.8	95.5	92.8	96.8	99	103	101.4	104.6	103.6	115.1	103	107.1	118	110.7	107.3	112	114.9	112.7	110.7	109.6	80.1	88.4	84.4	88	90.6	90.7	84.9	81.3
Q14978	Nucleolar and coiled-body phosphoprotein 1	NOLC1	0.983	1	0.969	1	109	105.8	104	102.9	98.3	103	99.8	99.6	99.8	93.5	100.9	97.8	103.3	111.9	94.2	93.3	99.6	105.4	101.1	97.5	96.1	101.2	102.6	106.2	100.5	91.6	94.2	96.4	103.4	95	105	87.2
P49711	Transcriptional repressor CTCF	CTCF	1.239	1	1.136	1	87.2	85.9	92.1	86.6	76.9	84.5	91.1	89.4	92	100.1	103.8	94.8	91.7	96.6	98.2	96.5	104	109.7	106.4	106.4	109.6	105.1	109.1	110.6	104.9	115.5	109.1	101.6	104.2	110.2	113.5	112.7
Q14669	E3 ubiquitin-protein ligase TRIP12	TRIP12	1.117	1	1.133	1	90	95.7	100.7	100.2	96.8	88.3	107.1	104.4	91.4	86	89.1	87.8	98.1	89.5	100.7	96.5	102.3	106.6	114.7	109.5	107.7	110.5	114.7	113.3	109.8	105.6	100	110.6	92.2	105.1	86.1	89.1
Q92542	Nicastrin	NCSTN	1.074	0.206556	1.01	1	98.8	97.7	100.7	106.5	104	100.5	108.8	108.8	100.6	79	93.8	83.2	88	97	95.5	90.9	109.1	123.8	116.5	102	106.8	108.9	110.7	124.7	99.8	92.9	97.6	98.3	84.5	87	93.6	90.5
P49755	Transmembrane emp24 domain-containing protein 10	TMED10	1.106	1	0.965	1	100.4	100	98.6	96.9	104.9	106.6	101.9	97.5	101.4	97	92.4	95	95.1	91.3	95.9	96.5	112.9	114	110.4	111.3	116.7	110.2	106.8	106.6	95.4	91.9	93.3	89	91.8	91.7	92.5	93.9
Q8NFH3	Nucleoporin Nup43	NUP43	1.217	0.00721776	1.132	0.17977	91.2	91.8	102	102.6	82.7	81.4	69.2	93.4	96.6	93.1	92.1	86.4	80	92.5	95.6	97.2	102.4	117.2	105.6	109.8	113	120.7	95.4	119.3	100.1	103.4	105.1	100.7	135.5	105.1	106.6	112.4
P00568	Adenylate kinase isoenzyme 1	AK1	0.835	0.891824	1.224	1	117.4	99.8	112.7	111.2	109.8	109.2	108.1	117.6	88.9	80.4	83	98.6	89.3	81.5	94.6	89	92.5	92.4	93.7	90.4	87.9	98.2	92.1	86.7	109.5	112	100	117.7	108.3	107.7	106	114.2
O00462	Beta-mannosidase	MANBA	1.204	1	1.213	1	90.7	87.9	110.2	89.9	102.3	96.4	111.3	93.7	85.7	94.8	76	77.9	84.5	86.2	79.2	93.1	134.7	119.7	117.8	97.8	106.3	111.2	113.6	115.3	112	102.1	98.6	104.3	106.3	96.5	106.1	98
P43487	Ran-specific GTPase-activating protein	RANBP1	0.992	1	0.922	0.451456					84.7	85.4	89	88					111.5	123.3	123.3	116.3					90.9	87.3	79.9	84.6					112.1	110.1	110.5	103.1
P26639	Threonine--tRNA ligase 1, cytoplasmic	TARS1	1.262	0.1033	0.95	1	75.9	75.8	73.7	84.7	72.1	74.2	76.1	70.6	107.5	109.2	121.7	123.8	110.2	122.7	115.2	121.3	89.3	91.3	96.1	107.5	98.9	98.5	87.1	93.2	110.6	109.6	109.5	113.7	111	118	116.3	114.5
Q9P035	Very-long-chain (3R)-3-hydroxyacyl-CoA dehydratase 3	HACD3	1.32	0.971256	0.958	1	89.4	93	92.4	84.5	95.3	79.7	89.7	86.6	99.8	96.6	102.5	99.5	102.3	91.6	88.6	103.2	119.2	117.4	116.6	120.1	120.5	128.5	113	109.1	91.6	86.4	94.4	96.5	98.9	99.4	101.6	92.1
P54886	Delta-1-pyrroline-5-carboxylate synthase	ALDH18A1	0.522	3.01757e-05	0.708	0.130343	160.4	156.3	164.2	167	150	157	147.2	152.6	92.4	95.7	97.6	89.7	93.2	90	91.3	99.4	88.3	93.9	84.8	72.6	71.7	77	89.7	78.7	60	54.1	59.8	63.1	76	68.4	79.6	78.4
Q8IUR7	Armadillo repeat-containing protein 8	ARMC8	1.258	0.910526	1.054	1	74	79.5	84.4	89.6	99.4	93.7	97.6	84.5	97.1	97.7	104.4	97.1	104.2	101.5	93.4	105.2	110.4	103.4	112.8	118.5	113	89.6	105.6	108.5	104.7	110.5	105.3	110.7	96.1	114.1	100.7	92.9
Q13459	Unconventional myosin-IXb	MYO9B	0.761	0.812787	0.925	1	108.1	106.6	114.1	120.5	100	113.2	120.7	113.6	105.3	109.8	101.8	107.9	103.9	102.5	103.2	101.9	77	82.9	92.6	83.8	89.5	91.4	82.5	88.8	96.8	94.7	93.3	104.9	92.8	102.2	91.5	102.2
P11279	Lysosome-associated membrane glycoprotein 1	LAMP1	0.922	0.536292	1.078	1	108	109.6	107.9	113.8	114.1	107.8	112.8	116.8	90	87.5	93.3	93	90.6	89	85	89	100.1	102.9	107.7	97.6	106.2	102.2	100.1	104.9	94.1	98.9	100.2	95.5	91	93.9	99.2	97.4
P17931	Galectin-3	LGALS3	0.597	0.335291	1.274	1	136.8	151.6	137.9	141.5	149	141.5	148.9	150.5	69.3	73.5	78.4	68.6	74	74	73	81.7	88.7	94.3	88.9	83.9	84.2	86.6	81.2	86.8	94.9	96.5	102.3	92.8	90.4	89.9	95.1	93.1
Q9NTZ6	RNA-binding protein 12	RBM12	0.937	1	0.947	1	93.6	105.4	101.2	101.1	95.1	91.5	96.7	101.6	103.8	109.3	104.1	107.8	111.7	109.2	105.6	110.3	96.5	92.4	92.3	95.5	80.3	92.9	96.4	88.7	101.6	94.5	96.6	104.4	90.6	103.9	113.5	112
P78310	Coxsackievirus and adenovirus receptor	CXADR	0.981	1	1.009	1	103.7	110.6	117	120.1	110.9	111.3	109.5	113.2	83.4	89.2	87	86.1	92.6	88.2	88.5	92.2	112.5	104.7	112.1	106.8	105.1	108.2	115.7	109.9	90.2	97	86	93.6	84.5	87.6	94.4	88.1
Q15067	Peroxisomal acyl-coenzyme A oxidase 1	ACOX1	0.994	1	0.913	1	113	110.7	106.1	105.7	105.4	105.5	105.6	100.2	98.6	100.2	92.1	100.4	97.7	98.8	101.2	96.5	104.4	102.7	103.3	105.6	108.1	110.1	103.8	106.7	86	90.9	90.5	89.7	93.6	84.9	92.4	89.5
P11177	Pyruvate dehydrogenase E1 component subunit beta, mitochondrial	PDHB	0.469	5.30048e-14	0.918	0.679694	171.1	162	170.4	164	166.8	182.5	165.6	161.3	75.7	81.2	77.8	80.3	79.3	80.6	84.8	78.6	82.4	77.6	73.4	85.9	85.2	76.3	77.8	78.2	73.7	73.7	72.9	77.8	68.2	68.3	72.2	74.1
P49207	Large ribosomal subunit protein eL34	RPL34	0.988	1	1.037	1	94.1	88.8	95.9	94.6	93	95.7	103.6	81.7	113.9	104.9	103.7	105.2	100.2	103.4	111	100.1	95.8	91.9	87.6	88.8	102.5	86.7	96.9	94.5	105.8	108.6	112.7	107.7	116.4	100.3	98.6	115.2
Q9Y4I1	Unconventional myosin-Va	MYO5A	1.047	1	0.821	1	92.9	106.1	98.8	108.7	90.8	101.1	93.6	107.3	99.3	108.7	105.1	108	110.4	102.4	110.9	117.5	111.7	106.4	88.1	109.3	99	97	109.1	103	87	95.9	84.1	89.9	87.5	91.3	91	88.1
Q99719	Septin-5	SEPTIN5	0.67	0.513484	1.463	1	132	128.8	145	124.2	140	129.9	138.8	137.1	68.7	66.6	81	69.2	62	70.7	76.9	72.5	102.6	91	86.9	87.7	94.9	89.2	99	83.3	109.9	108.4	101.3	96.5	106.1	102.6	95	102.1
P16949	Stathmin	STMN1	1.674	5.30048e-14	1.012	1	54.6	57.2	57.3	54.2	54.9	55.4	56.8	59.2	129.3	126.1	116.1	126	126.7	122.4	121.8	123.4	95.4	93.3	94.1	95	92.5	92.5	93.7	97.1	123.7	126.5	126.2	125	123.8	127.4	126.3	126.2
A2RRP1	NBAS subunit of NRZ tethering complex	NBAS	1.126	1	1.017	1	91.9	98.9	87.2	100.3	97.6	102.4	103.8	103.6	96.7	101.7	81.1	97.4	89.8	91.4	89.8	98.7	112	113.4	107.1	108.8	112.3	114	113.8	107.7	93.8	99.9	113.2	96.5	92.7	96.3	94.9	91.1
Q13451	Peptidyl-prolyl cis-trans isomerase FKBP5	FKBP5	1.494	0.00803999	0.831	1	66.3	65.1	61.9	62.7	68	68.3	66.9	70.1	127.6	130.7	129.6	122.1	127.9	137.3	121.2	122.5	100.7	97.2	103.4	100.1	96.4	95.5	99.3	99.8	113.1	109.6	104.8	105.3	102.9	105.3	107	111.6
Q00765	Receptor expression-enhancing protein 5	REEP5	1.181	1	1.036	1	92.5	93.2	96.5	100.4	109	103.9	112.3	76	91.9	91.7	91.2	90.7	81.3	89.7	95.5	93.7	120.6	120.3	109.7	117.5	102.1	114.7	124.9	115.1	92.5	98.7	98	94.6	91.7	94.9	103.7	91.5
Q9HC38	Glyoxalase domain-containing protein 4	GLOD4	1.192	1.53755e-05	1.082	0.0584632	87.6	80.8	83.5	82.7	78.5	82.3	82.3	81.7	107.8	108.5	100.1	104.4	106.1	106	106.6	103.1	100.5	93	98	90.9	98.1	99	95	101.1	114.8	118.3	118.8	110.2	114.8	112.6	119.7	113.1
Q8IY67-2	Isoform 2 of Ribonucleoprotein PTB-binding 1	RAVER1	1.171	0.668376	0.922	1	78.1	80.1	83.6	78.1	82.7	89.2	86.2	78	107.9	125.3	114.6	113.8	111.3	115.3	107.7	118	100.9	93	86.4	106.6	94.7	93.7	100.3	95.8	109.6	115.4	102.5	104.3	100.1	119.8	100.9	106.3
P19525	Interferon-induced, double-stranded RNA-activated protein kinase	EIF2AK2	0.687	0.914887	1.071	1	129	133.7	121	133.3	120.5	130.2	117.2	138.4	91.3	97	78.1	78.5	95.7	88.1	86.2	100.3	72.9	91.1	103.1	94.6	81.3	87	81.9	91.6	92.1	86.3	98.5	99.4	89.1	94.5	97.6	100.5
Q9P2B2	Prostaglandin F2 receptor negative regulator	PTGFRN	0.741	0.678238	0.94	1	127.9	132.1	136.6	138.5	126	128.3	134	135.4	88.2	80.8	84.3	97.5	83.5	89.4	79.2	96.8	94	89.2	101.2	102	102.5	95.9	95.7	101.9	79.2	78.3	90.7	79.2	85.3	72.9	83	90.1
Q8TEM1	Nuclear pore membrane glycoprotein 210	NUP210	1.246	0.187085	0.732	0.150667	99.6	88.8	74.8	81.6	90	87.9	95.5	98	108	118.4	112	126.7	98.6	120.5	115.8	108.1	109.3	110.1	109.5	120.8	123.3	112.7	122.7	108.9	88.6	85.7	87.2	79	76.9	82.4	84.2	74.5
O95639	Cleavage and polyadenylation specificity factor subunit 4	CPSF4	1.13	1	1.055	1	103	93	86.6	116	96.6	98.6	99.1	91.9	92.5	95.6	88.9	90	94.9	94.1	87.9	101.6	102.3	110.4	112.1	123.2	110.2	108.7	116.1	107.9	102.2	101.1	93.1	90	99.9	101.1	94.3	97
Q04837	Single-stranded DNA-binding protein, mitochondrial	SSBP1	0.489	0.664102	1.037	1	168	167.4	162.2	163.1	154.3	168.6	176.5	158.1	80.2	70.8	77.3	78.3	73	69	65.3	88.1	86	82	76	79.6	88.3	76.3	72.9	83.6	77.6	78.2	74.6	78.7	77.4	92.5	80.5	75.6
Q96DB5	Regulator of microtubule dynamics protein 1	RMDN1	1.108	0.00613068	1.119	0.00977891	93.8	93	94.6	93.1	97.6	87	97.8	96.1	94.5	89.3	96.6	98.3	93.5	99.5	96.6	89.6	104.9	108.3	102.7	101	108.2	103.8	104.9	103.8	106.1	108.8	108.7	106.5	107.7	103.4	107.3	103.3
Q9Y679	Lipid droplet-regulating VLDL assembly factor AUP1	AUP1	1.208	0.798657	0.888	1	96.6	94.5	97.3	92.8	98.3	90	97.3	97.5	104.4	104.5	92.9	95.1	91	98.9	98.8	104.7	122.5	111	120	113.3	118.8	115.5	114.5	125.4	89.8	96.3	84.6	84.2	91.2	81.2	85.7	91.3
P59998	Actin-related protein 2/3 complex subunit 4	ARPC4	0.962	1	1.035	1	90.3	97.4	97.7	96.3	99.3	96.4	119	98.3	105.2	112	102.5	98.9	99.7	98.5	97	103	92.2	93.2	94.6	95.6	86.1	95.7	79.6	111.3	104.7	104.6	101.2	113.5	104.8	108.6	104.1	98.6
Q969T9	WW domain-binding protein 2	WBP2	0.757	1.30878e-06	1.021	1	133	124.3	118.2	136.2	115.4	111.6	117.7	132.3	91.3	79	91.4	83.4	92.4	99.3	91.4	91.2	94.6	87.9	76.7	96.4	87	90.3	93.4	98.9	102.3	89.4	88.2	107.8	107.1	95.8	85.4	90.8
Q8IWB7	WD repeat and FYVE domain-containing protein 1	WDFY1	1.052	1	1.044	1	81.9	90.2	88.5	86.9	104.4	97.2	100.9	99.8	112.1	102.2	101.7	97.4	107	102.7	95.6	100.4	96.8	111.8	95.1	97.2	99.9	91.3	109.2	108.6	108.3	109.2	108.8	111.8	93.3	93.3	91.7	104.6
Q9UBB9	Tuftelin-interacting protein 11	TFIP11	1.236	0.149321	1.082	1	92.5	88.7	90.8	80.6	95.2	81.3	83.6	89.6	97.1	99.1	98.3	97.6	101.5	97.5	95.2	95.8	115.3	104.9	110.3	110.4	110.1	112.8	106.5	106.8	100.7	106.4	104.7	102.4	106.8	106.9	106.4	104.2
Q99584	Protein S100-A13	S100A13	1.065	0.756236	0.786	0.00126691	92.4	84	92.9	88.7	92.9	93.8	97.8	92.9	122.8	113.5	119.9	114.4	120.9	118.9	109.5	116.9	98	102.9	99	94.2	99.3	94.1	98.9	99.2	98.6	87.3	98.7	92.7	92.5	93	88.6	90.8
Q99523	Sortilin	SORT1	1.053	1	1.065	1	85	93.7	105.1	108.8	113.2	84.7	92.3	112.6	101.7	101.9	98.3	107.5	69.8	80.3	95.7	112.3	103.2	107.9	108.5	91.4	70.3	105.9	85.1	116.5	93.5	113.5	87.3	92.7	118.5	103.1	129.5	110.1
P40938	Replication factor C subunit 3	RFC3	1.518	0.00118505	0.881	1	68.3	68.3	78.7	63.9	65	74.7	67.1	62	119.9	126.6	123.6	142.8	119.4	131.8	112.6	102.4	94.8	105.2	90.6	107.9	100.3	119.9	123.2	94.6	110.4	115.7	100.5	82.6	104.2	97.3	113.4	112
P56537	Eukaryotic translation initiation factor 6	EIF6	0.907	1	0.894	1	102.1	98.6	106.2	103.9	101.9	99.7	106.8	111.4	119.5	111.3	106.3	107.9	88.7	104.7	106.1	101.8	77.2	93	94.3	90	90.4	93.7	100.5	99.7	94.1	94.8	105.6	95.1	95	110.7	91.4	97.3
Q01831	DNA repair protein complementing XP-C cells	XPC	1.057	1	1.047	1	104.6	97.7	104.8	109.3	101.7	93.7	99.1	102.3	90.2	100.5	96.9	101.3	86.3	95.9	93.6	75.9	110.8	94.1	102.2	110.4	108.8	105.9	106.9	113.7	100.6	93.3	97.3	86	97.9	105.4	108.1	104.7
Q8IWS0	PHD finger protein 6	PHF6	1.399	5.62083e-13	0.962	1	76.9	80	79.4	74.3	72.3	72.1	75.1	74.6	107.3	112.9	108.9	106.2	120.8	118.1	113.6	108.9	98.6	106.2	103.7	102.3	107.6	107.1	104.1	105.4	114	115.9	106.3	107.1	108.7	103.9	105.8	102
O60610	Protein diaphanous homolog 1	DIAPH1	0.758	0.914887	0.986	1	117.1	110.3	120	116.8	108.4	119	124.2	121.6	91.3	102.1	101.8	98.5	96.5	98.6	93.9	100.2	77.4	93.6	90.4	81.7	80.1	91	88.5	96.2	97.8	103.4	96.4	101.6	101.6	92.9	90.9	96.6
Q13867	Bleomycin hydrolase	BLMH	1.386	0.153656	1.195	1	71.8	72.5	77.2	75.7	75.2	78	73	73.7	113.7	98.5	92.5	107.2	98	104.5	102.7	95.2	99.9	95	103.3	105.2	98.5	103.2	105.8	107.6	119.6	122.2	126.9	118.9	119.5	118.4	125.8	120.8
Q15796	Mothers against decapentaplegic homolog 2	SMAD2	0.796	1	0.993	1	118.7	121.5	103	114	118.1	102.3	114.4	113.8	94.6	100.2	94	97.7	99.5	107.3	106.9	97.4	93.2	84.9	91.3	97.8	94.2	82.8	83.7	90.6	94.2	97.9	97.9	98.9	95.3	102	100.4	91.5
Q01813	ATP-dependent 6-phosphofructokinase, platelet type	PFKP	1.316	0.263748	0.927	1	76.7	70.5	69.6	67.6	76.2	72.7	69	76.7	122.9	125.3	119.4	114.3	127.4	124.8	121.7	116.7	95.9	95.4	97.1	96.8	89.9	88.8	93	88.4	115.8	114	114.1	104.5	112.2	118.1	111.9	112.8
Q03518	Antigen peptide transporter 1	TAP1	1.325	0.747811	0.975	1	95.9	91.7	91.9	94.9	91	92.5	90.5	100.9	89.5	93.2	106.4	86.6	96.3	78.4	107.6	91.5	122.8	126	121.6	121.1	125.1	141.9	100.2	117.8	82.7	87.3	98.1	90.3	100.2	92.1	89.8	84.3
P35080-2	Isoform IIb of Profilin-2	Pfn2; PFN2	0.909	0.414369	1.256	0.00146758	110.1	101.9	87.6	99.4	100.8	100.8	96	104.4	98	97.8	91.4	91.2	92.6	89.1	92.2	88.9	88.3	92	90.6	86.8	96.9	94.6	91.3	95.6	122.9	112.2	119.9	109.9	116.2	114.9	115.7	109.9
P35613	Basigin	BSG	0.853	0.000511846	1.198	0.000348116	131.9	125.7	128.3	121.9	125.6	130.8	129.6	122.1	74.7	72.4	79.4	74.7	72.6	72	77.1	75.9	107	106.7	108.9	111.3	113.6	112.3	107.9	105	85.1	87.4	93.4	91.2	88.2	85	91.4	90.9
Q9NR31	Small COPII coat GTPase SAR1A	SAR1A	0.788	0.373857	0.884	1	105.7	113.8	110.7	108	107.5	107.3	119.8	109.4	110	105.5	100.3	111.6	104.9	107.2	110.6	109.8	91.7	79.3	85.9	89.6	83.9	90.7	81.6	85.4	100.9	94.7	96.9	95.4	96.3	93.3	98.6	93.7
P84243	Histone H3.3	H3-3A; H3-3B
P51674-3	Isoform 3 of Neuronal membrane glycoprotein M6-a	Gpm6a; GPM6A; LOC111144585	0.942	1	1.126	0.553467	112.7	116.6	110.9	128.6	118.9	111.8	117.4	114.6	77.5	81.9	84.5	84.7	71.2	76.4	85.6	86.6	112.5	103.7	109.3	109	108.8	109.7	108.3	105.1	90.3	89.8	97.5	90.6	93.4	93.8	96	102.4
P31483	Cytotoxic granule associated RNA binding protein TIA1	TIA1
P60981	Destrin	DSTN	0.95	1	1.046	1	94.3	93	101.1	99.6	95.4	90.1	97.4	88.9	104.8	103.7	103.5	104.4	108.8	102.5	105	111.9	87.4	95.8	90.7	89.4	89.5	91.5	93.6	85.4	109.2	110.8	107.7	104.4	109.6	111.4	107.9	111.2
Q9BZE4	GTP-binding protein 4	GTPBP4	1.111	0.724698	0.927	1	97	97.7	95.6	101.2	96.6	97.3	96.8	103	96.7	100.6	96.6	103	101.7	97.5	105.4	102.2	106.1	109.7	107.9	117.2	110.8	108.1	103.3	100.9	92.2	94.5	87.9	96	90.7	93	95.7	96.9
Q9NUI1	Peroxisomal 2,4-dienoyl-CoA reductase [(3E)-enoyl-CoA-producing]	DECR2	0.803	0.849387	0.978	1	120	116.5	123.6	120	118.2	116.8	118.3	123	94.9	96.7	91.9	92	93.8	91	91.5	93.2	102.7	96.6	94.3	95.3	102	93.4	94.9	96	91.5	89.8	85.5	88.7	90.5	90.6	94.3	92.5
P09104	Gamma-enolase	ENO2	1.588	0.00918406	1.29	0.888868	67.4	64	66.2	61.9	62.7	64.1	62.2	60.6	104.5	99.2	101.2	115.8	107.2	105.4	95.7	103.6	94.1	108.3	97.2	101.4	98.9	102.1	99.8	103	135.4	134.8	123.1	125.3	137.8	136	127.3	133.6
P28331	NADH-ubiquinone oxidoreductase 75 kDa subunit, mitochondrial	NDUFS1	0.519	1.01524e-11	0.971	1	159.6	166.3	155.8	152.6	147.9	156.9	154.3	150.2	75.2	76	84	84.7	84.5	84.1	82.8	82.1	80.4	86.3	76.2	85.2	79.6	80.5	82.1	80.2	80	80.2	79	78.4	81.8	84.9	86.1	81.9
P48729	Casein kinase I isoform alpha	CSNK1A1	1.299	0.157035	0.925	1	73.3	75.4	71.3	78.4	75.8	77.2	76.2	73.9	123.2	121.7	107.9	108.4	118	121.2	119.6	111.1	99.7	94.6	102.9	102.6	96.6	94.7	97.8	98.6	110.8	109.2	108.5	112.1	108	109	111.1	111.1
Q7L0Y3	tRNA methyltransferase 10 homolog C	TRMT10C	0.517	0.0920076	0.982	1	155.1	142.2	154.4	166.2	172	163.8	165.6	156	81	75.4	91.7	91	75.8	70.5	74.8	88.5	79.1	73.6	85.3	83.9	82.7	87.4	78	82.6	60.4	79.8	84.5	96.6	75.5	74.2	74.3	78.4
Q14202	Zinc finger MYM-type protein 3	ZMYM3	1.154	0.951973	0.969	1	94.5	89.6	85.4	99.1	89.7	83	95.9	90.7	100.6	104.2	104.6	96.9	103.8	103.9	105.3	93.1	114.3	101.7	103.1	99.5	112.3	100.9	112.7	105.2	106.3	96.3	98.2	105.8	107.5	102.5	94.8	98.7
Q9NY12	H/ACA ribonucleoprotein complex subunit 1	GAR1	1.003	1	1.076	0.398598	106.5	100.2	107	99.6	105.7	115.8	99.8	99.9	89.9	94.6	94	94.1	91.8	89.3	92	94.7	108.1	103.6	96.1	105.6	99.6	104.9	102.8	102.5	98.8	100.2	99.9	102	95.1	106.3	102.8	96.8
P54920	Alpha-soluble NSF attachment protein	NAPA	0.686	0.593058	1.073	1	129.6	131.8	81.7	126.4	109.4	132.8	138	123.8	85.6	87.1	98.3	114	88.9	103.2	86.4	84	87.9	93.4	83.5	86.1	96.2	92.2	85.4	87.8	95.2	85.4	106.7	107.3	94	94.7	91.9	91.4
Q06587	E3 ubiquitin-protein ligase RING1	RING1	1.096	1	1.078	1	89.2	95.7	102.4	95.2	98.9	107.4	83.8	91.8	86.4	98.8	106.5	89.7	97.2	95.1	93.2	97.3	97	105.2	113.8	104	109.3	100.2	101.8	113.6	103.8	113.1	95.7	103.5	106.8	103.8	97.4	102.3
Q13438	Protein-9	OS9	0.941	1	0.988	1	115.3	119.7	111.6	111.8	123.7	110.5	110.5	111.1	88.8	91.3	87.4	96.1	98	88.3	92.2	88.5	106.1	104.9	106.6	103.4	103.8	105.3	109.6	101.1	85.1	91.7	95.5	84.9	86.1	93.4	89.2	88.7
Q14684	Ribosomal RNA processing protein 1 homolog B	RRP1B	1.029	1	0.923	1	99.9	102.8	109.9	102.4	98.8	95.2	98.8	102.1	101.5	98.4	101	104.2	96.3	104.2	100.7	102.3	108.2	102.5	102.7	97.9	105.6	105.2	111.6	100.3	87.8	96	90.7	94	100	92.9	94.8	91.1
Q9UBB5	Methyl-CpG-binding domain protein 2	MBD2	0.927	1	0.867	1	94.4	78.1	92.6	93.7	117.4	120.3	132.2	118.9	94.1	97.9	91.5	102.4	120.7	114.4	118	96.7	105.2	108.4	101.1	114.7	94.2	81.9	84.7	88.8	93.6	116.4	116	99.8	80.5	75.2	76.9	79.2
Q9NP72	Ras-related protein Rab-18	RAB18	1.087	1	0.861	1	91.7	97.8	106	105.1	98.3	98.9	100.2	100.6	100.1	104.3	108.3	99.3	103.7	107.2	99.8	101.6	101.2	110.3	112.9	107	102.3	107.8	108.5	115.6	89.1	83.8	93.5	89.7	87.7	87.8	92.6	87.4
Q07020	Large ribosomal subunit protein eL18	RPL18	1.372	0.392988	0.81	1	72.2	70.2	74.5	69.9	71.3	66.1	74.7	72.1	132.2	132.6	127.7	125.6	126.2	132.5	126.7	124.1	92.1	96.9	101.4	96.9	97.4	99.3	104.5	104	103.8	97	103.4	103.8	102.7	108.5	97.3	92.6
P39880	Homeobox protein cut-like 1	CUX1	1.404	0.464243	1.109	1	86.3	82.9	80.3	85.7	78.2	83	89.3	90.7	84.9	96.6	88.4	96.2	93	101.2	101.2	90.9	112.5	118.8	110.4	127.8	104	118.2	118.7	120.5	105.2	108.9	114.1	100.8	104.7	105.1	101.9	99.3
P54802	Alpha-N-acetylglucosaminidase	NAGLU	1.04	1	1.237	1	117.8	108.6	86.2	102.9	133	111.7	92	100.9	81.4	76.3	99.5	78.3	68.3	99.2	103.7	61.9	109.2	107.3	121.9	107.6	115	109.8	110.1	112.6	96.5	108.7	109.1	88.7	86.7	108.9	101.3	84.8
P11233	Ras-related protein Ral-A	RALA	0.861	1.95779e-05	1.058	1	121.3	120.4	122.8	122.5	118.6	111.5	115.5	112.4	85.4	84.2	84.4	85.2	94.6	88.3	87.9	96.7	104.4	104.7	98.8	101.3	97.4	101.4	104.8	104.8	92.7	91.8	92.5	87.6	99.2	87	88.3	91.7
Q9UBU8	Mortality factor 4-like protein 1	MORF4L1	1.333	0.519881	0.986	1	77.1	96.1	76	84.7	71.2	83.3	83.9	81.6	112.4	96.1	96.3	111	91.4	104.6	112.7	104.2	113.6	108.8	106	113.5	110.9	108.8	107	128	110.9	95.3	105.9	96.4	103.8	97.9	108.5	102.2
P52788	Spermine synthase	SMS	1.569	0.0992007	0.978	1	61.4	58.5	71.2	66.3	61.5	60.6	61.7	65.7	126.8	127.5	120.2	121.7	120	124.4	118.5	118.5	96.2	96.1	91.7	93.1	98.5	98.7	97	99.4	117.2	120.6	111.1	120.6	115.7	118.1	123.3	118.5
O43399	Tumor protein D54	TPD52L2	1.021	1	0.994	1	89.8	104.4	90	89.9	87.1	94.7	102.4	83.4	102.1	110.3	93	116.1	109	106.6	110.3	103.3	109.3	101.5	89.9	88.1	84.5	99.3	92.9	90.8	105.6	118	97.9	94.1	111.7	108.8	109.7	105.4
P62244	Small ribosomal subunit protein uS8	RPS15A	0.88	1	0.875	1	97	101.7	107.8	98.5	107.3	104	103	98.5	110.9	112.7	108.6	108.9	109.2	111.9	110.7	115.5	89.7	91.4	92.2	90.2	87.5	88.2	90.3	90	97.8	98	98.5	96.1	95.6	91.4	101.8	94.9
Q00169	Phosphatidylinositol transfer protein alpha isoform	PITPNA	0.637	6.15391e-08	1.236	0.00413669	132.1	143.2	139.1	126.6	138.5	119.8	144.4	150.6	75.8	82.3	88.2	86.8	67.1	70.9	79	67.1	75.8	100.6	80.4	83.3	91.6	99.9	95.1	85.3	96.6	90.1	101.5	97.5	88.3	115	94.6	92.9
Q7Z6E9	E3 ubiquitin-protein ligase RBBP6	RBBP6	1.062	1	1	1	100.7	87.4	105.8	105.1	94.2	98.8	86.9	88.7	110.6	104	109.3	94.8	96.3	111	95.2	85.3	96.6	98.9	86.8	103.8	103.5	101.5	104.1	113.4	104	99.5	92.6	100.1	110.8	94.9	100	115.4
Q969H8	Myeloid-derived growth factor	MYDGF	1.088	1	0.866	1	95.7	100.3	94.4	94.8	96	100.6	96.4	87.9	113	109.5	107.8	110.4	106.3	104.5	108	103.4	105.2	103.2	96.1	96.3	104.5	106.5	105.9	104.1	95.3	89.6	96.7	91.7	91.2	89.2	96	99.6
P84095	Rho-related GTP-binding protein RhoG	Rhog; RHOG	1.055	1	1.014	1	112.5	100.9	104.3	98.7	98.1	145.3	90.7	108.1	104.7	91.4	90.8	88.7	108.3	76.6	86.3	82.6	102.3	120.5	76.4	131.3	94.2	76.6	114.5	147.9	90.6	83	113.6	90.4	99.6	91.5	74.2	105.3
Q9ULC4	Malignant T-cell-amplified sequence 1	MCTS1	0.511	1.52698e-09	1.01	1	157	144.4	147.1	126.4	144.8	142.9	148.5	149.2	97.4	85	89.9	90.6	86.9	87.1	87.4	91.8	78.7	76.1	77.5	72.5	73.9	68.6	75.1	74.1	87.5	94	87.3	88.6	90.2	100.1	88.9	90.5
P20339	Ras-related protein Rab-5A	RAB5A	0.9	0.331667	1.098	1	116.5	106.4	126	118.6	111.6	115.9	116.1	119.4	83.5	90.1	88.1	89.9	89.3	85.8	82.8	80.7	95.2	111.4	95.1	103	115.9	109.4	106.5	98	87.7	96.1	97.6	94.9	76.5	100.4	93.1	98.5
A0AVT1	Ubiquitin-like modifier-activating enzyme 6	UBA6	1.057	1	0.961	1	88.2	92.2	84.7	88	86.7	102.8	93	94.5	111.5	114.7	108.6	110.5	100	111.1	95.8	110.7	84.3	96.2	94.6	100	98.3	92	93.6	96.1	104.7	107.6	108.8	105.1	99	109.8	117	99.6
Q8TDB6	E3 ubiquitin-protein ligase DTX3L	DTX3L	0.705	0.339307	1.262	1	133.3	144	122.8	131.9	137.5	119.6	131.6	142.7	72.6	74.9	67.3	81.5	80	73.9	81.4	76.1	84.8	91.5	95.9	107.9	93.4	93.6	102.3	87.5	90.6	94.3	103.6	103.2	88.6	96.3	94.3	101.1
P09496	Clathrin light chain A	CLTA	1.169	0.00970646	0.993	1	84.8	84	85.1	86.2	87.2	89.9	88.5	76.9	110.1	110.4	107.4	108.2	105	101.7	105.8	102.6	102.6	100.3	107.6	99.1	110.7	100	97.7	99.8	110.9	99	102.6	101.7	107.2	104.5	108.2	114.2
P46776	Large ribosomal subunit protein uL15	RPL27A	1.511	0.000251103	1.139	0.649261	67	71.1	78.4	75.5	75.9	86.9	82	72.9	104.7	110.1	100.9	100.2	97.5	106.2	93.1	105.2	78.3	113.6	115.5	117	76.5	120.2	104.9	115.2	119.5	126.1	107.5	114.5	123	117.7	106.4	116.6
P22061	Protein-L-isoaspartate(D-aspartate) O-methyltransferase	PCMT1	0.77	1	1.089	1	102.1	112.7	112	98.2	112.9	130.9	85.6	112.3	106.1	100.9	102.3	92.5	93.1	98.9	94.1	86.6	83.4	84.3	93.5	93.1	77.5	88.1	99.8	84.7	104	101.5	109.9	103.6	106.2	106.1	96.5	126.6
Q9Y266	Nuclear migration protein nudC	NUDC	0.506	8.71608e-09	1.084	1	148.2	151.6	149.9	145.5	144.2	144	142.4	151.7	85.2	84.7	94	84.7	81.9	80.1	89.4	90.5	73.6	73.5	72.5	75.3	74	78.3	80.2	74.7	93	88.2	91.6	88.5	95.6	93.8	86.5	92.7
P38117	Electron transfer flavoprotein subunit beta	ETFB	0.602	0.142295	1.137	1	133.5	143.5	145.8	146.3	147.3	132.6	135.6	142.2	77.4	79.7	88.2	80.7	81.3	78	81.4	83.8	77.9	90.3	85	89.7	85.5	90.9	82.9	86.5	94.6	95.7	83.1	88.6	91.7	96.2	91.9	92.3
Q96J01	THO complex subunit 3	THOC3	0.994	1	1.049	1	109.3	99.2	97	103.4	98.9	103.2	101.5	105.2	98.2	93.6	89.2	102.7	95.2	96.3	92.3	100.8	104.7	100.9	103.3	95.2	101.2	102.4	100.6	103.3	99.1	96	102.5	105.5	99.9	101.2	97.2	100.9
P11717	Cation-independent mannose-6-phosphate receptor	IGF2R	1.116	0.958365	1.057	1	103.8	100.9	94.2	97.6	96.9	95.6	91.6	98.5	88.6	87.1	94	98	101	98.7	94.9	95.6	104.8	111.8	105.9	113.8	107.7	109.4	101.1	110.7	94.9	100.4	101.4	102.9	95	101.9	100.4	101
P17096	High mobility group protein HMG-I/HMG-Y	HMGA1	1.048	1	0.961	1	104.5	100.5	108.8	100.2	109.4	99.3	98.1	99.4	104.4	94.9	99.9	86.6	107.3	97.3	90.7	101.6	110.4	102.3	101.4	101.4	110.7	102.7	107.8	115.1	96.4	93.1	97.6	97.4	98.3	91.8	84.7	85.8
O00159	Unconventional myosin-Ic	MYO1C	0.98	1	0.925	1	103.5	104.2	111.3	100.1	106.1	104.7	109.1	108.1	95.6	96.9	100.5	95.4	99.2	104.6	98	100.9	101.7	103.9	106	107.1	100.1	109.6	102.6	96.6	91.3	99.6	94.2	88.8	88.5	94	91.1	86.8
Q9UEY8	Gamma-adducin	ADD3	1.014	1	1.146	1	96.5	104.2	96.3	94.4	98.6	106	108.1	114	87.9	90.5	94	94.1	84.2	85.6	91.9	96.8	103.7	104.2	101.9	112.2	110.8	87.7	101.7	100.9	109.3	102.4	101.6	106.7	95	108.4	91.7	118.5
Q5VT52	Regulation of nuclear pre-mRNA domain-containing protein 2	RPRD2	1.16	1	1.018	1	95.7	81.9	88.2	88.1	91.8	106.5	107.2	96.6	101.4	97.8	98.7	104.6	91.1	90.7	92.2	104.4	127.6	101.7	110.9	99	107.8	108.1	110.5	109.3	101.7	95.6	104	103.1	91.6	92.1	101.7	98.3
P62857	Small ribosomal subunit protein eS28	Rps28; RPS28	1.341	0.196933	0.971	1	78.4	76.1	71.7	81.8	71.7	78.7	75.7	79	116.6	111.7	108.1	103.2	109.4	118.3	109.5	118.5	116.4	101.5	111.2	107.3	89.8	102.6	100.4	104.7	104.1	100.9	115.5	95.4	113.8	112.8	109.4	105.5
Q5T1M5	FK506-binding protein 15	FKBP15	1.179	0.00481412	1.069	1	79.4	82.4	73.6	92.5	81	72.2	93.9	80.6	100.2	111	106.7	111.8	109	109.6	110	106.7	87	96.5	100.9	95.7	92.7	105.7	91.4	94.9	103.5	119.2	116.7	122.7	117.6	117.1	108.5	109.2
Q9UL25	Ras-related protein Rab-21	RAB21	1.145	1	0.971	1	97.6	90.5	89.7	104.4	99.2	94.9	93.2	99.6	98.3	94.8	97.6	94.9	99.6	100.3	98.5	103	109.1	120.8	111.1	108.7	112.5	105.8	104.7	111.1	103	101.6	93.7	84.2	98.3	88	93.6	97.6
P49189	4-trimethylaminobutyraldehyde dehydrogenase	ALDH9A1	0.766	0.521698	0.985	1	114.3	114.9	123.7	116.8	107.6	110.8	123.6	127.3	90.4	97.3	103.5	101.5	96.9	103.2	83.6	99	89.7	89	88.4	82.3	87.9	84.6	95.3	92.5	94.8	101.2	95.3	96.9	96.3	92.7	100.2	98.7
O14646	Chromodomain-helicase-DNA-binding protein 1	CHD1	1.081	1	0.896	1	82.9	94.9	92.5	88.5	101	109.6	95.4	104.8	106.8	110	106.8	97.8	98	105.4	106.9	100.9	97.4	86.9	121.4	106.8	91.6	107.3	99.3	106.5	86.4	106.7	107.4	106.7	92.9	95.8	94.4	90.2
P0C0S5	Histone H2A.Z	H2AZ1	1.017	1	1.073	0.200164	98.8	101.4	101.1	102	99.7	99.8	95.5	92.7	93.8	94.7	96.3	97.5	97.3	95.1	99	96.8	103	102.4	94.2	103.7	100.6	107.2	99.1	95.4	102.6	109	99.6	99.9	108.9	104.7	102.1	106
P42025	Beta-centractin	ACTR1B	0.851	0.36653	1.048	1					100.4	107	112.4	108.8					74.2	103.8	101.8	114.7					99.1	68.1	89.8	93.9					107.6	98.5	107.9	111.9
Q99615	DnaJ homolog subfamily C member 7	DNAJC7	0.529	5.30048e-14	0.939	0.235289	138.7	144.4	140.1	146.4	147.1	148	143.6	141.7	89	91.4	96.2	88	89.8	92.5	92.7	97.9	78.3	78.3	76	82.1	75.8	74.5	76.2	75.7	86.7	89	90.3	85.1	85.2	85.9	90	83.5
O43602	Neuronal migration protein doublecortin	DCX	0.786	1	1.527	1	141.7	129.1	128.9	124.5	126.3	133.2	123.4	136.3	42.4	62.3	59.5	55.7	64.6	75.2	80.7	80.1	106.6	102.7	89.8	100.2	116	123.8	98	74.2	132.7	130.1	101.7	92.2	88.6	103.9	87.7	87.8
P53985	Monocarboxylate transporter 1	SLC16A1	0.845	0.0158106	1.147	0.378599	121.3	122.2	131.2	120.1	125.6	121.7	122.7	120.3	76	77.7	89	81.3	83.8	78	78.9	85.7	99.7	105.2	102.3	106.7	102.8	103.4	101.8	105.1	87.6	90.8	95.9	93	86.4	96.5	98.2	89
Q96EP5	DAZ-associated protein 1	DAZAP1	1.322	7.12552e-07	0.881	0.147249	72	77.9	66.5	78.8	76.2	82.4	79	75.3	114.1	118.7	113.8	119.9	127	116.4	108	121.7	103.5	95.3	113.4	104.5	96.2	99.7	107.4	100.2	101.5	99.7	106.5	113.9	97.4	108.4	99.1	105.6
O95983	Methyl-CpG-binding domain protein 3	MBD3	1.193	1	0.981	1	73.4	78.4	92.7	75.6	73.1	82.8	98.7	129.5	107	106.8	95	106.9	123.4	142.3	140.9	102.3	90.9	116.3	107.1	115.1	68.8	100	88.3	92.3	102	107.9	116.3	108.6	76.1	70.6	120.3	90.6
P27338	Amine oxidase [flavin-containing] B	MAOB	1.272	0.673427	1.171	1	87.3	100.2	81	87.2	98.1	93.2	89.2	98.3	82.5	86.3	94.2	105.9	78.3	81.4	90.8	94.2	114.6	120.7	121.9	105.3	117.2	105.2	124.9	110.1	99	102.2	105.2	106.6	105.2	112.2	99.5	102.3
P17900	Ganglioside GM2 activator	GM2A	1.178	1	1.527	0.760319	93.9	99.9	111	95.6	100.7	99.8	93.2	91	83.1	72.7	68.3	68.2	73.7	72	73.1	79.6	113.5	121.8	111.1	116.6	113.2	116.8	112.4	118.7	113.4	105.7	123.5	101.9	109.3	118.8	108.6	119.1
O76094	Signal recognition particle subunit SRP72	SRP72	0.793	0.139461	0.966	1	118.5	120	116.7	115.6	121	117.2	107.7	130.5	96.5	94.9	95.7	95.8	95	95.1	97.8	97.7	97.3	92.3	93.7	93.5	87.8	93.4	93.9	86.4	92.4	92.4	88.3	96.4	90.7	94.5	91.8	99.4
Q7Z6Z7	E3 ubiquitin-protein ligase HUWE1	HUWE1	1.229	0.381314	1.017	1	73.1	86.7	78.5	79.9	83.8	78.3	86.4	85.6	115.5	109.7	93.7	100.9	117.3	109.3	103.9	123.9	109.5	97.8	109.5	98.6	89.7	91.5	102.5	102.7	107.5	118.6	127.2	93.3	88.4	120.2	115.5	101.2
O00255-1	Isoform 2 of Menin		1.252	0.217893	1.138	1	85.6	79.3	94.7	88.3					87.5	104	82.6	108.4					114.6	103.5	94.3	118.6					92.7	106.9	110.2	128.9
Q01995	Transgelin	TAGLN	0.242	1.95458e-12	0.928	1	177.7	182.6	188.1	194.6	214.9	179.2	195.1	223.7	80.1	90.6	126.2	76.1	69.2	71	84.5	79	42	55.6	48.8	42.3	50.7	40.3	44.3	48.4	88	56.8	70.8	79.7	98.3	54	70.6	77.1
Q01130	Serine/arginine-rich splicing factor 2	SRSF2	1.963	5.64653e-08	0.889	1	52.8	50.9	53.4	47.8	58	53.2	56.6	56.7	118.1	144.5	135.2	130.4	126.9	132.8	120.7	128.7	88	98.1	106.9	112.3	101	102.3	107.8	110.8	96.1	121.8	122.3	121.4	113.3	107.6	117.1	106.4
P53999	Activated RNA polymerase II transcriptional coactivator p15	SUB1	1.626	2.78625e-10	0.973	1	55.7	63	63	50.2	55.8	57.8	64.2	57.9	126.9	123.3	127.2	114.4	117.4	109.1	124.5	135.7	92.9	90.9	110.8	108	110.4	91.1	94.9	93.2	117.8	117.4	117.8	120.6	121.1	121.1	125.6	120.5
O75439	Mitochondrial-processing peptidase subunit beta	PMPCB	0.555	1.98479e-10	1.027	1	151.6	156.8	154.7	157.4	140.6	152.1	147.4	151.6	77.7	77.3	79.3	91.4	84.7	82.2	78.6	81.7	84.2	82.6	84.2	83.3	81.6	85.3	88.4	87	83.1	79.5	80.3	76.7	84.9	87.6	82.3	84
P54727	UV excision repair protein RAD23 homolog B	RAD23B	1.136	0.527962	0.949	1	86.2	83.9	84.8	81.6	81.8	81.4	78.2	80.3	114	109.5	116.3	115.3	113.3	118.3	114.6	109.5	98	91.3	93.4	97.2	89	92.7	92.4	93	109.5	107.5	106.9	104.4	120.3	120.6	104.8	109.8
Q9H9A5	CCR4-NOT transcription complex subunit 10	CNOT10	1.398	0.273085	0.995	1					75.4	66.5	91.5	77.3					101.4	107.1	121	110.6					126.9	89.9	132.2	83.7					74.1	116.9	125	100.4
Q9UNX4	WD repeat-containing protein 3	WDR3	0.944	1	1.095	1	99.4	104.5	108	108.7	107.3	99.9	110.8	104.1	85	106	81	89.8	93.5	97	94.9	89.7	102.4	97.6	119.6	97.4	109.6	107.4	97.2	90.2	105.4	100.6	86.1	108.5	94	90.1	114.3	100.1
Q9NSC2	Sal-like protein 1	SALL1	1.248	1	1.066	1	88.9	85.9	91.5	90	87.4	88.1	87.9	96.4	95.7	100.8	93.3	99.4	87.7	104.6	103.2	86	108.9	111.7	107.6	109.7	107.2	111.3	113.5	114.7	104.2	102.6	106.2	103.8	93.6	96.6	110.6	111.3
Q9BQI0	Allograft inflammatory factor 1-like	AIF1L	1.254	0.046227	0.844	0.346823	71.8	60.3	75.7	91.9	71.2	79	73.3	74	132.9	130.8	119	123.8	135.5	124.3	122.2	129.3	90.7	91.4	95.2	87.4	88.3	93.4	93.3	93.3	106.8	118.7	100.3	103.2	110.8	107.2	107.6	97.4
Q9Y3E1	Hepatoma-derived growth factor-related protein 3	HDGFL3	2.049	0.0440424	1.017	1	50.2	55.9	53.8	53	49.1	53.2	57.7	57.1	124.1	118.1	119.8	109.7	120.8	114.8	118.3	119.7	109.8	104.7	99.2	110.1	111.1	110	109.4	103.9	131.9	120.2	112.9	126.8	111.4	118.4	121.9	123
O95208	Epsin-2	EPN2	1.106	1	1.039	1	106.8	93	99.9	113.4	90.4	91.1	89.4	95	110.5	86.3	101.2	101.1	89.8	97.1	97.2	104.2	94.7	93.3	105.4	101.4	103.3	104.6	110.9	110.7	93.7	102.9	90.6	105.8	99.8	103.1	107.2	106.1
Q96M27	Protein PRRC1	PRRC1	0.915	1	1.012	1	107.5	107.7	106.2	97.2	106.3	107.9	104.2	99.2	91.6	92.9	94.6	86.3	99	102.3	103.6	103.1	100.3	101.7	99.6	95.7	96.7	97.7	93.2	93.8	98.2	118.1	93.3	109.2	97.7	103.6	96.6	95.1
O60518	Ran-binding protein 6	RANBP6	1.351	0.000219637	1.098	1	82.6	87.4	80	85.1	86.2	78.2	84.5	79.2	99	102.6	101	91.4	96.4	97.1	95.3	97.7	109.3	113.6	113.8	112.3	115.1	119	111.1	108.2	96.1	113.4	97.6	114.8	103.3	114.9	104.1	109.7
P35237	Serpin B6	SERPINB6	1.106	1	1.134	1	89.7	88.1	94.7	95	91.6	78.7	98.1	97.7	99.8	105.1	95.3	104.3	95.7	92.5	88.2	103.7	103.2	105.3	102.7	92	103.2	92	108.2	95.8	110.1	100.9	112.2	101.5	111.6	108.3	118.5	116.2
P57087	Junctional adhesion molecule B	JAM2	0.887	0.0321235	0.979	1	97.9	125.5	128.5	123.2	119.5	120.7	110.6	115.6	88.7	90.5	88.2	90.7	91.7	90.5	91.2	84.3	93.9	99.1	103.2	111.9	87.4	111.9	110.1	111.5	90.1	89.5	87.6	91.6	84.3	87.5	87.6	95.7
O14828	Secretory carrier-associated membrane protein 3	SCAMP3	1.162	1	0.922	1	97.9	90.2	103.7	101.7	89.4	86.4	79.6	103.7	102.9	100.7	96.8	99.7	112.7	103.2	104	119.6	93.2	121.4	109.3	109.1	96	99	109.5	110.5	91.1	93.8	96.2	92.4	103.6	96.6	100	86.4
Q9GZT3	SRA stem-loop-interacting RNA-binding protein, mitochondrial	SLIRP	0.511	0.000166282	0.98	1	148.6	164.8	159.4	168.6	160.4	164	157.9	168	78.6	73.5	87.5	91.1	87.4	79.7	73.9	71.4	80.9	84.8	77.8	85.1	80	85.1	86.2	75.5	71.4	79.7	68.2	80	76.9	78.2	79.5	75.9
Q9Y625	Glypican-6	GPC6	0.645	1	0.787	1	143.6	113.8	130.2	116.5	134.7	133.3	133.1	119.6	99.3	122.4	99.5	84.8	111.6	116.2	113.3	98.4	98.5	84	96.2	79.8	78.5	92.1	85.7	82.4	86.7	70.7	88	86	86.7	79.8	63.8	70.8
Q9BWD1	Acetyl-CoA acetyltransferase, cytosolic	ACAT2	1.308	0.815247	0.973	1	78.7	77.5	72.4	72.6	71	76.8	72.2	70.5	113	117.4	114.7	120.1	123.5	119.6	109.4	109.5	102.3	96.9	90.7	93	91.6	103.5	96.9	92.1	117.1	112	113.3	108.2	110	112.8	127.6	113.1
Q9UNS2	COP9 signalosome complex subunit 3	COPS3	1.306	1	1	1	78.3	76.3	81.4	70.5	69.5	76.5	77.2	70.2	96.1	114.6	116.8	119.6	111.5	113.3	109.6	116.8	93.4	90.3	103	101.8	106.6	97.8	91.5	107.3	118.7	99.3	127.5	112.4	115.6	106.9	117.5	112.3
P40429	Large ribosomal subunit protein uL13	RPL13A	1.58	5.30048e-14	0.842	6.87607e-06	63.5	61.2	64.5	61.2	65.1	62.5	57.7	62.5	134.5	129.9	124.2	124.6	133.8	131.4	123.7	129.3	98.5	97.5	95.3	99	104.4	98.5	100.2	100.5	113.6	112.9	111.6	107.9	106.5	109.1	105.7	109.1
O15075	Serine/threonine-protein kinase DCLK1	DCLK1	0.66	0.0231799	1.369	0.223889	127.8	134.3	138.2	131.6	137.3	129.1	130.4	132.9	68.6	77.6	80.2	79.3	68.2	67.5	75.5	77.4	86.4	87.2	87	87.7	86.3	87.8	87.5	92.8	104.4	104.9	103.9	100.8	108.9	103.6	107.3	107.6
Q15061	WD repeat-containing protein 43	WDR43	1.017	1	0.995	1	108.3	93.8	105.8	110	89.3	94	98.6	97	86.5	87.4	92.8	95.6	109.6	104.3	106.9	107.3	114.7	110	98	97.2	98.1	100.9	103.6	94.7	98.1	100	115.1	86.6	101.4	95.7	99.3	99.5
P12081	Histidine--tRNA ligase, cytoplasmic	HARS1	0.736	1.0567e-09	1	1	104.3	113	118.5	117.3	109.2	118.2	116.3	113.4	100.6	102	99.2	100.9	101.3	96.6	102.7	102	87.4	83.8	93.4	85.2	79.3	75.3	83.7	91.9	98.5	94.5	92.8	108.7	104.2	104.8	97.2	103.9
Q06265	Exosome complex component RRP45	EXOSC9	1.18	0.015291	0.884	0.371127	80.7	79.9	92.7	87.2	93.5	80.7	88.8	89.3	114.9	107.4	109.9	111.4	119.5	114.6	107.1	109	96.5	102.7	114.9	104.9	95.7	109.7	108.3	94.7	99.8	102.3	98.3	96.5	96.5	97.1	98.4	97.2
P52756	RNA-binding protein 5	RBM5	1.128	0.00121409	0.985	1	93.2	99.6	97.9	91.3	100.6	101.9	106.6	87.1	93.5	109.3	91.9	89.5	97.6	102.2	96.5	96.3	111.6	105.3	115.7	111.8	110.6	105.9	112.2	111.2	94.1	96.2	101.9	97.4	89.3	95.8	94.2	92.1
P10321	HLA class I histocompatibility antigen, C alpha chain	HLA-C	0.988	1	0.981	1	120.4	132.3	118.3	122.4	116.5	116.7	124.6	111.7	70.1	71.1	74.3	85	87.8	89.8	85.6	81.4	128.9	118.1	116.5	100.6	120.8	108.6	117.8	118.8	82	97.8	76	86.2	81.2	84.2	76.3	78.3
Q00325	Solute carrier family 25 member 3	SLC25A3	0.598	1.92341e-10	0.858	0.0585233	144.4	155.2	160.1	141.5	151.4	150.8	159.4	148.1	81.9	83.5	85.2	88	90	86.2	89.5	85.1	91.1	93.6	91.7	90.5	90	87.6	83.8	84.9	74.9	70.2	77.8	70.2	72.4	76.1	68.3	76.5
Q52LJ0	Protein FAM98B	FAM98B	0.97	1	0.944	1	97.6	109.9	88.2	90.2	85	97.2	95	96.5	108.7	109.9	106.4	125.8	112.6	102.6	106.8	117.4	92	89.8	88.6	79.5	97.3	93.9	97.2	93.8	100.8	104.9	104.3	103.4	101.5	103.7	96.4	103.1
P63279	SUMO-conjugating enzyme UBC9	UBE2I	1.1	0.788208	0.87	1	78	81.8	79.3	86.5	84	76.4	85.4	83.9	113.8	134.8	115.7	120	125	115.9	120.3	121.9	90.7	88.9	91.5	102.4	88.1	82.5	99.2	96	102.7	100.4	109.2	104.5	106.1	106.6	104.4	104.2
O75323	Protein NipSnap homolog 2	NIPSNAP2	0.448	1.52086e-09	0.951	1	161.3	171.9	166.6	158.7	162.3	175	167.2	168	89.2	76.7	82.8	85.5	77.7	69.4	81.4	81.3	83.5	70.4	72	73.1	76.6	73.4	77.3	76.1	81.6	73.3	75.5	77.9	78.1	87.1	76.8	72.2
O94766	Galactosylgalactosylxylosylprotein 3-beta-glucuronosyltransferase 3	B3GAT3	1.185	1	1.207	1	86.6	92.9	97.5	100.1	97	75.8	110.1	110.5	83.4	97.2	84.5	80.4	73.8	83.9	94.4	87	110.9	111.1	113.4	122.1	109.8	124.2	117.2	120.7	105.1	102.3	111.4	101.1	101.1	90.5	119.6	84.2
Q7RTV0	PHD finger-like domain-containing protein 5A	Phf5a; PHF5A	1.065	0.215881	1.083	0.0849558	97.8	100	100.6	93.6	102.5	93.3	90.9	96.2	90.3	99.6	101.2	90.2	98	100.2	94.5	82.4	94.8	104.1	102.6	102.6	109.4	109.4	110.2	99.2	105.9	110.3	107.4	99.1	109.8	102.6	102	99.6
Q96N67	Dedicator of cytokinesis protein 7	DOCK7	1.302	1	1.028	1	86.4	89.8	61.2	78.1	84.6	109	108.4	61.9	99.4	101.4	93.5	107.8	85.9	132.5	112.6	89	118.1	100.7	118.6	115.3	88.2	107.5	115.6	98.2	125.5	100.6	84.2	119.4	105.9	97	109.5	94.2
P18124	Large ribosomal subunit protein uL30	RPL7	1.226	0.51157	0.801	0.750732	72.3	73.4	78.5	69.3	72.6	75.5	69.6	67	131.3	130.1	136.8	131.1	135.7	142.5	132.5	130.4	88.7	89.4	95.3	86.9	89.1	104.7	84.5	86.7	107.8	107.7	94.2	107.1	109.7	92.2	104.1	103.1
Q99816	Tumor susceptibility gene 101 protein	TSG101	0.543	1.23208e-11	1.052	1	146.4	140.7	147.2	148.3	151.8	151.5	148	148.2	82.3	83.9	84.3	82.3	85.7	79.8	87.6	79.4	88.1	80	77.9	82.1	79.7	80.8	82.8	80.2	92.1	86.8	88.6	89	86.9	88	86.3	83.4
Q9C0C2	182 kDa tankyrase-1-binding protein	TNKS1BP1	0.889	1	1.081	1	111.1	96.4	116.5	118.6	95.7	103.4	100.9	134.7	89.8	95	91.1	88.2	96.5	82.2	107.1	110	95.4	108	94.8	97.6	95.3	105.4	75.7	76.9	97.4	99.7	97	103.6	109.5	97.8	101.4	107.7
Q9Y3C6	Peptidyl-prolyl cis-trans isomerase-like 1	PPIL1	1.102	1	1.116	1	96.2	96.3	90.8	104	94.7	83.7	103.5	84.4	92.7	103.7	94.7	90.9	92.6	102.4	87.6	83.9	105.4	104.1	102.2	104.9	106.3	103.6	109.4	107.7	101.9	105.4	102.7	104	102.8	114.3	124	99.2
P43155	Carnitine O-acetyltransferase	CRAT	0.699	0.705483	1.107	1	126.8	135.1	133.9	139.2	134.6	134.4	140.5	152.1	72.1	78.9	84.9	84.4	72.2	74.4	84.8	86.7	98	87.5	100.2	95.1	86	87.8	96.3	93.6	84.5	87.1	92.4	99.8	92.3	91.7	89	83.5
Q12824	SWI/SNF-related matrix-associated actin-dependent regulator of chromatin subfamily B member 1	Smarcb1; SMARCB1	1.317	0.734771	1.14	1	81.9	90.3	84.4	69.1	83.2	83.7	97	91.6	92.8	101.1	107.6	93.4	94.5	96.1	92.9	99.3	111.1	112.4	118.2	101.4	111.2	110.5	106.5	104.8	109.5	116.7	108.7	101.4	111.5	104.2	104.5	108.6
Q96L92	Sorting nexin-27	SNX27	1.421	8.04086e-06	1.024	1	72.4	84.2	77.2	73.9	66.9	64.4	82.5	59.5	115.6	105.5	96.9	118.8	101	116.5	114	124.9	102	110.4	105.9	91.5	90.5	106.3	105.8	98.1	97.7	122.1	107.6	118.1	117	104.4	119.5	128.8
P36871	Phosphoglucomutase-1	PGM1	1.588	0.790046	1.066	1	62.8	68.1	60	56	57.1	72.2	70.4	68.9	114.8	111.5	104.4	112.9	118.4	107.5	101.8	118.8	101.7	103.2	90.1	119.4	98.7	115	104.5	107.5	125.3	124.3	117.4	128.3	108.4	115.1	121.8	113.8
Q8NF91	Nesprin-1	SYNE1	1.237	1	1.226	1	93.4	86.6	88.9	95.5	93.5	74.8	95.2	101.5	82.2	86.1	89.6	90.5	73.9	65.6	93.2	94.5	119.1	114.9	112.7	109.2	116.5	112.5	126.3	116.3	106.1	111.9	104.3	109.2	90.4	115.1	132.5	98.3
O95819	Mitogen-activated protein kinase kinase kinase kinase 4	MAP4K4	0.758	0.806241	0.968	1	117.1	117.1	138.5	114.8	108.6	126.2	122.7	121	81.9	87.2	110.7	98.3	97.4	102.8	98.8	91.3	91	85.4	92.5	79.6	78.8	89.6	91.5	94.6	101.1	98.5	94.5	91.8	97.4	91.1	94.9	93.2
P55735	Protein SEC13 homolog	SEC13	0.925	1	1.094	1	100.1	107.5	105.2	102.9	103.5	96.7	103.3	98.5	100.5	94	93.9	94	100.5	97.5	102.1	96.1	105	86.5	96.5	103	94.4	98	89.7	93.8	92.1	103.1	110.9	104.8	108	102.5	108.3	107.1
P06865	Beta-hexosaminidase subunit alpha	HEXA	1.083	0.0740743	1.11	0.0870766	101.5	107.9	92.9	98.5	105.4	100.4	95.4	99.7	93.3	82.3	89.1	90.7	91.6	94.4	87	89.9	107.7	114.5	110.6	107.7	115.2	109.1	107.7	107.1	100	103.7	98.1	101.3	97.1	103.7	100.4	96
O15498	Synaptobrevin homolog YKT6	YKT6	0.748	0.000221821	1.126	0.493325	123.4	123.2	138.9	129.1	122.8	120.8	130.7	130.9	80.1	79.6	85.5	83.1	83.7	85.4	83.4	85.8	95.1	86.8	93.9	96.9	90.8	96.1	95	91.5	97	104.8	91.2	91.4	104.9	92.6	95.6	90
O00429	Dynamin-1-like protein	DNM1L	0.599	0.673335	0.863	1	139.7	124	111.3	143.9	132.9	130.6	134.7	142.9	115.6	87.1	102.9	104.6	97.1	94.6	103.7	102.9	72.7	56.1	84.2	94	82.1	78.3	73.6	82.1	98.3	87.6	86.4	91.6	90.6	89.9	82.7	81.2
Q53H12	Acylglycerol kinase, mitochondrial	AGK	0.773	0.167376	0.897	1	128.3	123.3	125.5	132.1	107	132.9	122.5	119.1	97.7	88.5	86.1	97.9	96.6	94.5	93.3	99.2	102.1	100	96.2	88.5	91.7	93.8	107.3	96.1	91.8	78.4	79.2	84.4	87.2	87.7	88.5	82.6
Q05519	Serine/arginine-rich splicing factor 11	SRSF11	1.402	0.0134229	0.94	1	77.3	85.5	77.5	70.9	75.7	88	84.3	77.8	105.4	114.3	112.1	111.4	93.7	92.6	111.9	115.3	106.6	102.4	106.6	109	114.9	113.8	108.7	114.5	106.7	107.1	100.6	106.7	103.2	95.6	100.3	110
O95864	Acyl-CoA 6-desaturase	FADS2	1.242	0.272523	0.929	1	99.6	98.7	99.9	93.6	99.4	92.2	98.4	100.4	100.1	91.5	91.9	95.5	86.5	85.2	96.3	91.3	124.9	133.1	110.3	124.9	124.1	121.8	118.2	119.3	85.6	81.9	84.9	83.5	84.8	94.3	94.4	93.4
Q9NSD9	Phenylalanine--tRNA ligase beta subunit	FARSB	1.113	1	0.923	1	78.2	80.1	85.1	88.6	73.2	80.8	84.4	73	117.3	118.2	118.7	117.6	105	103.9	119.6	118.6	85.9	89	89.3	89.8	92.7	80.7	108.9	109.8	108.6	108.6	116.2	108.9	107.7	108.3	114.4	118.9
O75116	Rho-associated protein kinase 2	ROCK2	0.788	0.0390442	0.903	1	110	109.9	115.3	123.8	116	116	106.3	117	100.3	104	97.9	107.4	101.9	100	105.7	104.1	91.6	83.9	87.4	99.2	90.7	83.4	92.7	94.3	94.8	89.5	91.6	93.5	94	92.4	91	94.4
O15269	Serine palmitoyltransferase 1	SPTLC1	1.215	0.000267904	0.894	0.179463	95	93.6	97.2	94.4	92.9	91.1	98.8	98.1	97.8	103.2	94.8	103.7	96.8	100.8	106.3	97.6	120.7	115.8	113.5	119.6	110.7	114.2	118.1	106.3	91.7	86.9	86.6	85.5	93.7	97.3	90.6	86.8
Q5TF21	Microtubule cross-linking factor 3	MTCL3	1.424	0.00465616	1.231	0.347515					84.8	71	97.5	89.6					86.3	85.4	74	91.4					115.6	120	128.5	135.5					114.5	97.9	114.2	93.7
Q7L9L4	MOB kinase activator 1B	Mob1b; MOB1B	0.681	0.0882127	1.03	1	122	132	122.5	129.1	127.4	114.2	125	137.2	98.6	84.9	86.7	107.1	90.8	83.2	96.7	88.3	76.1	81.9	97.1	89.6	94.4	94.5	82.5	82.4	92.4	92	98.5	89.3	87.5	110	90.2	95.9
Q9H4L4	Sentrin-specific protease 3	SENP3	1.199	0.953216	1.05	1	92.1	93.5	92.1	89.9	86.8	91.3	91.3	92.2	95.2	95.6	99.9	98	93.5	98.7	101.7	96.8	109.8	99.7	112.3	110	104.4	108.5	112.9	112.3	97.2	113.4	97.9	103.5	101.8	99.8	105.4	102.7
P46778	Large ribosomal subunit protein eL21	RPL21	0.936	1	0.914	1	100.5	100.8	110.4	101.4	98.5	100.5	95.7	107.1	105.8	107	98	105.2	115.1	107.4	103.4	107.6	92	86.3	95.2	101.5	96.2	93.1	96.3	89.9	90.8	106.2	97.5	101.6	98.9	96.5	96.6	97.1
Q8IZ81	ELMO domain-containing protein 2	ELMOD2	1.168	0.950538	0.851	1	98.7	101.9	92	91.8	96.9	89.4	103.1	89.6	105.7	111.4	101.2	100.9	97.6	102.9	114.8	119.6	111.7	113.7	106	111.9	107.7	108.9	113	99	85.4	91.4	88.8	87.5	92.1	85.3	91.3	88.7
Q9Y6W5	Actin-binding protein WASF2	WASF2	0.729	1.1874e-06	1.092	0.392597	119.9	128.7	131.8	123.2	126.5	128.6	123.3	122.8	86	84.9	89	87.7	82	93	80.4	87.9	87.2	90.1	91.9	99.4	85.9	99	86.6	93.7	91.6	109.8	88.8	90	96.4	101.5	93.2	99.2
Q96JM2	Zinc finger protein 462	ZNF462	1.114	0.802968	1.004	1	87.6	91.3	86.2	96.2	91.3	95.2	106.9	101.7	101.4	103.6	101.6	99.2	101.1	99.8	97.3	99.2	110	104.3	98.6	103.2	102.2	105.9	103.4	107	100.4	101.2	110.7	104.6	97.2	101.5	94.6	95.8
P53680	AP-2 complex subunit sigma	AP2S1	1.099	1	1.034	1	95.2	95.3	89.1	92.9	81.2	95	99.4	97.2	96.3	107.2	97.3	93.9	103.2	105	95.6	102.9	103.7	105.4	102.7	102.3	106.9	105.3	98.8	107.5	105.6	98.8	109.3	105	93.5	94.9	111.6	101.9
Q96S66	Chloride channel CLIC-like protein 1	CLCC1	1.245	1	0.948	1	84.8	90.1	95.3	97.9	92.9	92.1	97	95.8	103.2	93.3	98.1	100.5	96.7	97.1	102.2	97.1	118.3	118	115.4	121.9	109.4	116.3	119.7	115.5	93.9	87.1	93.4	88.8	92.8	92.3	90	93
P62266	Small ribosomal subunit protein uS12	RPS23	0.941	1	0.94	1	105.9	101.5	97.5	97.4	100.2	99.3	99.9	99.1	116.4	103	102	113.4	108	104.4	105.9	105.6	88.8	96.9	93.5	83.7	93.9	96.1	98.3	93	99.6	102.8	99.3	98.1	99.6	103.5	95.3	97.8
O00115	Deoxyribonuclease-2-alpha	DNASE2	1.375	0.215881	1.432	0.29316	98.8	77.8	87.1	85.8	95.7	86.4	77.8	93.5	84	89.5	74	79.2	75.8	72.2	82.7	77.4	121.6	117.7	120	112.1	131.5	112.6	120.6	118.5	108.1	113.8	110.4	120.1	120.2	109.3	110.3	115.6
Q13404-1	Isoform 1 of Ubiquitin-conjugating enzyme E2 variant 1	UBE2V1	0.738	1	1.121	1	116.4	116.2	114.1	117.7	113.3	117.4	113.4	110.6	93.5	94.5	99.5	98.1	93.9	102.2	90.2	91.8	86.3	79.5	83.7	82.2	87.1	83	89.4	89	106.4	106.1	105.1	100.7	107.4	101.2	103.5	106.5
Q12789	General transcription factor 3C polypeptide 1	GTF3C1	1.172	1	0.982	1	86	90.1	87.9	102.1	90.9	88.2	94.4	94.8	107.5	105.7	107.6	99.5	102.3	95.4	99	100.6	105.9	113	104.2	106.3	102.6	106.7	105.4	109.4	98.9	100.5	88.2	96.8	100.2	105.5	98.3	106.4
Q13439	Golgin subfamily A member 4	GOLGA4	1.007	1	1.152	0.988151	105	107.9	110.9	108.5	104.2	108.6	97.7	111.3	86.2	84.7	76.7	93.4	81.7	80.2	92	93.4	111.9	101.7	99.2	121.4	104.7	107.4	112.1	110.4	97.9	91.7	100.9	102.1	98.7	103.2	96.2	98.1
Q99755	Phosphatidylinositol 4-phosphate 5-kinase type-1 alpha	PIP5K1A	0.869	1	1.026	1	109.3	110.8	111.8	119.3	114.7	117	108.6	104.2	81.9	97.6	97.4	92.8	95.2	92.3	95	96	98.4	95.3	100.7	101.7	92.7	90.4	96.3	97.3	92.2	98	97.9	94.7	102.3	105.2	95.5	97.3
O75494	Serine/arginine-rich splicing factor 10	SRSF10	0.858	1	1.082	1	115.7	94.6	125.9	108	116.9	109.6	110	121.5	99.1	92.5	84.8	84.4	99.3	90.2	89.1	92	90.4	103.9	91.1	110.4	91	98.3	95.3	106.1	101.9	95.9	97.9	103.6	89.4	88.1	99.2	103.9
Q13442	28 kDa heat- and acid-stable phosphoprotein	PDAP1	1.594	0.00721988	0.905	1	52.5	68.4	54.3	67.3	58.1	61.5	64.6	53.3	131	133.6	124.1	132.1	127.4	124	134.5	125.4	94.5	97.1	97.5	85.9	93.2	95.3	96.9	95.3	117	112.1	115.8	116.8	122.6	113	117.5	117.5
Q9Y4W2	Ribosomal biogenesis protein LAS1L	LAS1L	1.067	1	1.168	1	83.2	72	129.4	100.8	81.7	104.9	92.1	98.2	101.7	83.4	81.8	103.3	85.2	89.3	107.7	97.8	95.7	103.6	110.1	81.6	98.7	99.3	110.3	113.7	102.1	120.2	109.2	121.9	95.7	112.9	103.3	109.1
P62942	Peptidyl-prolyl cis-trans isomerase FKBP1A	FKBP1A	1.08	1	1.066	1	87.8	75.2	86.2	103.2	88.6	71.2	75.4	87.2	101.5	116.2	108.3	107.1	115.3	102	112.8	109.8	83.3	93.7	93.5	82	81.6	100.5	95.3	99.8	110.6	122.4	124	105	93.7	109.4	135.3	122.2
O95299	NADH dehydrogenase [ubiquinone] 1 alpha subcomplex subunit 10, mitochondrial	NDUFA10	0.477	0.0815466	0.942	1	177.7	176.3	178	186.3	168.5	142.5	159.2	159.6	68.8	73.9	76.6	75.6	73.7	75.3	82.3	92.7	72.6	81.1	74.9	73.8	88	95.8	83.4	85.1	74.9	71.2	71	67.2	75.9	78.3	70.2	69.4
Q14696	LRP chaperone MESD	MESD	1.134	1	1.009	1	101.3	103.6	97.8	95.4	91.6	92.9	96.8	93.4	103.1	90.7	93.5	98.3	92.1	109.4	100.3	95.7	95.7	113.6	108.7	105	102.8	110.8	109.1	110.6	95.9	94.8	104.7	98	102.3	102.5	97.8	92.2
P50281	Matrix metalloproteinase-14	MMP14	0.895	0.984749	1.003	1	84	101.7	93.8	129.7	135.4	138.4	132.9	91.5	88.6	101.2	85.7	96.4	100.2	86.2	99.1	89.9	112.3	114.6	109.8	112	89.8	93.6	96.2	90.9	102	80.8	94.9	92.7	106.4	94.1	75.8	79.4
Q9H4M9	EH domain-containing protein 1	EHD1	0.688	0.0055534	1.05	1	124.1	129.8	141.5	142.1	119	126.4	128.3	132.8	88.3	87	82.6	104.3	77.6	90.1	91.4	97.6	76.3	88.6	82.6	89.1	92.4	75.6	90	97.2	98.5	89.1	89.9	86.2	98.1	93.4	96.2	93.9
P51116	RNA-binding protein FXR2	FXR2	1.129	1	0.959	1	84.1	104.8	88.3	112.4	84	101.7	115.5	81.2	130.4	95.8	71.7	124.2	86.5	108.8	102.8	89.5	106.8	76.7	117.7	99.1	107.2	108.1	95.7	110.6	120.8	80.3	90.6	96.3	98.9	123.1	92.6	94
Q9BPW8	Protein NipSnap homolog 1	NIPSNAP1	0.382	5.30048e-14	0.907	0.0745212	183.7	180.1	191.8	176.4	179.7	169.9	202.1	177.9	73.4	76.9	86.4	74.5	75	76.9	88.3	83.4	66.4	70.1	68.1	72	77.6	63.2	69.3	64.5	62.4	68.3	73.7	75.8	71.4	60.5	74.2	66.3
Q07960	Rho GTPase-activating protein 1	ARHGAP1	0.834	0.00433899	0.936	1	106.8	111.1	109.4	115.8	107.8	114	108.1	106.9	95	107.2	110.4	97.3	108.3	95.1	98.3	103.5	102.7	95	84.3	90.4	85.6	87.6	99.7	90.9	92.5	92.6	90.3	99.1	106.9	93	98.8	95.7
Q9NRG9	Aladin	AAAS	1.083	1	0.852	1	80.7	97.2	80.5	115.2					110	115.2	100.4	118.9					94.7	84.8	97.2	126.3					98.4	100.5	86.5	93.5
Q5M775	Cytospin-B	SPECC1	1.043	0.460907	1.093	0.224784	88.6	95.7	102.1	104.9	104.8	117.1	109.5	106.3	76.7	87.1	94.3	94.8	83.6	90.9	85.8	92.7	106.2	109.3	114.7	124	109.3	101.9	108.5	110.7	97.2	101.5	101.1	102	96.4	92.3	92.7	97.4
Q96QR8	Transcriptional regulator protein Pur-beta	PURB	1.082	1	1.064	1	102.7	94.8	93.6	93.6	96.5	101.3	93.9	102	97.5	98.5	97.5	92.6	97.6	96	95.2	93	99.6	108.2	101.7	103.9	110.6	104.1	103	98	104.8	105.6	104.5	101.1	101.5	110.1	99.3	97.9
Q15369	Elongin-C	ELOC	1.017	1	0.984	1	99.7	89.9	90.4	103.8	92.6	95.2	78.3	94.5	109.4	105	98.3	111.2	108.3	108.7	101.6	111.6	94	86.8	98.8	96.2	101.1	86.8	98	80.5	94.4	113.7	105.8	102.5	116.7	104.4	107.6	114
P00390	Glutathione reductase, mitochondrial	GSR	1.183	1	1.015	1	84.5	81	76.7	85.7	80.2	87.6	81.1	77.9	109	120.2	105.4	110.2	102	116.2	109.2	108.9	97.9	115.1	91.7	97.8	91.5	90.7	94	103.8	109.4	103.7	112.2	99.4	116.2	114.9	116.9	108.9
P84098	Large ribosomal subunit protein eL19	RPL19	1.296	0.208182	0.913	1	85.1	78.3	76.9	74.5	77.9	81.6	75.5	76.4	117.9	118.9	117	110.5	119.3	113	106.2	116.5	100.9	95.8	102.7	103.4	104.1	98.1	99.6	98.4	109.3	105.8	96.9	106.1	105.5	106.9	109.6	111.5
P62081	Small ribosomal subunit protein eS7	RPS7	0.866	0.967274	0.862	1	100.5	100.6	101.3	99.9	108.7	108.7	105.6	107.6	108.8	109.4	115.8	117.3	106.4	101.8	110.1	105.3	96.2	87.4	89.7	93.2	88	89.4	92.9	89.3	110.2	86.8	95.6	87.3	104.5	91.4	97.8	92.5
P83881	Large ribosomal subunit protein eL42	Rpl36a; RPL36A	1.145	0.00384343	1.024	1	81.4	83.9	88.4	88.5	86.1	92.5	95	81.8	110.7	105.6	100.1	110.5	104.5	107	104.7	108.5	99.9	95.6	102.1	103.8	87.3	95.3	99.9	101.2	109.9	104	108.7	107	109.1	106.9	109.6	110.6
P62993	Growth factor receptor-bound protein 2	GRB2	0.871	1	1.107	1	94.6	102.7	105.5	109.8	116.7	106.4	108.1	100.1	87.7	95.6	98.8	93.5	102.5	97.9	95.1	95.3	84.1	92.2	95.2	103	91.4	86.7	100.3	92.2	101.6	113.7	110	112	108.7	99.1	96.9	102.8
O75935	Dynactin subunit 3	DCTN3	0.863	1	1.159	1	115	129	103.6	115.4	106.1	110.1	104.2	110.9	82.7	97.7	86	104.6	80.9	92.8	89.4	92	96.9	92.3	83.6	95.9	92.3	94.9	96.4	103.1	103.5	106.7	94.7	92.3	111.2	101.6	106.7	107.4
O43815	Striatin	STRN	1.022	1	1.113	0.82918	95.8	104.7	96.8	95.6	102.2	107	109.6	93.1	81.7	103.6	93.7	91.2	88	101.6	95.5	91.7	104.4	104.8	102.2	100.7	94.7	101.1	103.7	98.4	103.2	106.9	103.1	111.7	102.8	112.9	99.2	98.7
O75152	Zinc finger CCCH domain-containing protein 11A	ZC3H11A	1.131	1	1.02	1	94.1	84.8	93.2	92	93.6	91.7	93.6	91.7	100.8	97.5	102.9	103.8	100	94.7	99.6	103.9	110	104	106.9	104.8	100.4	102.8	104.6	109.6	113.2	88.9	100.6	102.3	99	102.5	108.5	103.9
Q9NY33	Dipeptidyl peptidase 3	DPP3	1.638	3.20395e-06	1.064	1	57.2	57.9	57.6	67.8	61.9	63.5	62.4	64.9	105.8	119	118	112.2	110.4	122.3	123.6	108.1	106.6	104.2	101.7	101.8	101	100	100.8	102.7	116.1	123	123.3	127.9	114.1	117.6	121.9	124.8
Q12765	Secernin-1	SCRN1	1.354	0.0925454	1.064	1	70.4	72.4	73.6	71.7	78.7	77.2	64	65.1	99.5	105	111.8	109.3	123.4	125.1	114	111.8	87	100.8	105.8	106.9	87.7	102.4	86.3	94.4	113.1	127.1	124.6	121	113.3	118.6	118.8	119.2
Q8NCA5	Protein FAM98A	FAM98A	1.142	1	0.989	1	96.9	97.3	80.5	98.5	91.1	83.9	94.3	93.7	123.6	98.5	97.6	94.7	113.7	112	91.5	93.6	99.8	107.1	107.5	109.1	114.9	106	107.2	111.2	105.7	102.9	89.8	90.6	91.7	99.8	101.3	94.1
Q9BVC6	Voltage-gated monoatomic cation channel TMEM109	TMEM109	1.266	3.2788e-09	0.782	2.41532e-08	91.2	98.1	97.6	90.6	96.2	96.6	94.6	91.7	93.9	103.9	101.6	104.4	104.8	106.4	105.5	107.6	125	123.7	114.3	122.9	122.3	117.8	116.3	119.4	85.8	77.9	88.5	80.5	84.8	75.3	83	77.6
Q9Y5X1	Sorting nexin-9	SNX9	0.635	9.70978e-08	0.91	1	134	121.8	131.2	116.1	129.3	122.5	145.9	141.7	96.5	104.9	94.1	103.9	86.6	85	107.1	92.5	83.6	81.7	98.8	76.2	101.3	74.3	70.8	88.6	87.3	82.4	96.4	91	86.1	82.2	83	103.1
Q15819	Ubiquitin-conjugating enzyme E2 variant 2	UBE2V2	0.768	0.0181246	1.144	1	110.9	111.7	112.2	109.2	103.4	124	109.3	109.1	94.3	88.6	81.9	91.3	109.9	103.3	108.9	82.9	87.4	83.7	93.4	84.8	87.8	84.3	80.7	83.1	112.5	130.4	107.8	100	97.1	113.1	104.5	98.5
P04233	HLA class II histocompatibility antigen gamma chain	CD74	0.785	0.523459	2.112	0.00042114	150.1	154.6	149.3	156	154	158.3	154.4	158.6	36.8	37.3	41.1	41.6	35.7	36.8	46.7	47	123.5	123.9	128.3	132.3	118.9	119.3	118.5	118.5	89.2	76	76.1	83.9	83.2	88.8	82.1	79.2
O95251	Histone acetyltransferase KAT7	KAT7	1.231	1	1.021	1	80.5	76.3	88.8	76.2	94.5	73.2	98.5	113.9	91.1	101.4	111.4	105	109.2	104.1	104.1	104	106.5	104.5	106	119.2	90.6	89.1	103.8	91.5	106.1	111.2	106.5	109.2	125.9	102.6	90	105.1
P00492	Hypoxanthine-guanine phosphoribosyltransferase	HPRT1	1.042	1	0.76	1	92.1	87.9	79.3	74.1	78.2	75.5	77.5	78	132	138	136.3	127.6	139.8	140.6	130	142.1	80.5	74.5	75.7	87.7	77.4	82.2	82.5	91	96.2	106	105.6	106.4	103	94.4	99.5	108.2
Q9NVM9	Integrator complex subunit 13	INTS13	1.128	1	0.958	1	90.2	97.7	94.4	104.7	85.8	96.6	94.1	92.4	102.3	102.4	107.4	96.2	96.8	99.7	101.4	101.9	99	102.8	102.5	113.6	106	108.2	115.2	106.6	100.2	96.7	98	92	101.1	94.7	94	105.6
Q5SNT2	Transmembrane protein 201	TMEM201	1.258	1	1.051	1	101.5	121.7	95.6	109.6	97	98.4	90.6	94	92.8	77	91.5	79.9	94	87	78	87	117.5	121.9	107.5	113.1	137.7	123.8	125.2	125.8	106.8	76.7	91.8	95.2	87.8	99	91.1	83.5
P17028	Zinc finger protein 24	ZNF24	1.459	0.00849958	1.079	1	74.9	83.1	68.9	83	68.7	69.1	68.8	76.3	114.2	88.5	109	102.9	105.7	104.4	101.9	111.6	114.8	102.2	105.7	104.2	95.5	116.8	124	103.6	118.9	121.7	103.8	104.1	107	108.8	119.6	118
Q9H313-3	Isoform 3 of Protein tweety homolog 1		1.076	1	0.958	1	107.9	101.4	87.4	114.9					105.8	73.9	86.8	112.9					111.3	105.8	113.8	119					90.8	94.3	92.9	81.1
Q9BQ39	ATP-dependent RNA helicase DDX50	DDX50	0.961	1	1.027	1	96.2	109.1	99.3	110.8					102.3	100.1	93.9	92.7					93.2	96.5	103.7	110.7					102.4	96.9	102.2	90
Q9BRJ7	Tudor-interacting repair regulator protein	NUDT16L1	1.224	0.944805	0.986	1	88.4	79	73.2	66.5	94.4	87.1	81.7	88	124.2	108.3	98.4	114	101.4	112.8	102.3	113.9	113.9	98.8	84	109.6	111.1	101.7	104.8	92.1	110.4	109.7	108.1	113.4	105.9	96	97	109.8
P10644	cAMP-dependent protein kinase type I-alpha regulatory subunit	PRKAR1A	0.853	0.00723222	0.973	1	115.8	117.1	119.2	119.7	109.8	115.5	120.5	125.7	87.9	91.7	94.7	89.4	92.2	93.1	93.8	91.1	96.9	105.2	100.6	101.9	101	100.4	98.1	103.7	90.9	87.8	90.4	90.8	87.7	89.6	88.6	89.2
P28062	Proteasome subunit beta type-8	PSMB8	1.113	1	0.963	1	102.3	89.1	92.7	96.8	78	84.8	83.8	92.3	118.1	97.3	121.6	105.8	109.8	107.7	108.3	107.2	101.4	87.4	108.6	82.1	100.6	107.8	91.7	105.8	108	94.1	90.6	104.2	109.4	108.5	100.4	103.9
MET009P68032	ACTC_Met009
Q8N0W4	Neuroligin-4, X-linked	NLGN4X	1.027	1	1.018	1					101.9	125.1	111.6	105.1					95.5	88.3	79	92.8					106.2	98.7	116.5	116.7					94.3	90.1	76.3	102
P32969	Large ribosomal subunit protein uL6	RPL9; RPL9P7; RPL9P8; RPL9P9	1.152	0.791628	1.015	1	78.9	82.4	75.5	81.6	99.1	110.6	99.8	91.1	102.3	108	113	107.2	111.4	97.9	111	99.4	102	95.9	102	102	93.8	98.3	101.3	83.3	113.8	116.8	109.8	108.8	106.4	92.2	94.6	109.8
P82979	SAP domain-containing ribonucleoprotein	SARNP	1.396	1	0.998	1	84.6	77.7	74.4	63.2	75.6	69.6	75.6	72.7	125.9	102.8	129.4	126.1	109.6	104.2	113	101.4	83.4	102.7	119.1	93.7	103.8	105.6	111.7	108.5	117.6	91.5	87	121	107.8	118.6	108.8	113.5
P26885	Peptidyl-prolyl cis-trans isomerase FKBP2	FKBP2	1.134	0.0361881	0.862	0.000286217	93	92.7	105.2	96.1	94.1	93.8	108.2	99.2	102.7	114.6	105.3	102.9	106.3	106	104.1	101.5	103.9	105.2	108.3	108.1	112.3	98.1	108.6	107.5	96.1	84.5	88.9	92.4	87.9	90.1	92	90.4
Q9Y6B6	Small COPII coat GTPase SAR1B	SAR1B	0.847	1	0.898	1	95.8	105.9	120.3	104.6	115.3	98.5	113.7	96.4	115.6	108.3	100.4	108.9	110.1	100.2	111.7	107.8	93.9	81.5	96.4	92.9	85	89.2	89	81.7	89.6	87.6	97.3	101	102.4	109.6	91.7	97.8
Q13155	Aminoacyl tRNA synthase complex-interacting multifunctional protein 2	AIMP2	1.086	1	1.087	1	84.7	87.3	90.3	90.8	83.1	78.9	97.3	103.7	104.3	110.5	101.6	101.2	105.9	101.9	99.7	100.3	96.6	92.4	96.9	98.6	96.2	108	95.5	91.7	110.9	114.7	110.4	108.8	113.3	113.3	103.1	108
P40937	Replication factor C subunit 5	RFC5	1.39	1	0.835	1	74.2	84.4	88.1	79.3	75.7	51.9	87.4	76.6	127.7	124.8	113.9	119.9	113.2	120.3	99.1	110.8	89.2	100.4	104.4	106.7	123.3	110	120.4	110.2	94	105.7	96.5	90.7	104.2	96.3	98.6	102
Q8ND56	Protein LSM14 homolog A	LSM14A	1.151	0.0636616	1.131	1	89.1	95.5	68.8	82.2	88.6	102.7	77.8	86.3	101.2	105.9	91.7	84.9	117.8	91.5	99.5	105.7	116.3	101	100.4	98.3	100.9	99.6	112.8	99.8	108	117.5	122.2	117	97.7	92.4	114.6	112.4
P26358	DNA (cytosine-5)-methyltransferase 1	DNMT1	1.732	0.523459	0.851	1	58.8	61.6	60.1	66.7	61.3	59.7	67.9	71.1	127	122.6	122.2	131.5	124.1	124.7	105.7	124.1	103.3	108.3	109	104.6	110.3	103.5	103.9	113.5	105.3	103	106	110	109	105.2	97.9	118.1
Q9P0Z9	Peroxisomal sarcosine oxidase	PIPOX	0.992	1	0.916	1	97.9	99.5	100	98.7	99.7	97.2	97.8	94.3	103.3	106.5	109.5	106.7	105.4	106.4	110.7	104.7	95.4	104.8	100.2	96.8	95.2	107.3	98.2	92.7	94.5	100.9	102.3	83	94.9	93.3	100.2	101.9
P24941	Cyclin-dependent kinase 2	CDK2	0.945	0.224613	0.821	0.00010559	99.5	99.1	96.4	96.4					110.5	113.4	122.9	116.7					91.6	93.9	91.1	93.2					89.4	95.3	93.7	96.9
Q5RKV6	Exosome complex component MTR3	EXOSC6	1.1	1	0.868	1	100.6	89.7	91.5	94.8	92.3	94.4	88.3	94.1	107.5	111.4	107.3	110.3	111.5	101.8	110.5	110.7	107.6	101.8	101.5	101	101.9	103.8	105.7	103.1	86.9	96.5	96.1	95.6	94.1	96.3	96.3	95.2
O43765	Small glutamine-rich tetratricopeptide repeat-containing protein alpha	SGTA	0.941	0.334436	1.146	0.236354	98.9	99.2	109	102.5	96.1	109.5	103	98.5	99.2	98.2	95.7	93.5	94.2	91.8	92.9	103.4	84.6	95.5	94.7	89.8	104.4	89	98.3	94.9	108.8	108.5	110.7	111.2	107.1	108.9	98.4	109.5
Q9Y263	Phospholipase A-2-activating protein	PLAA	0.937	1	0.985	1	97.2	86.4	94.7	104.2					113.1	123.3	89.6	99.7					98.2	78.7	82.2	103.2					100.5	99.4	108.8	120.7
O43920	NADH dehydrogenase [ubiquinone] iron-sulfur protein 5	NDUFS5	0.94	1	1.025	1	129.5	117.7	125.6	120.1	118.1	127.4	118.5	134.3	74.7	82.1	84.5	74	75.9	83.7	85	80.7	111.8	119.4	108.6	117.2	122	113.7	94.3	124.6	83	86.3	84.6	80.9	92.1	62.9	83.8	83
Q8NDT2	Putative RNA-binding protein 15B	RBM15B	0.993	1	1.091	1	105.5	104.3	117.8	111.3	115	100.2	106.1	92.7	89	88.3	92.7	95.3	90.3	90.1	92.7	88.1	101.8	103.5	104.5	110.6	106.6	97.3	105.7	113	97.9	87.6	93.1	96.7	104.5	99	98.9	99.8
Q5JVF3	PCI domain-containing protein 2	PCID2	1.192	0.805451	0.971	1	85	90.2	85.6	81.4	90.4	85.6	71.8	68.2	118.5	106.1	116.9	113	105.2	108.9	105.6	106.4	120.1	102.1	101.3	89	117	100.3	110.1	94.7	94.3	105.9	101.2	89.3	108.9	109.3	114.4	103.2
P18085	ADP-ribosylation factor 4	ARF4	1.04	0.51206	1.043	1	95.2	90.3	92.4	90.8	94.6	99.6	92.4	85.5	100.9	102.7	105.5	98.2	107.7	103.6	109.5	98.1	101.4	99.9	95.8	93.4	96.4	95	91.3	99.3	103.6	108.5	108.2	113.2	106.9	109.6	104.5	106.1
P30519	Heme oxygenase 2	HMOX2	1.135	1	0.908	1	98.4	93.3	98.4	97.1	98.3	94.4	98.7	102.5	102.6	98	99	102.6	89.8	100.9	105	100.4	111.2	116.2	114.5	104.6	110.9	118	108.6	112.1	92	90.8	93.6	87.6	89.1	86.1	92.5	92.8
O75947	ATP synthase subunit d, mitochondrial	ATP5PD	0.422	0.0227118	0.887	1	183.2	189.1	179.6	180.5	148.9	170.7	194.7	201.2	67.9	66.2	80.1	80.6	73.2	79.1	73.6	81.1	78.7	72.8	69.9	79	76.5	77	66.2	86.9	64.1	66.1	72.9	69.3	70.5	76	62.9	61.5
P31937	3-hydroxyisobutyrate dehydrogenase, mitochondrial	HIBADH	0.546	0.36814	1.107	1	163.4	153.1	162.7	148.2	153	155.8	161	163.2	73.4	84.8	71.4	75.7	71.9	76.8	76	66.9	94.8	85.9	73.9	87.1	82.1	83.4	98.4	87	93.5	63.2	85.6	83.1	85.4	77.9	82	79.3
P08754	Guanine nucleotide-binding protein G(i) subunit alpha-3	GNAI3	0.788	0.015462	1.056	1	135.2	115.8	127	110.1	155.6	130.7	119.1	140	92.2	76.8	85.5	96.6	81.3	70.2	83.3	82.6	96.7	97.4	105.9	105.8	119.6	114.7	66.8	82.5	105	89.6	85.6	74.7	80.6	93.3	85.5	94.2
Q9BQG0	Myb-binding protein 1A	MYBBP1A	0.951	1	0.796	1	99.1	107.5	99.3	102.9	109.9	116.5	107.4	109.3	98.2	113.1	107.4	107.1	100.4	94.9	106.9	115	104	98.8	102	109.1	100.9	101.1	105.1	102.2	90.6	84	86.5	90.5	74.7	80.3	80.4	95
O95336	6-phosphogluconolactonase	PGLS	0.685	2.92023e-08	1.118	0.194198	128.7	121.7	123.1	126	124.4	120.8	127.5	132.6	88.3	85.9	88.2	89	84	83.2	92.6	91.5	93.6	92.3	85.4	84.5	86.2	83.1	81.2	96.5	101.3	94.5	98.6	99.1	103.8	98.8	98.1	95.7
P62269	Small ribosomal subunit protein uS13	RPS18	1.157	0.507272	0.952	1	85.2	91.5	73.2	83.8	88.6	85.5	72.9	82.2	112.9	107.4	109	111.2	115.4	107.4	113	113.8	95	94	102.4	100.7	100.5	104.8	93.6	84	103.7	105.5	104.2	120.3	113.9	107.3	106	111.1
O60869	Endothelial differentiation-related factor 1	EDF1	1.466	0.00179163	0.996	1	65.8	64.8	65.1	61.1	69	67.3	63.1	70.7	128	137.7	117.4	116.7	114.1	117.2	113.9	115.2	97.4	92.1	108.8	92.1	94.6	99.7	92.4	112.6	115.6	105.4	113.6	118.5	116.6	117.8	116.5	119.5
P33316	Deoxyuridine 5'-triphosphate nucleotidohydrolase, mitochondrial	DUT	1.081	1	0.806	1	85.7	80.5	87	88	93.7	69	74.2	121.1	114.9	124.2	122.6	128.3	143.6	121.7	121	105.1	81.9	100	77.6	102	78.1	87.2	103.1	104.8	104.6	103.1	91.6	108.1	74.8	94	90	118.4
P42785	Lysosomal Pro-X carboxypeptidase	PRCP	1.283	0.24542	1.38	0.217894	87.5	89.5	89	84.9	92.2	84.6	87.8	86.9	84.4	80.5	87	82.4	78.9	82.7	88.1	85.7	117.8	109.5	111.4	111.3	113.6	113.7	114.6	111.4	116.4	117.4	114.2	116.7	111.9	112.8	109.7	125.4
P46779	Large ribosomal subunit protein eL28	RPL28	1.07	0.217922	1.006	1	72.8	86.6	102.4	94.5	74.4	93.1	100.6	98.5	89.3	97.3	110.9	109	87.2	99.6	111.5	110.8	98.4	98.2	90.4	109.6	95.7	102.3	108.4	111.4	101.3	111.7	111.1	116.6	108.4	100.1	98	100.1
O96008	Mitochondrial import receptor subunit TOM40 homolog	TOMM40	0.64	0.00468885	0.933	1	152.3	148.4	147.3	153.1	144	150.3	159.1	146.3	84.7	81.2	84	80.5	77	80.6	77.4	81.6	97.3	87.6	95.4	89.5	98.3	95.8	97.8	92.4	72.1	78.7	75.9	72	76.2	75	68.9	79.3
P48431	Transcription factor SOX-2	SOX2	1.616	0.567191	1.019	1	64.7	73	64.1	66.1	80.5	66.9	69.1	78	114.5	107.7	105.7	113.2	110.8	114.5	97.2	109.2	113.8	107.3	106.5	112.3	118.4	104	102.6	114.3	112.9	116.7	109.8	111.8	116.8	104	112.2	101.5
Q8IVL6	Prolyl 3-hydroxylase 3	P3H3	1.08	1	0.736	1	87.8	96.6	88.2	105.3	101.7	76.9	83.5	114.1	133.4	120.9	116.2	118.5	114.1	110	146	125.8	91.4	95.9	98.3	101.1	111.4	96	114.1	109.2	87.1	78.6	89	91.6	50.8	94.6	62.6	89.3
Q06124	Tyrosine-protein phosphatase non-receptor type 11	PTPN11	0.649	1	1.068	1	115.7	118.6	123.6	115.4	107.5	124.4	112.3	150.4	91.9	100.7	101.8	96.6	83.1	94.3	84.9	117.3	78.5	85.2	80.4	87.7	73.6	71.6	72.4	71.3	102.7	99.8	100.3	101	94.8	117.7	105.4	119.1
Q96CS3	FAS-associated factor 2	FAF2	1.17	1	0.921	1	96.1	97.2	90.1	107.6	95.2	97.7	94.9	90.7	88.4	105.3	103	88.7	87.3	108.6	99.6	116	109.9	115.5	109.4	126.9	92.3	113.9	108.7	117.7	87.6	77.1	94	103.2	92.7	94	87.8	102.9
Q92890-1	Isoform Long of Ubiquitin recognition factor in ER-associated degradation protein 1	UFD1	0.683	0.120174	0.978	1	116.9	114.8	128.7	124.6	120.5	127.1	122.8	111.6	98.3	95.3	102.1	99.5	106.7	94	101.6	98.3	85.7	81.2	82	83.9	82	82.4	86.3	84.2	92.7	98.8	96.8	98.6	92.7	96.7	101.1	92.1
P13073	Cytochrome c oxidase subunit 4 isoform 1, mitochondrial	COX4I1	0.538	0.499734	0.853	1	153	153.1	155.3	161.1	166.4	155.7	155.2	163.4	83.2	86.8	88.7	83.7	72.3	81.1	86.7	87.2	89.9	82.7	82.3	82	79.8	85	84.6	91.4	73.3	71.8	72	81	69.5	74.7	71.1	75.9
Q7L5N1	COP9 signalosome complex subunit 6	COPS6	0.714	0.131478	1.006	1	110.5	116.2	122.2	131.5	110.6	120.3	125.3	130.3	95.4	92.5	107.6	93	89.5	102.7	106.4	87	69.5	97.8	103.9	88.8	86.8	86.2	85.9	80.2	96.6	93.9	95.7	85	102.5	86.8	81.3	118.3
Q96HA1	Nuclear envelope pore membrane protein POM 121	POM121	1.022	1	1.169	0.883548	111	117.2	94.7	103.8					79.3	80.5	78.2	94.2					110.3	108.9	128.2	109.1					91.4	85.8	111.9	95.5
P48058	Glutamate receptor 4	GRIA4	1.238	1	1.09	1	103.7	99.7	78.1	105.2	100.1	98	94.1	101.3	91.9	82.3	96.5	88.3	79.3	82.5	86.5	85.2	128.1	128.4	115.6	116.2	128.7	119.4	115.7	133.1	81.1	89.2	103.4	92.2	88.7	95.2	97.3	94.9
Q9NRW7	Vacuolar protein sorting-associated protein 45	VPS45	1.163	0.000133094	1.089	0.218913	92	87	89.4	94.8	95.4	93.7	96.1	91.8	96.7	94.4	91.7	98.5	93.9	101.8	100.6	93.2	108.3	108.9	105.9	106.4	91.7	107.7	110.8	117.4	104.2	108.6	106.4	106.6	101.6	100.2	100.1	104
Q15648	Mediator of RNA polymerase II transcription subunit 1	MED1	1.252	0.0164529	1.044	1	96.9	90.3	86.1	103.2	81.6	77.1	77.8	86.3	92	104.4	95.5	98.8	98.5	100.4	99.2	102.1	108.9	106.7	113.6	103.8	103.2	107	115.5	119.2	102.9	91.7	101.4	103.7	117.8	112.1	96	106.3
P24593	Insulin-like growth factor-binding protein 5	IGFBP5	0.279	5.30048e-14	0.881	1	235	244.8	247.7	217.9	234.6	230.3	221.7	225.9	53.4	44.6	55.1	49.6	49	54.1	60.7	58.9	58.6	70.6	70.8	59.5	69	63.9	62.8	66	46.5	45.2	47.2	53.7	44.9	60.1	50.9	47.3
Q9UH62	Armadillo repeat-containing X-linked protein 3	ARMCX3	0.984	1	1.049	1	79.7	111.3	106.6	95.8	101.6	98.6	115.3	107.5	86.2	98	119.9	93.9	93.2	93.1	96.3	96.9	89.6	106.5	112.6	108.6	104.7	100	99.4	94.8	103.2	82.6	107.5	98.3	99.6	100.7	98.3	99.9
Q9H0E9	Bromodomain-containing protein 8	BRD8	1.217	1	1.025	1	84.9	104.7	79.5	85.2	96.2	87.6	88.8	98.5	99.4	96.9	97	103.1	91.7	104.7	100	96.1	120.7	116.1	102.1	105.8	107.6	104.8	114.2	107.1	110.9	92.2	105	96.4	95.8	103.5	105.5	97.9
P49006	MARCKS-related protein	MARCKSL1	0.907	1	1.148	1	115.1	110.9	104.6	104.8	109.6	111.1	103.3	107.5	89	84.7	94.9	100.3	87.4	89.4	94.1	86.5	105.1	94.2	94.8	95.4	101.7	104.2	93.5	108.9	102.8	104.4	103.1	96	101.2	102.3	102.6	96.7
O75351	Vacuolar protein sorting-associated protein 4B	VPS4B	0.551	5.30048e-14	1.019	1	145.9	134.9	146.8	142.8	146.4	145.4	142.5	143.2	86.7	86.2	95.7	82.6	79.2	89.2	89.2	91.7	78.5	76	78.2	83.5	91.1	76.1	80.5	80.6	92.2	90.1	90.6	89.1	85.7	85.3	92.2	81.6
O43592	Exportin-T	XPOT	1.446	2.1353e-06	0.967	1	65.9	63.5	62.4	69.7	64.6	66	66.2	67.9	117.7	131.8	115.7	121.5	122.8	121.1	127.8	128.5	97.4	95.6	89	97.8	78.2	92.3	95	99.6	109.6	126.5	113.8	122.1	122	111.9	118.4	117.8
Q8NBJ7	Inactive C-alpha-formylglycine-generating enzyme 2	SUMF2	1.041	1	0.871	0.883549	97	98.2	98.2	88.3	97.7	113.9	103.2	91.6	118.7	107.4	118.3	102.3	106	108.5	94.6	102.3	89.9	93	98.9	112.3	104.6	100.8	103.3	110.2	95	100.4	90.7	91.4	86.9	84.1	94.4	97.9
Q9Y3D6	Mitochondrial fission 1 protein	FIS1	1.328	0.450499	1.153	1	94.9	86.8	79.8	75.7	83.2	78.6	90.3	81.3	97.4	97.2	95.8	88	101.3	94.1	84.7	102.2	114.5	114.4	108.4	105.6	109.4	100.7	113.8	109	116.7	103	111.7	110.1	110.2	116.9	110.9	113.6
Q9UNF0	Protein kinase C and casein kinase substrate in neurons protein 2	PACSIN2	0.765	1.22854e-06	0.927	0.712796	108.8	112.6	110.3	112	114.5	110.4	122.4	111.2	99.4	103.3	106	106.9	104.6	108.3	105.8	103.4	88.2	85.1	88	85.5	84.2	86.6	85.2	82.9	97	98	98.5	100.4	98.2	95.2	91.8	95.4
P60866	Small ribosomal subunit protein uS10	RPS20	1.19	0.693932	1.014	1	98	90.7	86.1	79.7	87.7	79.1	88.3	71.1	100.1	106.9	111.5	99.5	103.5	100.3	109.7	109.6	105.4	108	105.9	93.9	100.3	102.1	103.5	103.2	100.9	103.2	99.9	110.4	110	105	118.5	108.1
Q13438-7	Isoform 7 of Protein-9	OS9	1.024	1	0.972	1	109.7	95.5	107.5	122.8					98.2	97.7	74	87.5					111.2	125.9	107.3	111.3					67.2	93	104.2	86.9
P31930	Cytochrome b-c1 complex subunit 1, mitochondrial	UQCRC1	0.485	5.30048e-14	1.025	1	158.9	168	174.8	168.7	167.3	170.7	168.9	180.3	69.4	75.2	72	78.1	62.4	72	75	75.1	88.1	79.5	81.1	92.7	77.1	81	82.7	83	73.5	66.8	73.4	79.9	77.2	77.3	78.4	71.4
Q9BTD8	RNA-binding protein 42	RBM42	1.264	0.168165	0.989	1	72.8	82.4	93	84.9	85.8	87.1	75	90.2	102.5	112.8	101.3	98	106.6	100.1	104.4	107.8	131.9	104.1	96.8	107.9	113	121.9	108	98	114.9	101.4	89.1	106.2	103	90.9	101.6	106.6
O00461	Golgi integral membrane protein 4	GOLIM4	1.115	1	1.158	1	99	114.5	126.9	131.1	77.4	62.5	106.8	84	76.7	91.9	104	80.2	82.7	94	85	94.4	76.1	119	105.5	81.7	111.5	118	122.8	121.4	102.5	102.3	88.3	100.3	116.2	116.4	122.2	84.8
P28340	DNA polymerase delta catalytic subunit	POLD1	1.14	0.107842	0.665	0.00042695	71.4	79.5	74.2	66.5	79.7	75.5	78.4	79.8	159.2	147.3	165.8	145.1	118.9	130.5	124	119.9	85.8	87.3	83.5	75.7	103.8	106.6	88.1	101.4	88.7	94.3	88.3	87.3	94.7	84.8	108.4	105.7
Q12955	Ankyrin-3	ANK3	0.75	0.0547056	0.858	0.803436	131.1	114.5	98.7	105.4	101.4	112.3	116	115.4	94.2	120.5	104.8	83.9	106.6	108.2	118.5	133.2	77.8	98.3	97.5	98.3	80.9	84.6	77.8	85.4	107.4	92.5	94.5	80.7	105.4	91.7	77.2	85.5
Q5ZPR3	CD276 antigen	CD276	0.939	1	0.995	1	114.4	108.9	111.2	99.6	111	112.9	108.9	102.6	94.2	89.1	98.5	98.8	91.6	111.9	92.9	95.7	104.4	110.2	93.7	102.9	105	95.1	103.5	100.5	89.2	96.1	95.2	93.8	81.7	95.4	87.3	103.9
Q96BM9	ADP-ribosylation factor-like protein 8A	ARL8A	1.061	0.724509	1.05	1	100.5	103	93.6	92.6	94	96.4	111.4	95.7	101.2	97.2	96.9	98.1	91.4	106.9	94.9	96.5	111.2	97.6	98.8	105.1	98.3	109.9	105.4	97.1	109.1	93.4	98.8	102.9	102.4	101.5	104.4	93.8
Q9Y371	Endophilin-B1	SH3GLB1	0.619	0.0539806	1.066	1	137.3	142.4	141.1	139.2	135.9	127.2	143.1	136.2	92	85.6	86.7	85.6	81.5	78.9	87.7	86	87.9	88.8	84	75.7	83	80.4	87.1	89.7	90.2	88.2	89	86.2	92.9	96.2	94.2	100
Q93052	Lipoma-preferred partner	LPP	0.625	0.316825	1.047	1	127.2	123.8	139.3	134.5	121.8	133.6	130.4	121.8	76.6	91.8	105.6	80.4	92.6	99.6	95.6	95.9	86.3	73.6	80.6	89.7	80.4	85.8	77.1	68.4	86.2	106.5	102	95.9	100.7	94.7	105.3	96.4
Q9H5K3	Protein O-mannose kinase	POMK	1.153	1	0.851	1	86.6	102.7	87.5	84.8	104.7	105.1	111.2	88.5	105.4	104.9	111.1	99.1	100	90.8	114.8	106.5	106.5	119.3	108.7	121.4	93.5	110.1	120.5	109.6	84.2	90.5	88.5	98.9	81.9	79	91.6	92.2
P22670	MHC class II regulatory factor RFX1	RFX1	1.398	1	0.887	1	69	78.8	68.3	73.5	79.5	74.3	78.6	81	114.8	101.3	130.5	134.3	115.6	113.9	117	112.2	91	89.5	107.2	106.4	108.3	107.6	99.2	114.2	96.6	120.4	112	106.4	99.6	99.1	104.7	95.3
P36776	Lon protease homolog, mitochondrial	LONP1	0.563	5.24984e-08	0.895	0.441929	149.7	154.6	145.3	155.7					87.9	77.5	90.9	85.8					88.1	80.3	83.3	88.8					77.8	77	79.6	77.7
Q9ULU4	MYND-type zinc finger-containing chromatin reader ZMYND8	ZMYND8	1.171	0.190843	1.153	0.931831	83.8	94.8	87.8	92.1	96.5	96.7	86.2	93.2	92.5	86.4	93.4	100.5	106.5	89.3	88.5	84.5	104.7	114	109.4	102.7	121.3	105	109.1	107.9	111.2	104.5	111.7	110.5	102.1	105	103.8	104.3
Q00403	Transcription initiation factor IIB	GTF2B	1.165	1	1.133	1	60.2	86.3	86.9	80	86.9	79.8	97.5	78.9	82.1	126.5	101.6	82	99.5	110.4	121.1	98.3	92.8	104.3	100.3	70.3	89.4	106.3	116.8	93.3	148.6	142.5	115.6	119.8	112.3	110.5	96.5	102.5
P22492	Histone H1t	H1-6	1.142	0.00707421	1.115	0.689932	86.4	90.1	92.6	78.9	92.8	97.7	93.8	92.9	87.5	98.1	89.3	97.8	95.5	95.1	106.3	105	102.7	108.3	111.9	103	115.7	103.7	108.2	98.3	118.1	115.4	112.4	107.4	95.3	91	108.1	100.4
P48739	Phosphatidylinositol transfer protein beta isoform	PITPNB	0.603	0.0652595	1.067	1	139.4	134.5	136.8	136.3	138.4	138.2	132.2	128.7	83.3	85.3	89.2	92.3	87.6	91.6	88.5	90	82.3	80.7	90.9	84	77.3	74.6	90.7	82.5	95.5	92.3	94.1	83	97.4	98.2	100.3	83.9
Q14671	Pumilio homolog 1	PUM1	1.245	1	0.997	1	84.8	81.5	84.4	80.7	84.1	94.3	85	85.5	98.8	107	109.3	107.2	110.7	98.1	104.6	101	104.9	101.6	110.7	105.7	102.9	103.9	113.1	108	105.1	100	108.1	110.1	96.4	107.4	99.1	106
Q8WUY1	Protein THEM6	THEM6	1.2	1	0.891	1	100.6	97.5	101.2	94.6	103	88.4	94.6	95.9	92.4	103.5	106	96.9	108.5	97.6	89	95.3	116.4	115.7	108.5	113.2	144.3	121.4	131.1	93.6	87.9	93.1	83	89.5	80.2	95.6	85.4	76.2
Q99614	Tetratricopeptide repeat protein 1	TTC1	0.673	3.41837e-10	1.132	0.0188318	140.5	139.3	125.4	135.2	128.2	132	128.2	141.4	69.8	84.8	84	85.7	82.7	84	79.9	87.7	89.5	93.3	90.3	78.2	91.7	93.1	85.5	82.6	109.8	93.1	86.5	94.7	98.6	97.2	95.5	91.6
P05114	Non-histone chromosomal protein HMG-14	HMGN1	1.068	1	0.935	1	89	87.7	85.3	78.5	89.4	88.9	83.4	89.2	118.5	120.9	103.6	114.8	115.1	106.5	110.8	109.1	101.2	88.2	95.7	89.4	106.4	93	95.8	91.2	109.3	109.5	104	104.5	106.4	102.2	109.3	103.2
Q99829	Copine-1	CPNE1	1.121	1	1.01	1	91.7	93	85.6	94.8	108.8	90.9	77.3	89.9	105.5	91.3	109.3	112.2	113.6	83.2	111	102.9	104.8	80.3	85.5	104.2	100.5	104.6	95.6	109.1	113.4	110.8	124	93.7	108.1	100.6	95.2	108.7
Q9UHQ9	NADH-cytochrome b5 reductase 1	CYB5R1	0.953	1	0.977	1	128.8	116.7	115.4	118.1	100.5	109.1	107.4	114.1	82.2	91.4	84.5	88.4	89.1	94.7	91.8	89.1	112.6	106.1	113.8	108.6	108.2	113.4	110	108.7	86.4	82.6	78.7	85.7	91.5	93.2	87.7	91.5
P55327	Tumor protein D52	TPD52	1.311	0.392231	0.962	1	71.4	76.3	81.4	81.3	70.1	76.3	73.8	69.8	114.4	118.8	112.7	113.4	117.9	119	108.8	119	95.8	96.1	102.8	101	101.8	90.1	94	100.7	111.9	113.2	104.5	105.2	110.9	114.8	121.4	111.6
P51805	Plexin-A3	PLXNA3	0.896	1	1.235	1	116.7	131.4	138.1	134.2	111.4	122	117.5	127.3	68.1	86	92.1	74	71	63	65.3	52.9	91.7	112.7	106.4	110.7	108.7	131.6	118.5	141	81.3	79	91.1	86.8	82	105.1	84.9	97.9
P54709	Sodium/potassium-transporting ATPase subunit beta-3	ATP1B3	1.006	1	1.151	1	118.1	110.6	108.4	114	118.1	117.6	116	105.6	79.6	77.8	78.8	78	84.5	80.4	75.7	82.9	119.1	112.8	112.8	115.3	116	121.6	104.1	118.8	97.1	89.3	95.8	92.6	93.7	89.7	89.6	85.7
Q96KP4	Cytosolic non-specific dipeptidase	CNDP2	1.49	0.239261	1.097	1	67.8	71.5	72.6	70.4	68.9	69.9	76.1	73.2	115.3	103.7	104.6	109.3	111	114.6	104.9	101.2	105.2	109.6	110.5	93.3	96.2	93.4	107.4	106.2	117	116.2	106.3	126.8	117.1	117.9	122.1	120.1
P63027	Vesicle-associated membrane protein 2	VAMP2	1.379	0.0070652	1.21	0.441929	89.3	102.6	70.7	92.9					90.8	81.4	87.8	74.8					129.7	136.5	121.6	114.3					104.7	96.9	100.1	106
P47914	Large ribosomal subunit protein eL29	RPL29	0.937	1	0.866	1	104.9	99.5	91.1	98.3	94.4	89.1	101.4	87.7	121.6	111.2	112.9	115.2	122.4	106.1	114.5	118	91.8	90.6	87.4	87.8	100.8	89.8	91.6	83	99.7	102.5	94.4	91.1	102.2	104.1	99.1	95.8
P46109	Crk-like protein	CRKL	0.762	0.00883882	1.112	1	121	116.2	114	102.5	110.5	112.3	112.3	110.9	93.3	91.2	95.2	97.3	95	93.8	101.8	93.6	94.7	81.7	88.6	85	83.6	89.1	86.1	82	113.5	103.3	96.5	106.1	98.9	103.9	105.9	120.4
Q8N2K0	Lysophosphatidylserine lipase ABHD12	ABHD12	1.242	0.450287	0.87	1	97.1	89.7	94.5	109.3	97.9	93.1	91.9	82.4	96.1	112.8	100.2	89.7	99.4	105.2	94.1	109.4	116.3	118	112	121.4	112.3	114.6	116.7	119.3	85.7	83.3	87.8	85.9	90.2	88.6	84.8	100.3
O00154	Cytosolic acyl coenzyme A thioester hydrolase	ACOT7	0.851	0.872295	0.963	1	111.3	98.4	115	98.4	108	108.4	98.3	102.7	104.6	118.3	98	112.7	105.9	98.4	97	108.2	89	81.6	97.4	82.8	90.1	96.3	93.1	82.9	102.1	91.8	101.8	96.7	100.9	93.6	110.4	105.9
Q8TB72	Pumilio homolog 2	PUM2	1.092	1	1.083	1	92.5	105.3	82.6	95	86.6	88.1	80.6	95.9	110.7	107.5	93.9	97	98.3	98.8	113.5	96.3	94	88.2	89.6	120	111.5	105.6	96.2	101.1	115.8	111.5	88.5	107.8	113.8	105.7	103.6	104.5
P28074	Proteasome subunit beta type-5	PSMB5	1.211	0.000420723	0.92	0.289877	82.7	76.5	70.3	80.1	87.6	81.6	78.8	82.3	124.8	117	114.5	114.9	122.4	114.5	114.5	115.9	100.2	97.6	92.8	96.2	98.1	101.2	100.4	90.3	106.7	103.5	111.3	111	100.3	106	106.3	99.8
Q9P0K7	Ankycorbin	RAI14	0.651	0.929667	0.895	1	123.3	122.8	124.3	128.8	126.6	128.9	122.9	119.8	99.3	103.3	107.5	99.9	100	108.8	101.3	101.1	84.1	80.6	83.4	80.7	79.1	75.2	77.2	89.4	93.7	88.3	90	89.9	96.3	89.3	91.2	93
Q9NZZ3	Charged multivesicular body protein 5	CHMP5	0.778	1	1.106	1	107.2	118.8	115	114.3	112.5	117.4	105	116.5	82.2	102.2	86.5	94.9	84.6	74.7	110.9	101.6	88.4	89.3	97.8	109.5	89.1	79.9	100	88.7	89.8	100.6	117.7	86	98.7	100.1	100.1	120.2
Q92823	Neuronal cell adhesion molecule	NRCAM	0.796	0.0886202	1.343	0.0343531	138.8	133	144.7	127.8	123.3	131.4	124.3	132.5	65	55.2	69.8	78.5	70.9	68.4	71.5	72.2	116.3	96.6	94	114.4	109.4	95.7	106.3	103.8	94.1	86.7	88	97.2	105.9	94.9	88.4	101.2
Q96EY8	Corrinoid adenosyltransferase MMAB	MMAB	0.536	0.00247877	1.502	0.116525	209.9	130.1	160.9	165.2					44.1	53.8	70.6	64.6					80.6	74.1	94.8	96.2					95.4	90	82.7	87.2
O43148	mRNA cap guanine-N7 methyltransferase	RNMT	1.45	0.793695	1.131	1	70	79	71.2	78.2	52.5	76.4	81.1	68.5	111.3	101	92.3	109.8	104.6	100	91.2	124.5	98.9	104.3	115.1	114.5	107.8	94.2	106	119.9	126.8	101.1	107.2	119.4	117.1	129.9	115.4	110.9
Q13595	Transformer-2 protein homolog alpha	TRA2A	1.121	1	1.179	1	95.1	99.2	99.9	104	96.9	93.1	90.3	88	92.9	89.3	87.3	90	83.4	90.6	98.9	83.8	92.1	104.8	110.2	109.1	113.2	105.8	106.1	110.9	103.5	101.9	119.9	101	113.4	114.1	105	106.5
Q9Y3E5	Peptidyl-tRNA hydrolase 2, mitochondrial	PTRH2	1.084	1	0.838	1	104.9	96.5	101.8	100.9	103.6	128	117.2	118.8	92	93.2	103.2	103.6	92.4	97	103.6	98.2	119.2	124.1	111.4	112.2	121.5	113.8	111.6	100.2	90.2	83.2	82.9	80.8	69.2	89.4	64.1	71.6
O95479	GDH/6PGL endoplasmic bifunctional protein	H6PD	1.095	1	0.953	1	98	98.7	111.1	104	99.3	96.9	108.1	103.6	94.7	93.4	95.8	100.2	90.4	99.6	98.4	96	112.2	112.9	111.1	98.9	112.4	102.4	110.1	111.1	91.5	99.8	91.3	86.4	88.7	99.6	90.9	92.5
P63151	Serine/threonine-protein phosphatase 2A 55 kDa regulatory subunit B alpha isoform	Ppp2r2a; PPP2R2A	1.026	1	1.075	1	104	100.6	147	82.3	91.5	92.5	104.5	91.3	92.8	106.5	102	66.1	97.2	107	99.2	102.6	112.8	100	77	97.8	87.6	98.3	99.8	101.8	116.2	68.9	90.7	135.3	111.7	98.4	104.6	111.9
Q9ULX7	Carbonic anhydrase 14	CA14	1.186	1	1.094	1	99.5	88	96.9	106.1	90.7	101.5	92.7	95.2	94.8	99	85.3	80.9	100.4	88.4	86.4	91	111.6	116.6	114.8	118	111.2	110.6	113	115.7	99	97.1	83.9	108.4	111	95.8	100.1	96.7
Q9UBE0	SUMO-activating enzyme subunit 1	SAE1	1.709	0.00623606	0.862	1	53	57.4	59.7	61.3	61.9	57	54.7	53.1	136.4	134.5	133.1	125.5	128.7	132.5	134.6	128.4	80.4	94.8	104.5	102.1	92	102.7	96.2	99.2	110.3	120.3	114.3	112.4	114.9	113.4	115.9	114.8
P25787	Proteasome subunit alpha type-2	PSMA2	1.107	1	0.957	1	95.3	77.3	87.8	91.3	94.2	73.6	83.1	97.9	99.3	115.7	116.1	105.4	113.8	92.2	106.5	116	107.9	94.1	96.6	94.5	105.3	101.7	105.8	73.7	98	107.6	103.1	110	91.2	97.9	119.3	127.8
Q16186	Proteasomal ubiquitin receptor ADRM1	ADRM1	0.928	1	0.937	1	101.9	110.5	99.3	94.2	109.8	96.1	88.7	111.1	101.8	113.8	118.4	102.6	117.1	98.4	98.4	111.8	90.7	85.6	97.9	98.4	96.2	99.2	90.1	90.4	105.7	87	101.2	90.8	99.8	100.9	102.5	89.7
P39687	Acidic leucine-rich nuclear phosphoprotein 32 family member A	ANP32A	2.526	8.83842e-08	0.9	1	37.9	35.4	39.7	47.2	41.4	45.1	38.6	44.9	118.1	130.4	129.2	142	138.4	139.8	139	133.7	98.7	106.9	107.7	110.5	92.9	101.7	100.2	103	111.6	124.3	131.4	128.9	115	112.6	133	120.6
Q15404	Ras suppressor protein 1	RSU1	0.443	4.24741e-06	0.94	1	159	158.9	161.9	168.2	154	162	172.1	156.6	82	73.7	90.7	91.4	85	83.8	92.7	88.8	65	74	71.5	70.4	72.9	68.1	76.4	70.8	83.8	80.4	82.9	86.4	76.3	75.8	78	86.8
P23258	Tubulin gamma-1 chain	TUBG1	0.649	0.117185	1.044	1	123.8	129	147.6	121	148.7	128.2	132.2	136.2	82.3	106.8	101.2	79.2	89.2	89.7	86.2	91.1	88.3	86.6	79.6	78	85.2	82	84.6	85	74.5	108.2	101.3	92.6	89.8	78.8	94.2	98.8
O00743	Serine/threonine-protein phosphatase 6 catalytic subunit	PPP6C	1.049	0.886088	0.954	1	94.5	94.4	86.7	91.4	86.6	95.1	88.7	89.6	114.5	109.6	104.4	110.8	111.2	106.9	104.8	112	117.6	91.2	102.7	87.3	88.3	95.6	94.2	97	103.5	96.5	106.8	88.1	110	112.1	110.6	97.2
Q6IBS0	Twinfilin-2	TWF2	0.535	0.667978	0.896	1	129.2	142.3	133.9	136.9	161.4	165.7	154.8	155	89.9	102.8	77.8	94.2	85.2	86.8	95.9	91.5	78.8	83.6	83.7	89.6	80.1	73.4	72.9	65.5	84.3	94	78.4	100.7	83.9	78.7	72.6	76.7
P84085	ADP-ribosylation factor 5	ARF5	1.234	0.152197	1.083	1					79.3	68.1	94.5	86.5					91.5	104.1	103.9	105.3					113.2	90.1	105.1	99.4					114.3	111	133	100.7
P46976	Glycogenin-1	GYG1	1.063	1	0.938	1	76.7	69.5	85.9	80.4	86	83.9	89.6	83.7	121.8	116.2	101.2	110.3	121.7	127.8	115	115.2	86.2	106.3	98.1	91.7	99.2	86.6	82.1	85	98.9	124.4	121.7	110.6	102.6	106.5	110.8	104.1
Q9NQT5	Exosome complex component RRP40	EXOSC3	1.195	1	0.987	1	87.3	85.3	99.2	87.8	77.4	85.2	93.1	93.1	100.7	116.5	104.9	114.6	132.4	104.8	89.3	91.4	100.6	115.3	105.8	92.7	95.7	130.8	110	103.5	98.6	103	82.6	105.1	103.9	105.2	110.7	73.5
P35251	Replication factor C subunit 1	RFC1	1.086	1	0.954	1	94.7	103.5	97.9	89.4	90.7	85.2	88	103.1	87	109.4	107.5	107.2	123.4	95.6	100.1	103.4	96	90.3	107.6	105.6	103.8	100.1	101.2	99.5	106.4	109	93.7	94.8	95.6	88.1	116.7	105.6
P35914	Hydroxymethylglutaryl-CoA lyase, mitochondrial	HMGCL	0.76	0.468932	1.111	1	120.2	128.8	125.1	135.6	123	127.1	128.1	132	86.1	83.1	85	81.3	77.2	81.7	91	82.8	96.9	99.6	94.1	97	93.9	101.5	101.3	94.9	92.3	91.8	92.5	90.7	86.9	94.3	91.9	92.4
P27544	Ceramide synthase 1	CERS1	1.473	0.10901	1.3	1	94.1	85.5	87.8	89.5	75.8	83.8	97.5	84.6	78.1	82.9	73.2	76.7	73.4	80.7	86.4	83.3	124.6	138.1	122.9	126.5	126.1	141.2	138.2	128.7	110.6	107.5	99	103	98.9	90.7	103.4	107.4
Q9C040	Tripartite motif-containing protein 2	TRIM2	0.537	4.54347e-09	1.006	1	144.4	152.4	152.9	152.7	153.4	155.6	143.1	148	78	84.6	88.7	77.1	83.3	94	86.3	83	82.3	79	81.7	85.5	77.5	82.4	86.4	76.8	84.6	86.9	85	84.3	90.2	82.8	76.9	80.5
Q9UJZ1	Stomatin-like protein 2, mitochondrial	STOML2	0.38	5.30048e-14	0.926	1	191.4	186.3	193.7	181.5	189.6	174.1	177.5	190.2	74.1	65.3	81	75.9	73	73.2	74.8	68.4	69.6	72.5	70.6	64.3	84.6	68.3	72.2	75.2	68.5	74.8	62.9	67.6	72.8	67.3	70.9	67.9
Q6P1M0	Long-chain fatty acid transport protein 4	SLC27A4	1.173	0.896275	0.835	1	94.3	99	94	106.9	95.7	97.2	104.4	93.9	105	102.6	107.3	99.2	96.8	102.9	101.9	106.2	108.9	113	112.4	113.3	115.4	117.6	116.2	107.6	86.9	82.1	90.2	84.8	84.7	73.1	94.5	91.8
Q8NBM8	Prenylcysteine oxidase-like	PCYOX1L	1.025	1	0.978	1	80.6	98.9	98	97.1	94	95.9	101.2	109.4	96.6	109.9	97	106.7	106.2	99	103	100.4	92.3	97.7	120	110.7	99.1	100.9	95.1	104.3	92.2	102.1	99.4	101.1	99.6	98	101	92.9
Q92688	Acidic leucine-rich nuclear phosphoprotein 32 family member B	ANP32B	2.397	5.30048e-14	0.869	2.1572e-05	43.1	38.8	41.2	46.7	44.6	39.7	39.5	43.3	143.1	136.8	136.1	131.2	142.9	145.2	136.8	136.2	100.2	97	101.4	101.1	103.3	101.1	99.2	102.3	122.6	122.9	119.2	118.6	115.4	113.3	119.5	117.8
MET007P22626-2	ROA2_Met007		1.112	1	1.07	1	90.1	110.7	107.6	87.6	89.3	94	95.6	102.1	85.5	93.6	101	94.4	80.8	84.6	90.4	120.7	97.7	100.6	110.5	98.7	93.7	117.7	113.7	133.6	120.5	109	92.5	100	92.3	96.9	104.9	89.8
Q9Y320	Thioredoxin-related transmembrane protein 2	TMX2	1.235	0.230139	0.987	1	94.3	95.9	93.9	107	101.4	99	95.1	100.7	93.3	92.6	88	93.9	84.1	83.3	89.5	92.2	117.2	121.7	133.5	109.6	114.9	119	127.3	131.9	85.2	91.4	94.8	87.6	85.7	95.3	92.6	88
O76003	Glutaredoxin-3	GLRX3	0.722	0.301268	1.002	1	119	123.7	126.1	131	109	120.2	120.2	106.5	99.3	96.1	106.7	98.4	100.9	92.1	93.2	94	77.3	81.9	84.1	86.4	92.2	87.3	87.1	88.4	92.3	94.1	91.4	92.1	104.6	102.2	101.2	101
P54753	Ephrin type-B receptor 3	EPHB3
Q13449	Limbic system-associated membrane protein	LSAMP	1.066	0.602505	1.067	0.530589	99.7	105.1	106.3	110.5	111	97	106.5	98.3	94.5	82.1	91.1	91	83	75.7	89.6	93.4	118.1	112.7	112.6	99.8	129.1	120.2	93.8	110.1	96.7	93.9	99.5	86.5	100.2	94.4	95.9	101.8
P36551	Oxygen-dependent coproporphyrinogen-III oxidase, mitochondrial	CPOX	1.147	1	0.996	1	82.2	97.5	90.7	89.5	95.7	99.2	100.4	87.9	120	78.3	114.9	120.7	96.4	105.6	90.9	89.5	99.4	110	117.1	98.7	108.9	110.4	104.9	101.7	80.1	108.2	100.5	92.2	94.2	107.4	100.5	106.3
Q9Y2K7	Lysine-specific demethylase 2A	KDM2A	1.343	0.261833	0.941	1					99.8	71.6	64.8	79					83.7	117.1	129.9	109					132.9	99.4	102.6	85.1					104.1	108.7	102	110.3
O75695	Protein XRP2	RP2	0.913	1	1.131	1	91.9	114.6	106.1	119.5	120.3	116.9	117.9	108	70.6	91.5	81.6	73.8	96.8	89.1	89.2	78.6	93.7	107.8	116.3	110.4	103.6	97.4	102.3	113.2	97.9	92.9	119	112.2	95	80.8	101.4	89.6
P59768	Guanine nucleotide-binding protein G(I)/G(S)/G(O) subunit gamma-2	Gng2; GNG2	1.146	0.309437	0.997	1	98.7	99.9	114.6	106.8	92.8	97.7	96.3	98.3	85.5	78.9	111.2	89.1	103	86.2	94.4	109.4	118.3	103.3	113.4	120.5	112.4	107.7	131.6	109	93.6	76.3	89.3	100.8	100.8	69	88.4	103
Q9Y6H1	Coiled-coil-helix-coiled-coil-helix domain-containing protein 2	CHCHD2	1.419	1	0.931	1	76	76.3	79.9	73.8	77	94.5	87.4	87.7	113.4	114.6	108.6	105.4	108.3	102.3	113.5	108.5	110.9	112.3	111.6	114.6	95	112.3	98.5	106.8	101.9	100.3	98.2	102.3	96.2	97.8	105.1	109
P42566	Epidermal growth factor receptor substrate 15	EPS15	0.795	1	0.974	1	141.4	124.9	117.9	128.6	107.5	108	118	109.7	100.4	86.7	92.7	100.3	92.2	101.5	99.1	95.5	91.3	80.3	95.3	94	96.6	94.7	93.5	89.9	95.5	84.1	86.3	80.1	94.1	97.5	102.5	99.7
Q8TF68	Zinc finger protein 384	ZNF384	1.268	0.361748	1.14	1	85.6	93	85	85.6	81.6	81.1	83.6	88.1	93.1	104.8	100.9	96	83.5	91.6	98.2	102	94.6	107.8	112.7	99.9	112.4	103.1	126.3	108.7	113.2	106.2	109	112.6	104.8	117.6	112.3	105.3
P21266	Glutathione S-transferase Mu 3	GSTM3	1.536	0.235101	1.041	1	59.7	58.9	67.6	65.3	65	65.1	58.2	64.7	108.7	101.8	120	121.8	121.3	112.3	114.4	120.1	93.5	96.2	110.1	88	101	101.9	101.7	98.4	128.3	130.4	128.9	120.8	120.1	121.3	122.7	111.5
Q13601	KRR1 small subunit processome component homolog	KRR1	1.041	1	1.065	1	99.7	101.5	101.5	104.5	99.2	105.9	101.3	97.9	90.6	92.3	93.6	95.4	93.2	90.5	90.8	98.8	106.6	106.2	106.5	108.9	104.5	104.6	104.9	104.6	96	101.8	96.5	98.6	98.8	104.8	106.8	93.2
P54725	UV excision repair protein RAD23 homolog A	RAD23A	1.057	1	1.076	1	82.1	87.3	90.1	100.9	84.9	79.9	81.5	103.1	115.1	99.4	95.5	115.9	91.4	117.3	105.3	104.4	94.5	75	90.7	86.6	111.9	89.6	91.4	97	113.5	111.3	125.8	116.4	107.9	121.9	100.5	112.1
O60493	Sorting nexin-3	SNX3	0.776	2.68733e-05	1.069	1	115.1	110	115.3	108.3	116.3	111.9	107.5	109	99.4	93.4	96.2	96	104.4	97.7	97.2	94.9	85.3	83.4	92.9	93.5	76.9	85.5	91.8	86.7	109.6	102.9	99.1	99.5	110.7	103.9	101.3	104.2
O00422	Histone deacetylase complex subunit SAP18	SAP18	1.034	1	1.103	1	107.3	100	95	100.7	102.6	100.8	110.2	89.1	107.7	91.7	97.6	90.5	89.1	89	92.6	91.3	112.4	106.5	98.5	88.1	108.4	101.3	101.9	108.9	117.5	89.2	99.3	97.9	97	106.8	108.4	102.5
Q9Y305	Acyl-coenzyme A thioesterase 9, mitochondrial	ACOT9	0.51	0.58083	0.938	1	155.6	164.3	171	168.6	158.6	160.8	159.8	167.2	77.5	84.3	81.3	81	79.3	76.7	95.5	77.8	82.3	84.5	83.4	77.1	65.3	84.8	86.2	70.3	75.8	72.4	69.3	71.5	83.8	74.6	76.7	82.7
Q96C01	Protein FAM136A	FAM136A	1.254	0.123488	1.074	1	85	86.9	93.1	94.9	96.8	91	81.6	80.3	103.1	87.7	97.4	94.3	103.3	102.6	97.5	96.1	100	115.9	119.9	110.6	114.6	103.2	105.8	112.5	105	99.8	102	104.3	106.1	95.2	107.1	106.4
Q9H814	Phosphorylated adapter RNA export protein	PHAX	1.148	0.263419	0.88	1					80.6	74.8	91.8	94.2					121	117.1	100.6	118.6					95.2	103.5	91.1	102.5					104	107.2	94.5	103.4
P49773	Adenosine 5'-monophosphoramidase HINT1	HINT1	0.985	1	1.001	1	87.1	90.7	89.8	88.9	82.2	93.7	87.9	84	112.2	112.9	109.9	119.6	117.5	110.2	97.6	113.9	86	92.3	82.6	85.6	89.3	88	81.3	92	115.1	107.4	109.5	110.4	116.3	118.4	108.8	118.9
P53041	Serine/threonine-protein phosphatase 5	PPP5C	1.084	1	0.972	1	79.3	85	96.4	91.1	80.8	74.8	100.1	88	121.8	105	96.9	97	110.5	121.3	111.4	131.8	85.6	91.7	98	97.6	78.4	95.9	107.6	86.2	113	124.8	106.6	110.1	105.3	103.8	108.9	95.3
Q7L2E3	ATP-dependent RNA helicase DHX30	DHX30	1.062	1	1.062	1	87.5	90.4	99	93.9	96.9	92.4	87.7	93.1	103.7	91.1	100.6	108.7	109	100.7	94.9	94.4	96.6	95.9	101.9	95.8	100.4	94.4	101.3	106.7	116.2	98.1	99.5	121.2	103.9	106.2	107.4	110.5
Q86SK9	Stearoyl-CoA desaturase 5	SCD5	1.344	1	1.006	1	106.2	78.6	92.3	84.4	89.8	83.6	85.8	91.2	87.2	94	98.3	99.1	91.4	100.3	98.2	92.3	113	105	128.1	124.8	110.8	114.9	121.2	129.5	91.6	104	95.3	98	93.9	102.9	94.2	100
Q96A72	Protein mago nashi homolog 2	MAGOHB	1.067	1	1.118	1	86.1	92.1	96.2	92.3	96	103.2	90.2	100.6	97.1	95.7	94.9	92.8	102.6	90.7	99.6	93.8	99.7	101.2	112.6	110	96	107.1	99.7	96.8	105	101.5	110.5	112.4	99.2	111.9	104.5	108.1
P08651	Nuclear factor 1 C-type	NFIC	1.247	0.0700279	0.836	0.555091	74.9	80.2	85	63.8					133.3	113.2	125.7	121.4					89.5	101.6	92	117.6					112.4	103.2	82.9	103.3
Q68E01	Integrator complex subunit 3	INTS3	1.177	0.0087713	0.967	1	84.5	95.3	87.2	80.8	96.9	91.9	86.6	97.4	106	99.5	103.4	99.2	107	104	101.7	87.3	105.7	105	121.7	117.6	98.7	109.9	103.2	101.2	101.5	100.5	97.4	94.7	108.5	94.6	97.8	113.2
Q9BXW6	Oxysterol-binding protein-related protein 1	OSBPL1A	1.176	1	1.181	1	84.7	88.4	89.8	86	97.9	92.9	89.4	64.7	90.8	93.2	90.4	97	102.1	97.6	105.9	107.1	90.9	108.3	106.3	108.1	115.1	99.5	83.8	102.8	112.9	117.1	119.3	117	120.3	106.9	109.5	104.3
O00264	Membrane-associated progesterone receptor component 1	PGRMC1	1.22	1	0.841	1	93.3	98.8	87.8	90	90.4	99	91.3	102.3	103.9	96.3	107.7	100.8	92.9	111.2	105.1	103	107.9	124.8	118.9	108.3	111.6	113.6	114	109.9	86	101.7	85.7	88.1	87.4	86.7	83.1	98.6
O14964	Hepatocyte growth factor-regulated tyrosine kinase substrate	HGS	0.868	0.406295	1.022	1	109.5	110.2	105.7	108.2	112.6	105.8	117.4	108.9	98.4	92.5	89.7	98.9	95.4	91.7	95.3	102.7	97.9	95.6	107.8	91.4	97.4	92	94.1	92.5	104.5	97.4	91.1	101.1	94.9	96.6	105.1	97.6
O96028	Histone-lysine N-methyltransferase NSD2	NSD2	1.134	1	0.92	1	89.2	86.9	98.5	83	83.8	89.2	88	96.5	107.7	110.6	111.3	109	110.2	110.5	105.6	107.5	96.1	101.4	94.8	104.8	98.3	103.5	99.4	105.6	99.9	95.4	106.8	104.5	99.3	102.2	98.6	101.8
P18065	Insulin-like growth factor-binding protein 2	IGFBP2	0.811	9.93906e-05	0.694	1.16605e-08	122.9	134.5	137.9	135	141.5	141.9	147.5	140	92.6	88.8	86.9	99.9	86.5	83.4	83.2	90.1	104.2	117.1	115.3	111.2	107.6	118.1	109.7	114.2	67.4	61.6	64.2	60.4	59.8	53.5	57	66
Q9Y673	Dolichyl-phosphate beta-glucosyltransferase	ALG5	1.267	0.00400767	0.998	1	82.2	95.9	101.1	91.5	89.7	92.6	98.9	83.3	88.9	98.6	93.9	103.2	103.5	85.4	94.1	99.6	111.9	116.6	116.8	123.3	128.1	103.8	117.5	115.1	94.1	97.5	99.8	84.8	87.6	95.7	108.5	96.4
Q9UBI6	Guanine nucleotide-binding protein G(I)/G(S)/G(O) subunit gamma-12	GNG12	0.768	0.458452	1.087	1	132.8	133.6	116.7	127.5	126.2	125.4	138	123.2	76.8	75.3	86.4	77.7	81.7	84.1	84.6	87.3	109.7	98.4	105.4	97.4	97.4	96.7	94.5	91.4	98.6	82.7	91.5	89.5	100.6	90.6	89.3	89.1
Q8WVK2	U4/U6.U5 small nuclear ribonucleoprotein 27 kDa protein	SNRNP27	1.227	0.983941	1.004	1	82.2	85	78.8	90.7	78.6	90.9	87.7	96.5	112.1	92.6	118.7	113.1	98.6	107.5	100.8	93.2	100.3	108.9	91.3	100.5	114.6	108.2	103.7	111.4	103.1	100.3	110.1	112.4	97.9	106	96.5	107.7
O43396	Thioredoxin-like protein 1	TXNL1	0.85	0.738431	1.004	1	95.8	107.7	107.8	110.1	102.9	104.6	115.6	107.9	103.2	97.4	98.8	93.9	99	104.5	101.6	107	93.1	89.7	103.6	98.3	90.6	84	91.7	91.5	102.9	101	99.6	97.1	92.8	102.7	100.4	103.3
P07947	Tyrosine-protein kinase Yes	YES1	0.968	1	1.29	0.0710181	118	117.7	106.1	111.8	107.7	107.5	112.6	119.3	84	72.4	79.8	78.6	79.6	74.7	92.8	81.1	112.4	111.6	106.1	98.6	115.2	99.2	111.2	101.1	96	96	107.6	103.1	103.9	104.3	102.5	87.3
Q14554	Protein disulfide-isomerase A5	PDIA5	1.137	1	1.02	1	106.9	85.2	100.8	97.3	90.2	89.3	94.2	93.9	98.5	98.5	94.9	108	95.7	105.2	99.7	109.7	107.4	110	103	101.5	106.9	99	106.9	110.9	107.9	81.6	98	100.3	91.7	102.7	101.8	102.2
Q9Y5U9	Immediate early response 3-interacting protein 1	IER3IP1	1.845	0.00269463	0.864	1	76.3	71.4	66.1	71.9	68.1	72.9	74.3	72.6	102.8	107.3	108.4	113.7	113.1	114.1	103.1	94.7	111	135.6	134.5	122.6	114.5	135.8	145.4	132.1	95.5	96.4	95.1	91.3	85.9	96.7	85.2	91.5
O43447	Peptidyl-prolyl cis-trans isomerase H	PPIH	1.112	1	0.964	1	94.9	81.9	91.6	93.3	82.5	91	99.1	89.6	99.9	91.5	109.1	111	104.8	109.2	109	113.2	104.4	107.8	84.4	98.9	102.3	100.9	104.1	93	108.1	104.2	111.4	107.5	99.7	95.4	106	100.3
Q96CW5	Gamma-tubulin complex component 3	TUBGCP3	1.262	1	1.002	1	78.9	65.6	77	88.7	82.4	83.1	92.8	87.9	118	106.6	109.5	86.7	108	108.7	108.4	104.7	104.9	105.5	114.6	116.8	104	92	95.1	97.4	108.6	125.7	96.7	96.3	103.5	113.1	110.5	108.3
P01116	GTPase KRas	KRAS	0.898	1	1.138	1	110.2	103.6	117.5	112.6	104.3	109.5	113.7	120.7	82.5	87.5	94.9	97.2	79	88.8	85.7	90	94.4	106.3	99.9	97.2	94.1	109.2	103.3	100.2	102.8	91.8	103.9	97.6	95.9	101.5	104.9	99.2
Q75QN2	Integrator complex subunit 8	INTS8	1.18	0.79114	1.026	1	105.2	80.9	84.7	87.8	93.7	93.7	86.4	87	107	99.1	87.2	99.5	99.5	103.7	105.1	110.4	123.2	107.2	101.5	100.6	99.3	105.6	94.9	104.8	104.1	104.3	103.4	104.3	105.8	100	99	111.1
Q8IVF7	Formin-like protein 3	FMNL3	0.769	0.200728	0.944	1	85.7	104.9	124.4	127.2					102.8	103	99.6	116.5					85.6	83.1	96.4	90.2					101	85.6	97.1	97.1
Q86U42	Polyadenylate-binding protein 2	PABPN1	1.075	1	1.034	1	93.7	99.5	96	107.9	102.5	93.9	99.1	97.8	96.1	88.1	81.9	99.3	98.3	100.3	107.9	87.7	107.5	114	100.5	120.5	105.7	103	105.9	97.8	92.9	100.2	106	95.9	102.9	103.6	100.7	92.9
Q9Y6K1	DNA (cytosine-5)-methyltransferase 3A	DNMT3A	1.028	1	1.067	1	98.3	96.4	99.5	107.6	107.7	98	99.4	106.9	90	93.8	90.7	85.2	94	96.1	98.9	100.2	106.9	100.6	104	104.2	100.5	104.9	96.2	96.1	120.3	97.7	105.7	99.1	101.1	91.7	97.9	110.3
Q6UXH1	Protein disulfide isomerase CRELD2	CRELD2	0.941	0.950184	0.76	0.0424474	113.9	106.3	118.7	101.2	105.8	101.1	97.7	102.4	104.8	113.5	104.8	114.9	113.3	111.5	113.1	110.8	84.3	98.9	96.8	100.1	91.6	96.9	106.6	103.9	90.7	82.7	81.2	87.3	82.4	83.5	88.9	90.6
Q16401	26S proteasome non-ATPase regulatory subunit 5	PSMD5	0.918	1	0.909	1	106.4	101.7	103.5	103.2	99.9	101	114.5	104.4	107.1	112.3	109	101	88.2	106.3	104.6	107	96.9	92.7	92	97.4	96.2	93.6	84.3	102.3	93.4	90.8	102.4	90.2	98.8	95.1	101.9	101.7
P19388	DNA-directed RNA polymerases I, II, and III subunit RPABC1	POLR2E	0.974	1	0.995	1	105	104.8	103.1	98.4	101.2	106.3	109.7	98	93.5	97.4	92.5	105.3	102.5	97.2	96.8	96	93.7	106.5	101.4	101.1	106.6	102	101.1	97.8	98.1	107.1	94	98.3	88.8	88.8	112.3	95
Q9HAT2	Sialate O-acetylesterase	SIAE	1.18	0.481195	1.46	0.00152958	100.8	106.2	96.8	94.8	96.3	103.3	105.7	94	69.9	74.3	68.1	76.2	80.2	73.1	85.8	78	114.7	116.8	121.2	116.4	117.1	120.8	107.9	100.6	118.4	108.2	104.4	112.8	111.2	110.7	106.2	109.1
Q99496	E3 ubiquitin-protein ligase RING2	RNF2	1.125	0.96423	0.989	1	108.3	88.3	88.7	56.5	96.3	79.8	103.5	95	105.4	118.1	112	86.8	85.7	79.6	103.4	107.7	87.2	117.1	100.7	102.4	122.7	95.8	104.2	104.2	103.9	102.6	83.3	138.8	118.4	91	102.5	110.1
P12955	Xaa-Pro dipeptidase	PEPD	1.307	1	1.073	1	69.7	75.7	75	79.4	85.2	50	49.4	74.1	125.1	117.8	111.3	118.4	83.3	126.6	85.5	91.1	88.8	102	93	102.8	79.1	90.9	110.8	115	103.7	98.5	116	122.9	155.8	131.2	122.7	149.5
Q9UBG0	C-type mannose receptor 2	MRC2	1.18	1	1.122	1	87	103.5	99.8	83.6	92.6	102	106.1	99.1	98.7	74.4	96.9	74.9	79.6	86.5	91.5	93.4	125.1	120.9	106.6	119.4	106.7	118.7	116	113	106.9	94.5	88.3	119.3	109.5	105.5	88.9	90.9
Q96TA1	Protein Niban 2	NIBAN2	0.574	2.48972e-05	0.97	1	138.4	143.6	137	152.1	133.3	162.1	150.2	122.3	105.4	85.8	88.8	90.2	88.3	96	84.3	84.9	78.3	80	82.8	77.3	86.9	84.2	80.8	81	87.5	83.1	80.4	89.5	92.3	90	79	84.3
P63241	Eukaryotic translation initiation factor 5A-1	EIF5A	0.642	0.000183859	0.966	1	135.5	118.7	124	122.8	124.7	125.9	123.5	116.3	91.6	97.5	101.9	104.5	104	97.9	98.6	101.9	77.8	73.1	86.6	79.9	81.5	75.8	87.3	79.1	96.7	101.9	95.2	92.2	98.7	90	97.6	97.1
Q96PY5	Formin-like protein 2	FMNL2	0.911	1	0.94	1	119.6	101	121.9	111.1	108.6	110.9	109.1	121.6	99.2	98	89.7	102.8	92.7	92.8	93.3	98.8	112.2	98.7	93.5	93.5	104.5	98.1	103.6	104.9	100.3	90.4	76.6	91.4	89.3	97.1	85.7	89
[truncated: 2,369 more rows]
