# Supplementary material for: Real-time search-assisted multiplexed quantitative proteomics reveals system-wide cryptic translation initiation in human cancer cells
Source: Genome Biol. 2026 May 28;27:240. doi: 10.1186/s13059-026-04120-z (PMC13404309; doi:10.1186/s13059-026-04120-z)
Supplement: Supplementary file 3 — Additional file 3: Table S3. TMT-based multiplex quantification of the whole proteome changes in DMSO/Torin 1-treated human HeLa cells in response to EGF treatment. [file 13059_2026_4120_MOESM3_ESM.xlsx]

## Sheet: Sheet1
Table S3. TMT-based multiplex quantification of the whole proteome changes in DMSO/Torin 1-treated human HeLa cells in response to EGF treatment
			Torin 1 (－)	Torin 1 (－)	Torin 1 (＋)	Torin 1 (＋)	Sample 1	Sample 1	Sample 1	Sample 1	Sample 2	Sample 2	Sample 2	Sample 2	Sample 1	Sample 1	Sample 1	Sample 1	Sample 2	Sample 2	Sample 2	Sample 2	Sample 1	Sample 1	Sample 1	Sample 1	Sample 2	Sample 2	Sample 2	Sample 2	Sample 1	Sample 1	Sample 1	Sample 1	Sample 2	Sample 2	Sample 2	Sample 2
			Abundance Ratio	Adj. P-Value	Abundance Ratio	Adj. P-Value	Abundances (Scaled)	Abundances (Scaled)	Abundances (Scaled)	Abundances (Scaled)	Abundances (Scaled)	Abundances (Scaled)	Abundances (Scaled)	Abundances (Scaled)	Abundances (Scaled)	Abundances (Scaled)	Abundances (Scaled)	Abundances (Scaled)	Abundances (Scaled)	Abundances (Scaled)	Abundances (Scaled)	Abundances (Scaled)	Abundances (Scaled)	Abundances (Scaled)	Abundances (Scaled)	Abundances (Scaled)	Abundances (Scaled)	Abundances (Scaled)	Abundances (Scaled)	Abundances (Scaled)	Abundances (Scaled)	Abundances (Scaled)	Abundances (Scaled)	Abundances (Scaled)	Abundances (Scaled)	Abundances (Scaled)	Abundances (Scaled)	Abundances (Scaled)
Accession	Description	Gene Symbol	(EGF 60 min) / (EGF 15 min)	(EGF 60 min) / (EGF 15 min)	(EGF 60 min) / (EGF 15 min)	(EGF 60 min) / (EGF 15 min)	TMT126	TMT127N	TMT127C	TMT128N	TMT126	TMT127N	TMT127C	TMT128N	TMT128C	TMT129N	TMT129C	TMT130N	TMT128C	TMT129N	TMT129C	TMT130N	TMT130C	TMT131N	TMT131C	TMT132N	TMT130C	TMT131N	TMT131C	TMT132N	TMT132C	TMT133N	TMT133C	TMT134N	TMT132C	TMT133N	TMT133C	TMT134N
Q15149	Plectin	PLEC	1.023	1	0.986	1	104.4	103.3	104.8	102.3	105.3	103	101.8	100.8	95.5	95.3	95.3	96.8	95.1	97.4	96.8	96.5	107.7	104.4	106.1	105.1	108.5	104.8	105.9	104.8	96	94.5	94.4	94	96	94.7	95.8	92.7
Q15149-8	Isoform 8 of Plectin	PLEC	0.975	1	1.008	1	113	106.4	106	99.5					84.8	100.4	88.3	99.2					113.2	101.3	104.9	102.3					95.3	91.5	93.3	100.5
Q09666	Neuroblast differentiation-associated protein AHNAK	AHNAK	1.067	0.879305	1.035	1	102	101.4	101.5	101.1	102.5	101.9	102.4	101.2	92.4	94.1	93.3	95.8	92.1	93	93	95.7	110.3	109.9	108.8	106.3	108.5	107.7	108.5	107	96.6	96.2	95.8	94.5	95.3	97.3	97	96.7
P78527	DNA-dependent protein kinase catalytic subunit	PRKDC	1.124	4.20294e-05	1.042	0.206274	94.3	94.9	94.1	94.6	93	93.8	93.2	92.6	98.5	98.8	98	93.7	99.3	99.1	98.8	96.1	106.5	106.3	104.9	104.1	107.5	107.3	104.9	103.4	103.5	102.7	103.3	101.8	101.1	102.9	105.5	101.4
Q13813	Spectrin alpha chain, non-erythrocytic 1	SPTAN1	1.078	1	0.995	1	99.9	97.8	102.1	98.8	101	97.8	99.2	99.7	97.2	97	97.5	96.9	96.5	94.5	97.1	98.1	107.3	108.9	106.7	105.6	108.7	107.6	106.9	104.3	96.4	94.9	96.5	96.5	96.5	97	96.2	98.9
P21333	Filamin-A	FLNA	1.01	1	1.182	4.47575e-06	87.3	85.2	86.6	86.4	86.3	88	87.9	91.1	104.6	103.1	101.5	103.4	102.2	103.1	102.9	102.3	87.9	85.2	87.7	85.5	88.7	87.2	88.2	88.8	126.3	125.7	121.4	122	120.7	122.4	120.2	120
Q14980	Nuclear mitotic apparatus protein 1	NUMA1	0.982	1	0.962	1	105.2	106.1	107.8	102.3	107.8	109.3	104.8	102.1	96.9	96.2	96.5	96.5	99	93.9	96.7	96.2	107.4	102.8	104.9	105.4	108.1	101.9	102.8	102	95.3	92.8	93	91	96.6	95.7	92.7	90.3
Q14980-2	Isoform 2 of Nuclear mitotic apparatus protein 1	NUMA1
Q01082	Spectrin beta chain, non-erythrocytic 1	SPTBN1	1.095	1	1.011	1	98.4	101.8	99	100.2	97.8	101.3	100.1	103	93.4	96	95.6	94.5	92.6	95.7	94.8	93.5	109.9	110.8	108.9	109.4	111.3	108.1	107.7	110.5	93.5	96.9	95.3	96.2	95.3	97	95.6	95.6
Q9P2E9	Ribosome-binding protein 1	RRBP1	0.968	1	0.922	1	110.7	107.8	109.3	105.4	111	111.3	108	105.6	97.1	95.4	95.4	101.3	95.8	96.4	97.8	99.6	105.9	105.2	106.2	100.4	105.9	104.2	105.1	101.4	90.9	88	92.1	88.9	89.5	87.4	92.7	88.3
P49327	Fatty acid synthase	FASN	0.946	1	0.931	1	96.9	96.1	99.6	97.7	100.2	95.2	97.3	103.1	110.6	108.4	107.1	111.8	107.1	108	106.5	115.2	92.3	92	92.6	91.9	93.2	89.3	96.1	88.4	101.1	102.3	100.4	99.2	96.6	102.3	100	101.4
P35579	Myosin-9	MYH9	1.04	1	1.088	1	93.8	93.1	93.4	92.2	87.5	90.8	90.5	91.4	105.2	102.8	100.8	102.9	103.8	98.8	102.7	95.5	93.3	96.2	95.8	91	97.8	95.2	95.2	97.7	109.8	111.9	110.8	107.1	111.5	116.4	112.5	112.7
P46013	Proliferation marker protein Ki-67	MKI67	1.073	1	0.913	1	106.6	106.2	106	103.3	102.7	106.1	104.1	104.6	96.4	95.9	97.3	97.6	93.5	94.6	93.8	92.2	114.2	111.2	110.1	109.9	115.2	115.6	113.4	112.6	88.9	83.8	85.7	86.9	83	87.1	91.1	90.4
Q14204	Cytoplasmic dynein 1 heavy chain 1	DYNC1H1	0.988	1	1.005	1	92.8	91.6	94.2	96.4	93	93.8	94.5	94.6	103	107.4	103	104.2	107.2	106.4	107	107.4	95.3	92.7	95.4	94.8	90.6	90	92.6	93	107.9	106.6	106.4	108.1	106.4	110.1	108.3	105.4
O75369-8	Isoform 8 of Filamin-B	FLNB	1.055	1	1.189	0.00105672	83.1	86	88.9	86.6	81.4	82.6	88.5	89.1	99.7	101.2	101.2	103.7	99.3	103.1	101.7	102.5	88.5	89	90.3	95.3	90.2	91.9	93.5	92.9	120.3	120.3	124.7	121.1	120.3	121	118	123.8
Q6P2Q9	Pre-mRNA-processing-splicing factor 8	PRPF8	1.06	1	0.991	1	101.2	103.2	100.7	100.7	102.8	102.4	101.6	98.8	95.9	94	95.9	96.6	98.9	96.5	96.3	96.3	108.3	106.2	107.3	109.2	107.7	108.1	105.5	105.7	95.3	96.1	95.6	93.9	95.9	97.6	93.2	92.6
P49792	E3 SUMO-protein ligase RanBP2	RANBP2	1.037	1	1.012	1	102.6	99.9	103	101.1	100.1	101.7	99.8	105.7	96.2	96.8	97.2	96	94.3	99	96.4	93.6	102.7	105.3	106.4	103.9	104.9	103.8	106.7	108.6	95	99.2	96.8	97.9	97	91.9	98.3	98.3
P12270	Nucleoprotein TPR	TPR	1.083	0.000256337	0.998	1	103.9	100.9	100.9	98.6	103	99.5	98.4	98.5	93.2	97.2	95.1	95.9	91.3	97.2	96.1	98	109.6	110.2	109.9	106.3	109.1	106.5	108	108	94.8	94	93.7	95.9	96.7	95.9	96.6	97.2
O43707	Alpha-actinin-4	ACTN4	1.089	1	1.01	1	94.6	95.5	96.9	97.3	103.5	101.8	97.4	108.5	97.1	97.2	99.6	100.7	94.3	99.1	92.2	94.6	107.3	109.2	106.7	107.6	105.2	105.3	105.2	103	99.2	94.8	98.3	97.9	96.2	100.5	98.6	94.6
P02545	Prelamin-A/C	LMNA	0.997	1	0.975	1	104.9	101.8	102.3	104.4	108.8	107.4	105.2	101.6	96.5	93.9	98.7	96.2	96.6	95.4	99	99.7	104.5	104	104.2	105.6	107.1	104.6	100.7	101.4	95.5	94.1	95.3	98.1	94.3	92.3	91.9	93.9
P31327	Carbamoyl-phosphate synthase [ammonia], mitochondrial	CPS1	0.886	0.0181702	0.868	0.00273599	114.6	110	110.5	110.3	114.4	112.5	114.6	110	101.4	100.7	101.2	102.5	101.2	98.9	102.4	100.8	102.6	98.2	102.7	99.5	98.2	101.2	94.9	96.1	85.2	85.7	89	85.9	89.7	88.1	87.5	89.5
Q9NZM1	Myoferlin	MYOF	0.993	1	0.902	0.3835	110.7	110.5	109	108.9	107.4	109.8	104.4	110.1	92.1	94.2	97.4	98.5	98.5	91.4	96.8	94.1	108.6	106	109.6	108	111.2	104.9	113.2	108.7	85.8	85.9	88.8	86	83.7	88.5	86.3	91.3
P35580	Myosin-10	MYH10	1.136	1	1.167	1	87.2	86.4	88.2	89.8	89.9	88.3	88.7	87.6	98.3	97.5	98.1	95	95.3	97.7	98.4	97.3	99.5	100.3	101.6	101.8	100.1	101.6	100.3	100.1	115.2	112.2	112.4	116.3	111.7	113.8	115.3	113.9
Q00610	Clathrin heavy chain 1	CLTC	1.055	1	1.043	1	96.8	97.3	96.4	96.8	97.8	98.7	102.3	100	96	94.2	97.6	98.6	98.4	96.1	99.1	96.4	107.6	107	103.2	103.5	102.7	101.1	101.6	101.9	104.3	98.2	100.4	102.1	100.2	102.6	98.9	102.1
P14625	Endoplasmin	HSP90B1	1.002	1	0.949	1	106.8	102.5	102.3	103	102.4	102.2	105.8	107.7	97.9	98.4	97.3	103.3	95.2	99.9	96.4	105.5	105.1	100.9	104.4	99.5	103.3	102.6	107.7	102.5	98	94.5	93.7	92.5	92.6	94.1	90.7	91.5
P07814	Bifunctional glutamate/proline--tRNA ligase	EPRS1	1.023	1	0.963	1	98.3	97.2	94.8	94.4	94.2	96.3	94.7	100.7	106.8	106.1	102.6	103.6	105.9	104.6	106.7	99.8	97.6	98.3	98.4	96.9	97.5	96.9	97.9	102.7	101.3	101.4	100.7	101.6	101.6	98.2	102.2	100.2
Q86UP2	Kinectin	KTN1	0.947	1	0.878	0.00647893	110	106	104.7	108.8	109	107.2	107.2	106.1	103.3	99.2	102.1	101.5	105.5	98.5	101.6	102.3	102.8	102.9	100.7	99.8	105.2	101	100.9	101.9	89.1	89.4	89.5	90.3	91.4	85	91.2	86
Q08211	ATP-dependent RNA helicase A	DHX9	1.029	1	0.985	1	102	105.1	103.3	102.9	103.4	101.7	102.1	99.6	97.4	93.8	96.6	95.8	99	97.6	97.3	94.5	106	108	103.8	105.5	105.3	107.4	104.3	105.5	94.9	94.2	95.4	95.5	92.2	98.4	96.1	95.6
P11021	Endoplasmic reticulum chaperone BiP	HSPA5	0.936	0.0997631	0.943	0.601014	108	109.2	105.7	104.7	106.9	107.3	104.5	106.3	99.9	99.3	100.9	93	99.6	100.7	102.8	94.7	99	99.9	98.3	101.3	99.6	101.3	98.6	100.9	95.2	99.2	94	92.5	96.1	93.2	94.2	93.2
P15924	Desmoplakin	DSP	1.016	1	1.011	1	106.8	106.2	104.9	106.2	101.5	107.3	109.9	102.3	92.8	89.2	92.1	96.8	92.2	92.9	94.3	96.2	109.5	108.9	103.7	109.8	107.3	108.4	105.6	105.7	94.9	93.9	93.6	90.6	95.4	94.6	92.5	93.9
O75643	U5 small nuclear ribonucleoprotein 200 kDa helicase	SNRNP200	1.015	1	0.993	1	103.7	103.3	100.4	99.1	99.1	102.3	104.9	106.4	96.6	97.3	98.3	98.1	100.6	99.5	97.5	95.7	104.9	105.2	105.2	107.1	97.8	103.7	100.3	97.8	96.6	97.4	93.4	93.4	101.5	97.4	98.4	97
P58107	Epiplakin	EPPK1	0.915	1	1.055	1	105.3	105.1	105.7	106	103.8	105.5	106.4	106.8	94.9	93.7	95.9	99.9	88.7	100.7	95.6	104.8	99.7	93.5	97.2	96.5	104.4	92.8	95.5	96.7	100.8	102.8	102.1	101.2	98.8	99.2	98.9	101.2
P08670	Vimentin	VIM	1.019	1	0.989	1	104.5	108.2	104.8	107.1	103.1	105.9	110.8	103.7	93.8	91.2	95.7	91.3	95	94.5	94.8	92.4	109.1	106.8	106.5	109.6	104.4	108	103.4	110.3	92.3	93.1	93.8	92.3	93.7	93.1	93.1	93.9
P46940	Ras GTPase-activating-like protein IQGAP1	IQGAP1	0.957	1	1.032	1	94.7	92.8	93.7	96	94.8	94.2	98.3	96.4	105.3	104	106.1	105.8	106	105.9	103	101.8	90.2	90.9	92.1	92.3	90.1	93.4	89	90.4	108.7	108.4	109	109.9	106	109.4	113.2	108.1
P12814	Alpha-actinin-1	ACTN1	1.125	1	1.007	1	95.6	90.3	92.9	95.4	92.2	94.6	94.4	95.7	100.8	99.8	96.8	98.5	100.4	101.8	100.7	100	108.6	101.3	107	108.6	105.5	107.2	102.7	103.4	100.3	101.4	98.4	104.4	102	101.2	97.8	100.7
P18206	Vinculin	VCL	0.976	1	1.023	1	92	93.1	93.6	90.9	90	94.1	97.1	92.9	108.1	106	104.4	105.5	107.9	107.8	108.5	105.2	93.1	90.9	90.3	91.6	89.4	89.4	91.5	90.6	111.2	109.8	110.9	108.5	108.8	107.3	111.2	108.3
Q14683	Structural maintenance of chromosomes protein 1A	SMC1A	1.051	0.0959855	1.021	0.878	100.2	100.2	98.9	99.2	102.2	102.7	103.2	105	97.2	92.8	93.7	92.2	99.6	93.3	96.1	95.4	110	108.1	106.7	104.6	103	106	102.9	106.9	100.4	97.1	99.2	99.5	95.9	96	95.8	96.1
P34932	Heat shock 70 kDa protein 4	HSPA4	1.028	1	1.064	1	92.2	91.4	90.2	94.3	89.1	90.8	91.8	93.2	105	102	106.9	103.3	105.7	103	102.1	99	91.6	94.6	96.5	92.3	98.5	92.7	94.2	94.2	108.6	109.1	112.7	109.4	112.9	109.7	109.7	113.5
Q9UQ35	Serine/arginine repetitive matrix protein 2	SRRM2	1.027	1	1.018	1	103.9	105.7	104.3	108.5	104.2	106.4	103.2	107	89.5	95.3	88.8	90.1	93.8	92.7	96	93.2	110.5	111	111.3	105.1	108	105.3	107.7	105	89.9	94.3	94.9	96.8	92	96.3	97.2	92
P08238	Heat shock protein HSP 90-beta	HSP90AB1	0.981	1	1.07	1	92.5	90.7	89.1	88.2	91.5	90.7	92	87.8	110.2	105.4	106.8	106	103.9	106.4	105.6	109	88.8	86.8	89.2	88.5	88.1	89.6	91.8	91.5	117	113.6	114.1	113.4	112.6	113.5	113.8	112.2
P11142	Heat shock cognate 71 kDa protein	HSPA8	0.983	1	0.992	1	94	94.3	94.6	97.5	99.7	95.7	96.9	99.3	105.9	103.3	102.5	107.5	109.4	104.2	103.2	105.8	94.5	94.5	95.9	96.1	95.9	91.4	94.9	89.2	104.2	105.9	105.3	104	104.1	102.5	105.2	102.7
P13667	Protein disulfide-isomerase A4	PDIA4	0.939	1	0.928	1	107.4	103.9	106.6	105.3	112.5	107.5	105.5	103.6	101.3	100.3	98.5	106.9	103.6	97.7	100.6	101	101.3	98	99.8	99.4	101.4	102.3	97.2	97.1	94.8	90.3	91.5	94.6	93.5	93.6	94.1	88.8
P42704	Leucine-rich PPR motif-containing protein, mitochondrial	LRPPRC	0.835	1	0.809	1	117.5	116	117.5	118	120.3	114.3	116.9	110.2	102.8	101.4	104.8	103.8	101.2	100.1	107.1	106.9	97.8	96.7	97.9	98.9	92.9	98.4	98	93.6	79.7	85	79.5	82.7	85	84.4	82	88.8
O75533	Splicing factor 3B subunit 1	SF3B1	1.116	1	0.99	1	99.8	97.6	101.7	99.6	95.6	98.8	99.5	99.3	96.8	94.8	95.9	94.6	95.2	94	97.5	95.7	112.7	112.9	109.5	110	113.9	111.9	109.3	106.9	93.8	95	91.3	94.1	96.4	93.9	94.8	97.2
P38646	Stress-70 protein, mitochondrial	HSPA9	0.875	0.000139531	0.87	7.25604e-05	112.6	113.3	112	109.4	119.4	114.7	111.3	107.8	107	101.5	104.1	95.8	103.8	101.6	100.4	101.7	100.4	98.2	95.6	95.9	98.3	98.6	98.4	95.8	89.2	90.1	87.6	87.2	90.7	89.8	84.7	83.2
P09874	Poly [ADP-ribose] polymerase 1	PARP1	1.039	1	1.098	1	91.4	92.5	89.2	90.7	93.3	92.6	93.1	89.6	100.5	102.5	101.2	101.9	103.6	99.6	100.4	104.6	96	95.9	95.2	95.1	97.2	90.3	96.7	92.3	113.1	110.8	112.6	111.3	114.6	111.6	111.2	109.5
P20700	Lamin-B1	LMNB1	1.013	1	0.98	0.380741	104.9	103.7	101	103.6	103.8	103	100.9	103.3	96.6	95.7	96.9	98.7	96.6	98.2	96.9	98.1	106.5	103.2	106.1	102.9	104.5	104.4	105.5	105.2	95	93.4	95.7	96.1	94.9	94.1	96.3	94.4
Q9NYU2	UDP-glucose:glycoprotein glucosyltransferase 1	UGGT1	1.02	1	0.942	1	102.2	101.7	103.8	110	104.8	101.3	101.7	104.5	88.5	95	98.3	96.4	98	103.9	102.5	98.3	104.2	106.7	105.1	104.9	109.9	105.1	103.3	100.5	88.7	100.3	97	97.2	92.5	92.5	91	90.3
P07900	Heat shock protein HSP 90-alpha	HSP90AA1	0.982	1	1.072	0.206274	91.4	89.6	92.8	88.5	92.3	85.6	83.1	79.3	105.1	104.7	106.8	107.3	110.8	110.4	107.5	110	87.9	86.7	93.3	86.5	89.9	81.7	90.1	87	118.5	116	110.4	114.4	126.7	113.4	118.9	113.1
P52272	Heterogeneous nuclear ribonucleoprotein M	HNRNPM	1.017	1	1.027	1	103.5	101.5	101.5	100.3	104.6	104.1	100.8	102.5	97.6	93.9	97.6	98.5	93.2	93.3	99	94.7	104.8	103.6	102.6	101	105.8	100	103.9	104.1	99.7	99.8	98.6	95.5	97.3	97.3	100.8	98.8
P11717	Cation-independent mannose-6-phosphate receptor	IGF2R	0.957	1	0.93	0.444848	107.5	104.3	107.9	110.3	107.2	105.8	113.1	105.5	99.4	95	97.5	95.7	98.7	98.7	101.8	100.9	104.9	106.2	100.7	103.5	102	100.9	105.2	99	93	91.9	90.3	91.8	92	91.8	90.1	87.2
Q14566	DNA replication licensing factor MCM6	MCM6	1.183	1	1.177	1	74	72.8	72.7	71.9	78.9	75.4	78.7	75.6	109.4	108.4	103.9	108.4	111.9	108.7	110.3	108.8	88.3	91.6	90.8	88.5	87.3	84.2	90.1	84.9	126.9	132.1	131.3	128.9	126.2	122.9	127.8	128.3
Q13428-3	Isoform 3 of Treacle protein		1.001	1	0.964	1	105.1	104.2	103.2	100.8	106.8	102.5	100.9	101.3	102.1	95.2	97.2	94.7	102.3	98.6	101.1	99.2	105.9	104.2	101.1	102.7	103.2	104	99.2	101.5	93.8	97.4	97.2	95.4	94.9	91.6	95.3	97.7
P02786	Transferrin receptor protein 1	TFRC	1.002	1	0.924	0.00032657	108.9	107.1	107.4	108.1	112.6	111.8	108.5	108.5	92.8	94.6	94.6	97	94.3	94.3	96.3	98.6	109.4	109.1	111.6	108.2	109.9	107.3	108.5	106.6	88.1	88.1	87	87.9	85.6	83.9	91.3	81.8
Q92878	DNA repair protein RAD50	RAD50	1.034	1	1.011	1	98.1	100.9	102.5	99.4	101.7	98.3	96.3	103.2	97.1	96.5	98.1	99.2	96.6	97	101.9	98	103.6	104.3	102.9	103.5	108.1	104.4	98.9	102.1	99.7	97.3	95.9	100.9	100.9	94.7	97.5	100.3
Q9UQE7	Structural maintenance of chromosomes protein 3	SMC3	1.072	1	1.003	1	104.3	101.2	99	102.7	101.8	94.2	100.5	99.6	98.3	95.6	95.5	99.2	92.1	95.4	98.8	92.4	107.8	109.3	103.4	104.2	109.3	110.1	108.5	107.3	95.6	94.3	94.3	95.4	96.2	98.1	97.7	98.1
P50990	T-complex protein 1 subunit theta	CCT8	1.091	1	1.032	1	88.3	92.7	91.8	90.3	95.3	88.6	95.6	90.9	106	103.1	101.8	102.5	103.1	107.2	103.3	105.5	100.7	99.2	97.7	100.1	93.2	92.3	105	100.6	106.3	105.8	107	106.6	101.2	109.2	109.1	100
P78347	General transcription factor II-I	GTF2I	1.019	1	0.991	1	100.6	100.8	100	103.5	100.2	103.8	101.3	96.6	98.3	98.3	98.1	95.6	101.1	98.3	101.3	97.8	105.8	104.7	107.2	99.6	100.7	104.8	100.1	100.6	98.4	96.7	96.7	95.6	94.5	98.4	98.1	102.4
P05023	Sodium/potassium-transporting ATPase subunit alpha-1	ATP1A1	1.014	1	0.807	0.0935338	110.6	111.7	111.6	108.1	107.9	107.4	108.4	107.9	100.7	99.7	101.5	97.7	100.5	105.7	94.9	99.2	108.5	112	108.2	111	113	108.4	105.9	115.6	80.7	80.7	79.3	77.9	82.8	75.1	84.5	82.9
P50990-2	Isoform 2 of T-complex protein 1 subunit theta	CCT8	1.056	1	0.996	1					90.5	100.6	93.8	91.2					96.4	106	105.1	111.6					100.1	90.9	95.3	100.1					114.4	94	106.5	103.6
Q92945	Far upstream element-binding protein 2	KHSRP	1.084	0.271379	1.036	1	94.6	93	93.1	94.8	94.4	93.4	93.6	89.9	96.1	98.9	102	104.9	98.1	99.4	105.4	101.2	101.8	101.9	100.8	99.6	106.6	98.7	100.9	103.9	107.9	106.7	102.1	101.9	105.5	103.8	104.1	101
P05783	Keratin, type I cytoskeletal 18	KRT18	1.027	1	1.076	1	95.2	100.5	92.5	97.4	88.8	99.1	96.1	92.6	104.3	98.6	100.9	97.5	97	102.6	99.1	95.3	96	98	98.4	95.5	99.6	97.8	99.7	111.3	104.1	109.1	107.3	104.8	107.8	106.3	100.7	106.3
Q9Y4L1	Hypoxia up-regulated protein 1	HYOU1	0.902	1	0.914	1	111.5	105.8	108.9	111.1	107.3	110.2	112.4	108.6	101.1	99.7	98.5	99.6	100.9	100.8	100.2	103.8	98.4	100.3	99.3	96.9	100.2	95.5	98.1	99.2	92.3	91.6	92.7	92.3	90.3	89.8	92.1	90.6
P60709	Actin, cytoplasmic 1	ACTB	1.037	1	1.034	1	95.9	95.8	96.7	99.1	94.7	97.9	94.7	98.5	100.8	100.8	98.9	97	101	99.5	101.8	93.9	99.3	100.1	100.5	101.1	97.2	99.7	97.1	103	103.7	103.4	103.5	103.4	105	106.8	103.4	105.7
Q92841-3	Isoform 4 of Probable ATP-dependent RNA helicase DDX17	DDX17	1.085	1	1.01	1	98.9	102.3	103.8	99.6	97.3	98.4	103.9	95.7	95.3	93.4	95.4	94	96	101.9	99.1	94	109.8	107.7	107.7	105.7	108.6	113.7	104.5	103.8	95.5	97.4	95.8	97.6	96.7	99.7	95.3	91.5
Q14697	Neutral alpha-glucosidase AB	GANAB	1.056	1	1.019	1	103.3	102.6	97	100.8	100.8	99.6	102.7	106.7	95	97.8	97.1	94.1	93.8	93.4	98.2	93.3	104.2	110.3	104.6	106.9	106.3	108.5	108	110.4	96.5	97.2	96.9	95.7	96.7	91.9	93.7	96.1
P53396	ATP-citrate synthase	ACLY	1.017	1	1.04	1	89.7	91	87.8	90.8	88.1	89.1	87.3	88.2	109.3	108.7	107.3	108.8	106.8	106.8	107.1	111.1	95.5	88.3	89.4	92.9	91.9	91	88.3	88.6	112.6	111.2	109.6	107.1	112.5	112.1	115.5	115.5
P55265	Double-stranded RNA-specific adenosine deaminase	ADAR	1.046	1	1.025	1	101.5	101.3	100.2	104	102	107.4	103.7	101.6	94.4	94	96.3	91	97	91.1	95.6	93.8	108	108.9	110.1	106.8	106	106	105	104.9	96.8	95.9	96.9	93.7	99.1	97.7	96.4	92.8
Q9Y490	Talin-1	TLN1	1.044	1	1.085	1	92.9	87.9	88.2	93.2	91.3	85.7	87.6	94.1	102.8	101.3	103.7	101.7	110.3	108.4	97.3	108.3	92.3	96.3	92.9	95.5	91.4	93.8	97.9	93.6	114.6	108.6	113.7	114.3	111.5	106.6	112.5	109.8
P13639	Elongation factor 2	EEF2	0.941	1	0.981	1	98.2	94.6	95.7	95.4	97.1	94.2	95.8	93.1	113.2	108.2	108.9	110.2	106.5	107.6	106.3	110.1	87.6	89.6	85.2	90.3	91	87.9	91	90.6	105.8	106.8	102.4	108	109.5	106.1	108.4	104.7
P41252	Isoleucine--tRNA ligase, cytoplasmic	IARS1	1.014	1	0.973	1	93.9	96.6	98.1	95.4	86.2	102.4	91.8	94.8	106.2	104.6	100.5	101.9	103.4	110.6	105.1	110.1	104	99	96.2	96.1	102.2	93.7	96.6	91.7	106.7	104.3	99.9	96.6	106.2	113.6	93.9	98.1
P11388	DNA topoisomerase 2-alpha	TOP2A	1.056	1	0.889	0.0124917	108.4	109.8	106.9	108.9	109.8	105.2	107.7	108.4	94.7	93.6	97.6	95.2	92.2	91.1	93.4	97.4	113.8	112	115.9	112.3	115.2	118	108.5	115.4	83.9	80.2	83.8	82.8	85.5	82.6	83.7	86
P11586	C-1-tetrahydrofolate synthase, cytoplasmic	MTHFD1	0.972	1	1.035	1	91.5	88.1	88.3	89	90.9	92.2	94.6	90.3	110.7	106.5	106.3	111	113.6	111.2	105.4	105.6	88.5	83.2	89.8	88.7	90.9	84.9	87.6	85	118.2	112.5	112.1	115.7	109.9	111.6	117.4	108.9
Q00341	Vigilin	HDLBP	1.159	0.238573	1.114	0.504807	94.1	88.5	90.1	88.1	91.3	88.1	90	92.9	97.3	94.8	99.2	98.9	95.6	100.6	97.6	96.8	107.2	104.3	100.9	99.1	104.5	104.6	109.4	97.3	111.6	111.7	106.7	107.6	104.2	108.7	108.3	109.8
P05787	Keratin, type II cytoskeletal 8	KRT8	1.037	1	1.052	1	97.8	92.8	96.1	94	92.9	94.7	94.2	96.7	103.4	102.1	99.8	98.4	101.9	104.7	101.2	95.3	95.9	98.3	97.2	98.9	96.4	98.5	99.1	97.6	108.3	108	104.5	104.5	105.6	108.5	108.8	103.9
P22626	Heterogeneous nuclear ribonucleoproteins A2/B1	HNRNPA2B1	0.925	1	0.979	1	110.9	112.2	111	107.9	105.2	108.1	102.6	110.8	93.4	96.5	95.1	98.1	98	94.5	102.2	95	99	100.7	101.1	101.8	102.9	101.3	98.8	101.7	94.4	90.5	90.7	96.7	92.4	96.1	93.2	97.3
P0DMV9	Heat shock 70 kDa protein 1B	HSPA1; HSPA1A; HSPA1B	0.994	1	1.042	1	93	99.3	94	93.4	95	99.1	100.1	94.1	103.6	100.8	106.6	98.1	101	105	105.2	103	93.5	93.8	94.7	97.5	91.4	95.6	91.4	94.1	108.6	107.7	107.6	107.7	110.8	102.5	104.4	107.5
P52948	Nuclear pore complex protein Nup98-Nup96	NUP98	1.018	1	0.993	1	101.9	104.5	103.6	104.5	100.6	101.8	99.8	102.1	98.2	96	97.2	98.3	97.1	97.2	97.3	102.7	106.1	103.5	104	104.2	99.1	103.7	102.9	107.7	94	93.3	94.2	96.5	96.8	96.6	98.1	96.6
P51610	Host cell factor 1	HCFC1	1.025	1	0.999	1	104.7	100.1	98.9	100.3	108.3	98.9	100.1	100.3	98.2	100	95.1	96.2	98.5	94.8	100.1	98.8	102.1	102.3	105.1	105.2	100.6	107.1	97.9	103.1	100.4	94.2	101	96.3	98.6	97.9	95.8	99.1
P25205	DNA replication licensing factor MCM3	MCM3	1.192	1	1.181	1	76.7	77.4	78.9	77.4	80.2	74.8	76.8	68.8	105.9	110.2	104.7	103.6	103.1	109.4	107.5	106.7	90.8	86.3	92.8	92.8	91.1	86	93.7	92.7	126.1	126.2	124.3	125.9	124.6	124.7	125.1	134.8
P04264	Keratin, type II cytoskeletal 1	KRT1	0.285	1.73656e-07	1.147	1	146.2	146.2	141	142.6	145.3	146.8	148.8	152.3	98.6	97.2	98.8	97.5	99	98.1	100.4	103.8	42.2	42.2	46.7	46.6	38	39	39.7	41.2	113.2	118.3	113.3	109.5	108	114.1	113.3	112.4
Q12906-7	Isoform 7 of Interleukin enhancer-binding factor 3		0.832	1	0.941	1	119.5	119.5	121.3	115.6	111.4	108	114.9	113.3	96.5	97.3	93	98	99.2	93.9	94	98.6	96.3	95.6	95.5	94.3	99.8	97.8	99.1	95	89.3	90.4	88.2	89.7	93.1	94.9	95	91.9
Q15424	Scaffold attachment factor B1	SAFB	0.964	1	0.964	1	108.7	107.4	105.1	106.4	98.9	99	111.2	110.3	94.4	97.5	95.5	102.9	100.2	91.7	97.2	93.8	102.6	102.3	107	102.6	107.2	105	103.4	101.6	92.6	90.4	93.1	91.7	92.7	93.9	96.4	97.5
P33992	DNA replication licensing factor MCM5	MCM5	1.174	1	1.15	1	79.1	79.5	77.8	78.5	75.9	77.2	78.1	79.8	107	104.6	109	104	108.1	107.4	103.6	106.8	95.4	91.1	92.6	90.2	90.8	92.7	87	95.3	122.6	121.4	126.5	120.6	120.1	125	123.2	129
P22314	Ubiquitin-like modifier-activating enzyme 1	UBA1	0.973	1	1.228	1	83	80.9	82.4	79.1	81.2	84.3	84.1	77.4	110.5	109.5	105.1	101.2	108.9	103.7	105.8	106.9	84.3	81.7	79.6	82.9	77.6	78.9	79.5	77.9	133.5	129.1	127.7	129.5	134.5	137.9	130.7	130.6
Q9NR30	Nucleolar RNA helicase 2	DDX21	0.995	1	0.918	0.00301087	105.4	101.1	102.3	104.2	104.8	103.3	100.6	103.6	100.8	102	100.1	105.6	100	98.9	102.1	104	104.5	101.5	101.8	104.2	103.4	105.2	98.3	102.5	91.8	90.2	94.3	90	95.2	87.4	94.3	96.6
P16615	Sarcoplasmic/endoplasmic reticulum calcium ATPase 2	ATP2A2	1.009	1	0.906	1	105	107.5	100	106.8	102.7	111	108.1	110.3	105.4	100.3	100.7	89.7	98.6	96.2	93.7	92.2	106.5	106.8	107.5	106	111.1	112.1	110.6	108.8	87.3	89.3	91.9	89.4	84.6	83.5	89.3	87.2
Q9Y5B9	FACT complex subunit SPT16	SUPT16H	1.103	1	1.032	1	87	95.1	94.1	92.3	97.3	91.8	90.2	96.8	101.1	98.4	95.3	99.6	103.8	98.7	103.2	102.7	107.5	106	99.3	109.8	105.7	99.9	100	96	104.3	104.5	102.9	102.8	98	108.7	106.5	100.7
Q15393	Splicing factor 3B subunit 3	SF3B3	0.998	1	0.992	1	99.6	99.1	100.1	104.1	107.2	104	101.8	106	94.7	97.3	97.8	97.8	100.2	97.9	98.2	102.6	105.9	105.1	103.3	102.1	99.8	103.9	100.7	94.4	98	99.2	95.9	100	96.2	99.2	94.8	93
Q15459	Splicing factor 3A subunit 1	SF3A1	0.972	1	0.966	1	106.3	101.6	106.6	100.1	107.2	107.2	104.2	98.9	98.7	94.8	97.4	99.2	95.1	94.6	97.2	101	102.4	100.1	110.1	103.5	104.9	101	98.9	102.1	98.4	93.8	93.7	93.3	94.2	91.1	102.3	100.2
P51659	Peroxisomal multifunctional enzyme type 2	HSD17B4	1.015	1	1.008	1	103.4	106.1	101.9	104.3	110.3	106.9	103.6	105.8	95.1	96.2	95	93.6	92.6	93.9	94.2	93	106.7	109.6	100.1	109.9	101.3	106.6	109.8	102.9	92.6	96.7	93.5	95.3	94.2	91.7	96	97.1
P55072	Transitional endoplasmic reticulum ATPase	Vcp; VCP	1.009	1	1.028	1	93.3	95	94.7	97.7	104.7	92.6	99.1	100.2	103.5	102.9	102.1	99.1	104.7	100.5	102.3	97.2	97.5	91.7	93.4	98.8	92.5	99.4	96.9	105.3	104.8	106.9	111.2	107.4	102.7	94.6	101.9	105.3
Q9H0A0	RNA cytidine acetyltransferase	NAT10	0.998	1	0.967	1	102.6	102.9	104.5	103.6	102.7	104.5	98	104.5	97.6	98.1	97.3	100.5	97	103.1	97.3	100.7	104.1	101.9	99.3	101.8	107.6	101	106.5	104.4	95.4	91	100.4	99	93.8	95.9	92.9	90.1
O00571	ATP-dependent RNA helicase DDX3X	DDX3X	1.034	1	1.013	1	102.9	98.9	101.3	99.7	102.3	98.3	101.5	99.3	96.5	93.8	97.3	96.4	100.1	100.3	97.2	98	106.3	107.3	103.7	104.3	101.5	102.1	102.4	104.1	96.6	98.8	100.2	96	98.8	98.3	96.4	99.6
P14868	Aspartate--tRNA ligase, cytoplasmic	DARS1	1.073	1	1.001	1	91.4	97.5	100.3	93.8	93	91	90.7	95.8	102	107.2	106.1	96.3	103.4	100.5	103.4	106.5	98	100	101.4	100.3	98.7	100.5	100.1	101.9	97.6	103.4	104	100.8	101.5	103.7	104.2	105.2
O95425	Supervillin	SVIL	1.071	1	1.031	1	96.1	104.3	99.3	100.2	95.6	103	104.7	106.3	96.5	93.2	93.3	99.4	87.8	93.4	93.3	92.4	104.9	110.7	108.4	109.2	107	111.9	105.7	113.1	95.5	93.3	99	96.8	93.6	97	93.3	102
Q13435	Splicing factor 3B subunit 2	SF3B2	1.034	1	0.982	1	103.1	100.3	97.2	99.9	97.5	99.5	99.3	98.9	99.5	101.4	98.9	99.3	95.2	99.9	99.5	102.2	102.1	102.4	103.5	100.9	103.2	103.6	105.3	102.1	95	98.6	99.9	98	96.8	96.1	97.4	103.6
Q9UKV3-5	Isoform 4 of Apoptotic chromatin condensation inducer in the nucleus	ACIN1	0.868	1	1.068	1	109.1	121.1	118.4	80.7					86.4	93.4	104.7	94					102.4	80.8	95	108.3					90.1	100	115.3	100.3
Q9UKV3	Apoptotic chromatin condensation inducer in the nucleus	ACIN1	0.959	1	0.991	1	106.9	105.5	104.9	104.7	106.6	113.5	109.8	112.1	98.3	95.7	93.9	97.6	89.7	102.7	104	92.7	103.6	102.1	99.9	103.8	86.7	102.7	98.9	107.8	92.6	94.3	98.8	97.4	87.6	99.6	88.2	97.3
P10809	60 kDa heat shock protein, mitochondrial	HSPD1	0.866	1	0.853	1	114.9	115.2	114.4	112.2	108.5	113.9	113.5	117.5	103.2	102.6	103.1	100.5	97.8	101.4	101.5	92.9	94.7	97.6	97.9	99.7	95.2	102.1	101.6	109.1	86.5	83.5	87.5	86.6	83.4	91	81.3	89.3
O60264	SWI/SNF-related matrix-associated actin-dependent regulator of chromatin subfamily A member 5	SMARCA5	1.005	1	1.001	1	111.6	105.5	103.7	104.2	101.2	103.9	106.8	102.7	97.6	96.2	95.1	93.3	101.8	95.4	93.2	83.3	99.2	111.3	102.2	100.9	102.9	113.5	106.2	106.9	95.8	94.4	93.7	95.3	96.7	94.4	95.6	95.4
Q29RF7	Sister chromatid cohesion protein PDS5 homolog A	PDS5A	1.081	1	1.034	1	94.8	95.5	97.8	101.7	96.6	97.5	96.8	98.5	97	98.8	95.2	97.9	94	99.2	97.4	95.8	102.2	106	104.1	105.5	104.7	104.7	105.7	107	99.9	97.3	103.4	103	99.5	98.6	101	103
P19338	Nucleolin	NCL	1.027	1	1.005	1	100.7	100.4	101.9	101.1	100.6	100.8	98.2	99.3	97.3	96.9	98.3	99.7	96.8	97.6	98.4	101.2	103.3	101.6	104	103.4	99.7	103.3	106.7	103.7	98.9	97.1	98.8	96.3	99.1	99	98	97.7
P49736	DNA replication licensing factor MCM2	MCM2	1.254	0.30236	1.162	0.651251	72.4	72.1	79.8	73.6	78.9	73.7	70	75.1	110.4	110.1	101.1	104.6	106.9	108.9	109.4	108.4	92.8	92.1	92.9	87.2	94.8	90	93.5	90.4	125.5	127	128.8	129.4	125.4	130.2	123.4	121.1
Q00839	Heterogeneous nuclear ribonucleoprotein U	HNRNPU	1	1	1.027	1	105	102.7	103.9	104.5	105.6	103.7	105.9	96.6	94.1	93.3	96	92.9	99.7	100.1	94.1	94.2	105.5	108.4	104.3	100.9	102.4	102.6	104.2	105.9	97	96.5	98.1	96.7	96.6	94.5	99.6	94.2
P30101	Protein disulfide-isomerase A3	PDIA3	1.008	1	0.963	1	105.2	103.3	104.2	109	106.8	100.3	102.5	109.3	95.3	99.6	94.2	97.2	94.3	96.7	96.5	96.9	103	106.4	105.9	103.7	110.3	106.7	103.4	105.3	91.8	92.7	93.4	94.8	96.1	93.7	91.4	89.7
P33176	Kinesin-1 heavy chain	KIF5B	1.016	1	1.025	1	90.7	93.4	93.7	100	91.7	94	90.3	93.3	104.2	105.4	107.1	95.8	107.4	106.2	106	97.1	93.4	93.5	97.5	96.1	91.3	96.6	91.1	98.6	103	110.1	106.1	109.8	105	110.9	113.5	106.9
P27824	Calnexin	CANX	0.967	1	0.87	3.43815e-06	107.1	112.5	112.4	114.2	105	107.4	103.6	112.3	98.1	103.4	98.7	93.5	101.6	101.6	96.1	97.6	102.4	104.9	104.7	108.8	102.3	107.7	107.5	111	82.3	84	87.4	85.7	88.6	83.9	85.5	88.5
Q16531	DNA damage-binding protein 1	DDB1	1.1	1	1.102	1	87.9	91.4	90.7	90.1	96.1	89.7	93.7	91.9	100	98.4	95.1	100.9	99.3	100.1	100	98.6	102.8	101.1	100.3	101.4	98.3	97.2	97.2	100.1	110.4	111.3	108.9	109.2	109	110.8	105.4	112.4
P17844	Probable ATP-dependent RNA helicase DDX5	DDX5	0.985	1	0.973	1	105.2	107.4	105.8	105.4	115.3	106.3	109.4	119.5	98.9	96.3	95	94.4	92.9	85.5	94.2	88	109	107.6	104.9	105.6	117.4	100.3	96.9	98.7	90.6	90.5	92	91.5	95.1	95.7	98.1	86.9
P31948	Stress-induced-phosphoprotein 1	STIP1	0.994	1	1.018	1	93.3	92.3	93.6	90.7	90.5	92.1	93	95	111.7	108.4	106.7	105.6	107.8	104.1	103.8	103.5	91.7	91.3	86.5	92	93.9	92.1	92.1	96.6	113.2	108.2	107	107.9	113	111	104.6	107
P29401	Transketolase	TKT	0.982	1	1.339	1.44864e-08	80.6	80.3	81.7	80.8	75.9	76	77.2	77.3	103.6	103.1	103.8	105	110.5	102.8	106	101.3	75.3	75.9	79.6	82	77.5	75.4	77.1	78.3	139	136.4	135.1	137.7	141.7	138.9	144.1	140
P11498	Pyruvate carboxylase, mitochondrial	PC	0.887	0.0245182	0.844	0.000953477	113.8	113.7	119.9	114.3	109.1	116.2	121.1	112.2	97	95	99.9	104	97.3	104.4	96.4	105.6	104	99.5	104.9	101.1	97.3	101.2	99.6	101.3	84.6	82.4	83.9	82	82.1	85	82.5	88.6
O60506	Heterogeneous nuclear ribonucleoprotein Q	SYNCRIP	0.968	1	0.954	1	108.5	103.8	104.9	97	105.4	105.8	100.3	98.9	98.8	97.6	99.1	108.5	104	96.9	93.6	107.1	107	101.6	101	97.9	100.9	100.2	105.7	97	90.9	89.8	97.8	95.7	98.4	92	100.9	93.1
Q7L014	Probable ATP-dependent RNA helicase DDX46	DDX46	1.104	1	1.004	1	98.3	94.3	100.1	93.5	88.6	95.5	88.5	104.9	100.1	100.9	101.4	102.9	94.2	96.7	108.6	85.4	104.1	103	102	99.7	111.7	110.3	105.5	105.8	100.8	101.1	101.4	96.4	98.1	90	110.3	105.9
P14923	Junction plakoglobin	JUP	0.983	1	0.95	1	106.7	106.4	102.8	108.7	111.4	109.2	96	111	95.2	95.2	98	99.6	99.8	92	84	89.5	109.1	105	102.7	106.9	103.4	115.8	104.7	106.9	90.4	90.5	90.2	92.6	90.2	103.9	97.9	84.3
Q8N1F7	Nuclear pore complex protein Nup93	NUP93	1.042	1	1.013	1	96	99.7	97.2	108.1	103.5	99.9	92.6	95.6	103.4	92.7	97.8	98.9	95.8	102.4	98.1	102	101.1	100.9	104.1	107.6	99.5	100.1	104.4	105.1	90.7	103.6	100.5	97.9	102.8	97.8	99.1	101.3
Q02880	DNA topoisomerase 2-beta	TOP2B	1.032	1	1.019	1	102	105.2	107.1	109	104.2	99.5	107.9	98.5	90.7	94.3	96.9	95.5	99.1	99.7	92.3	86.7	104.2	89.8	110.7	107.9	108.2	106.3	108.6	108.7	92.5	100.6	98.4	95.2	96.9	98	88.9	96.6
P50454	Serpin H1	SERPINH1	0.992	1	0.947	1	104.6	103.2	103.4	101.5	107.5	103.4	104	100.3	99.8	96.8	103	97.9	100.1	102.6	98	101.7	103.7	104.7	101.2	103.1	105.3	102.1	98.5	101.5	95.9	91.1	94.8	95.4	92	94.4	98.4	90.1
Q14690	Protein RRP5 homolog	PDCD11	0.978	1	0.921	1	105.4	108.8	103	106	106.4	105.4	105.3	103.1	99.3	97.9	100.8	99.9	98	94.5	102.3	103.4	103.1	101.5	103.2	103	100.1	104	106.9	99	91.4	91.2	91	94.3	93.5	92	94.9	91.2
Q13263	Transcription intermediary factor 1-beta	TRIM28	1.13	1	1.102	1	92.8	89.8	92.7	91	92.4	100	95.7	88.4	97.1	95.2	101.6	94.4	102.5	92.7	96.1	98.6	106.9	104.7	104.3	103.3	92.9	98.2	108.1	109.7	105.5	103.3	106.4	110.9	100.9	108.4	109.1	106.4
P43243	Matrin-3	MATR3	1.03	1	0.996	1	106	104.5	106	101.6	109.7	113.3	105.3	101.5	96.7	90.9	93.8	92.3	91	92.8	96.3	91.4	110.8	108.8	107.3	110.4	108.8	112.7	105.6	103	91.6	94.9	91.1	93.1	94.4	92.5	89.9	91.8
Q15029	116 kDa U5 small nuclear ribonucleoprotein component	EFTUD2	1.039	1	0.962	1	101.2	101.7	107.1	100.5	96.4	103.3	94.8	108.9	97.6	92	100.5	99.1	101.5	98.4	87.1	100	105.3	102.9	105.5	107.8	100.9	104.4	113	111.1	91.4	95.7	96.7	94.9	94.8	101.9	95.2	88.3
Q96AE4-2	Isoform 2 of Far upstream element-binding protein 1	FUBP1	1.164	1	1.065	1	91	91.9	87	93.7	89	88.8	85.4	80.9	95.4	97.6	95.5	96.1	106.1	103.3	101.4	98.5	108.2	109.5	112.8	100.8	95	103.8	103.1	99.8	103.8	109.8	101.9	105.1	124.3	114.4	103.3	102.8
P26038	Moesin	MSN	0.997	1	0.984	1	92.9	92.8	96.9	92.4	93	89.3	95.5	96.9	108.2	107.9	109.8	107.1	109.5	105.5	107.8	106.5	91.1	93.5	92.7	84.5	94.3	92.6	95.5	87.6	113	106.1	105	106.3	106.5	109.1	105.4	105
P48643	T-complex protein 1 subunit epsilon	CCT5	1.028	1	0.996	1	95.3	93.2	93.7	96	96.9	95.2	90.5	92.3	104.4	101	103.6	104.8	107.9	106.8	104.4	111.2	97.7	97	98.5	97.8	97.2	95	97	90.3	105.3	103.8	104.4	103.4	104.8	103.2	105.4	102
P68032	Actin, alpha cardiac muscle 1	actc1; Actc1; ACTC1	1.081	1	1.08	1	96.1	93.5	94.1	93.4	97.6	88.9	91.7	93.3	100.1	97.5	99.7	110.9	86.8	96.7	92	100.6	105	100.8	100.3	102.3	112.3	101.4	99.5	97.1	96.2	102.1	104.6	103.5	112	108.5	112.8	108.9
P07355	Annexin A2	ANXA2	1.01	1	0.983	1	105	105.4	106.1	102.2	103.3	105.1	100.3	99	93.4	97.9	96.3	94	95.3	96.5	97.6	97.8	104.8	103.5	105.2	105.1	106.5	105.6	108.3	104.9	93.8	95.4	96.5	95.4	92.7	93.8	99.1	94.1
Q96PK6	RNA-binding protein 14	RBM14	0.962	1	0.984	1	110.7	105	108.7	104	109.1	107.1	105.1	102.7	97.1	98.9	95.7	97.6	96	95.2	96	94.8	102.8	101.1	101.5	95.4	107.3	104.5	100.4	102.6	96.9	92	99.1	93.5	95.4	92.8	97.7	93.1
P46060	Ran GTPase-activating protein 1	RANGAP1	1.003	1	0.96	1	99.6	102	98.1	102.4	101	103.6	103.3	103.1	100.8	101.4	100.7	91.8	96	106.1	104.7	93.7	104.4	102.6	103.9	102.4	101.8	103	98.6	99.7	96.6	96.8	96.4	100	93.4	99	97.4	95.6
P17987	T-complex protein 1 subunit alpha	TCP1	0.928	1	1.008	1	102.3	96.6	100.1	95.1	103.6	103.8	101.5	99.4	107.2	103.2	103.2	100.1	104.2	106.7	103.3	102.3	95	93.9	94.4	91.2	93.1	94.6	86.4	92.9	104.3	106.6	104.7	101.8	108	103.9	99	97.4
P04075	Fructose-bisphosphate aldolase A	ALDOA	1.021	1	1.064	1	89.3	88.5	88.2	85.6	88.1	87.1	86.7	91.5	106.8	105.3	108.3	110.6	107.1	111.8	103.1	108.7	87.3	84.6	93.9	91.3	89.1	84.9	90.9	92.1	116.2	118.4	114.5	111.2	111.8	117.6	114.8	114.5
P07237	Protein disulfide-isomerase	P4HB	0.997	1	0.954	1	105.3	105.6	105.6	104.9	111.1	106.6	104.5	106.5	98	95.8	99.4	91	98.1	95.7	96.2	100.3	103.9	107.2	102.7	108.1	97.9	103.1	106.6	108	90.7	94.4	92.8	94.4	91.8	87.8	92.5	93.4
Q92621	Nuclear pore complex protein Nup205	NUP205	1.062	1	1.012	1	98.5	96.9	105.3	108.3	95.8	95.7	106.3	101.7	94.4	98.3	91.7	95.4	90.7	96.3	94.9	100.7	104.1	106.5	106	108.9	112.1	101.4	104.7	111.2	95.8	98.9	96.1	94.9	99.4	96.4	98.1	94.7
P49588	Alanine--tRNA ligase, cytoplasmic	AARS1	0.85	0.0662852	0.907	1	96.1	91.5	97.8	98.2	99.4	103.5	105.4	90.8	117	112.9	112.7	112.2	120	116.2	109.8	115.7	81.7	85.2	89.2	85	80.5	75.9	86.9	74.4	110.7	103	102.7	104.1	104.3	102.6	111.3	103.2
P25705	ATP synthase subunit alpha, mitochondrial	ATP5F1A	0.836	0.192653	0.858	0.190122	114.7	112.8	114	116.7	118.8	115.1	116.2	114.9	109.6	97.6	101.2	100	106.7	98.9	106.1	102	99.2	96.7	94.4	92.5	93.6	96.6	95.9	97.6	89.9	87.7	85.5	87.5	87	88.3	80.1	82.2
O43390	Heterogeneous nuclear ribonucleoprotein R	HNRNPR	0.999	1	1.006	1	107.8	101.4	103.9	102.3	104.3	99.4	104.1	104.4	96.4	94.6	96.6	98.3	97.1	97.6	95.3	96.4	104	102.9	100	104.1	105.7	105	103.8	97.5	98.4	98.2	96	95.2	95.8	99.3	94.5	99.5
P04843	Dolichyl-diphosphooligosaccharide--protein glycosyltransferase subunit 1	RPN1	0.961	1	0.839	0.00114757	111.3	109.5	107.8	103.7	113.6	111	112.7	109.9	104.3	99.3	95.2	105.9	95.6	98.6	100.3	103.1	111.8	107.3	110	98.2	104.3	105	102.2	110.1	83.6	83.9	86.1	82.1	86.3	84.5	80.1	82.6
P13010	X-ray repair cross-complementing protein 5	XRCC5	1.134	1	1.221	1	88	89.2	86.2	86.3	87.3	86.2	80.5	86.5	103.9	96.8	99.9	89.2	97.6	99.3	99.4	91.6	92.2	97	92.9	100.3	89.2	98.9	98.9	101.6	115.9	121.5	122.4	118.3	125.1	121.8	119	117
P12956	X-ray repair cross-complementing protein 6	XRCC6	1.143	1	1.191	1	83.8	83.6	82.2	84.5	83.1	88.2	86.6	85.5	106	102.1	101	97.8	99.4	97.9	99.6	100.4	97.7	95.4	96.2	92.1	96.2	92.9	96.2	97.6	118	120.9	121.2	117.3	119.5	118.6	118.6	119.9
P14314	Glucosidase 2 subunit beta	PRKCSH	1.067	1	0.952	1	105.6	100.6	101.8	103.9	96.3	100.5	98.1	104.7	92.9	98.2	97.5	101.4	96.8	96.8	89.3	96.3	109.6	107.3	107.6	107.8	108.2	107.6	113.6	116.7	90.6	89	90.5	95.7	95.3	95.6	91	93.3
P05556	Integrin beta-1	ITGB1	0.964	1	0.853	1	113.5	107.6	113.4	116.7	108.2	105.5	107.3	114.4	102.8	97.6	100.6	94.9	98.6	95.9	97.7	97.1	105.6	106.8	105.7	104.8	108.6	111.1	106.7	107.4	82.9	81.3	83.3	82.4	83.4	86.9	85.9	85.4
P40939	Trifunctional enzyme subunit alpha, mitochondrial	HADHA	0.836	1	0.855	1	117.2	119.6	115.7	112.7	120.4	113.6	111	113.8	106.5	100.9	103.6	102.1	101.3	101.3	105.8	95	97.5	96.8	91.1	92.1	95.2	98.7	97.8	95	85.9	86.1	88.2	84.1	85.7	89.4	87.9	88
P23246	Splicing factor, proline- and glutamine-rich	SFPQ	1.034	1	0.989	1	102.5	102.2	104.6	98.9	105.4	102.9	101.3	99.7	97.3	94.1	97.3	97.6	102.5	94.8	95.5	90.9	107.5	105.6	102	106.1	107.1	104.3	113.1	102.9	97.1	98.3	95.7	93.2	99.1	93.8	91.5	95
Q9BUJ2	Heterogeneous nuclear ribonucleoprotein U-like protein 1	HNRNPUL1	1.037	1	1.06	1	97.3	98.3	96	100.7	98.6	99.9	95.9	101.8	97.5	96.1	97.3	97.9	96.5	95.4	102.8	96.4	100.4	102.6	103.9	101.6	106	100.3	105.4	96.1	103.4	99.6	102.9	104.4	102.9	101.4	98.2	102.4
P47897	Glutamine--tRNA ligase	QARS1	1.077	0.134269	0.995	1	93.2	97.7	99.4	91.5	89.2	94.3	97.8	104.3	99	101.1	96.8	99.5	100	104.7	101.3	98.7	102.8	103.1	107.8	103.7	102.6	102.9	109.1	104.1	102.2	100.8	102.9	98.4	99.3	98	94.7	99.1
Q8N163	Cell cycle and apoptosis regulator protein 2	CCAR2	1.069	1	1.019	1	97	101.4	101.5	99.7	98	95.8	93.9	99	102.5	95.8	96.1	97.2	102.2	100	96.1	88.4	103.7	107	104.1	103.6	106.5	102.9	107.1	111.5	97.6	100.1	96.9	95.6	99.2	102.5	99	98
P52701	DNA mismatch repair protein Msh6	MSH6	1.203	1	1.241	1	75.9	77.9	75.6	75.6	79	77.8	71.8	75.5	101.9	104.4	97.8	99.6	105.7	104.2	103.9	106.7	89.3	90.3	95	91.9	90	96.9	92.8	90	131.2	140.6	127.4	125.7	130.9	133.5	119.5	121.7
Q7KZF4	Staphylococcal nuclease domain-containing protein 1	SND1	1.006	1	0.964	1	105.7	103.5	100.6	101.5	120.4	104.2	104.7	99.2	94.4	97.9	96.1	98	93.9	98.8	93.8	101.9	106.5	104.5	104.3	104.5	104.8	103.4	105.4	100.4	99.4	93.1	96.3	93.7	93.4	88.1	95.7	92
O00159-3	Isoform 3 of Unconventional myosin-Ic	MYO1C	1.008	1	0.995	1	100	99.8	104.7	106.2	102	110.6	103.2	96.6	98	96.4	96.3	89.8	92.3	99.3	99.8	97.3	99.7	111.5	108.2	103.7	103.2	103.7	101.3	103.1	96.1	92	96.2	101.6	96.6	99.3	94.1	97.5
Q1KMD3	Heterogeneous nuclear ribonucleoprotein U-like protein 2	HNRNPUL2	1.024	1	0.996	1	101.2	102.1	104.5	105.8	104.3	99.1	97	100.8	97.9	94.5	97.7	97.6	96.8	98.5	96	95.5	104.5	103.8	104.4	103.5	103	110	104.4	103.5	95.7	95.7	94.4	96.6	96.9	97.1	97	100
Q14839	Chromodomain-helicase-DNA-binding protein 4	CHD4	1.106	0.177236	1.027	1	99.1	103.9	102.5	99	98.6	101.1	104.1	97.2	88.2	93.4	96.1	89.7	88.8	98.3	94.7	97.1	100.8	112.4	113	103.1	110.7	110.8	116.4	106.9	96	100.1	97.4	105.3	88.3	94.6	95.2	97.2
P14866	Heterogeneous nuclear ribonucleoprotein L	HNRNPL	1.02	1	0.961	1	107.9	102.8	102.5	99.9	108.3	97.6	100.9	107.2	92.8	98.3	98.5	103.1	93.9	95.2	101.4	98.2	106.4	98.3	106.4	110.8	109.8	101.7	103.2	102	94.8	89.6	95.8	92.1	93.2	97.2	96.3	94
Q9BXP5-3	Isoform 3 of Serrate RNA effector molecule homolog	SRRT	0.992	1	0.996	1	100.6	100.6	94.6	94.7	98.8	98	101.1	92.2	103.6	101.7	102.3	103.8	103.8	101.2	98.2	106.8	100.9	97	97.8	94.1	99.7	97.3	100.6	94.5	102.5	103.3	104.7	97.8	97.8	101.3	106	102.5
P51532	Transcription activator BRG1	SMARCA4	1.046	1	0.955	1	102.5	104.5	109.9	107.8	105.8	114.3	99.7	105.2	85.8	95	95.2	101.4	94	91.9	93.7	96.2	110.8	102.6	112.5	110	100.9	114.7	110.7	105.1	90	93.3	90.3	88.4	84.1	89.3	98.1	96.4
Q16891-2	Isoform 2 of MICOS complex subunit MIC60	IMMT	1.001	1	0.814	0.120639	101.1	101.9	100.4	104.8	105.8	99.4	102	99.4	109.1	109.3	110.1	110.4	108.2	108.3	111.8	105.2	98.8	97.7	102.8	103.1	102	100.6	103.8	101.1	88.6	86.5	84.3	91.2	82.9	90.2	90.2	89.2
Q96GQ7	Probable ATP-dependent RNA helicase DDX27	DDX27	0.959	1	0.936	1	107.7	104.1	111.5	107.5	105.3	110.4	106.3	102.1	95	98.3	98.3	100.1	98.7	97.8	103.4	97.4	104.2	99.2	102.3	100.5	106.2	97.1	102.6	104.1	91.6	93.2	94.6	92.1	90.3	89.2	91.9	97.2
Q04695	Keratin, type I cytoskeletal 17	KRT17	0.936	1	0.958	1	110	102.9	102.3	102.8	104.2	106.5	108.9	106.5	103.8	100.8	95.2	98	103.4	94.4	106.5	96.6	104.1	94.3	97.2	104.1	100.1	94.7	109	94.1	99.4	95.6	95.7	93.9	98.8	89.8	94.8	91.8
Q14247	Src substrate cortactin	CTTN	1.036	1	1.031	1	98.7	95.8	93.5	99.6	99.5	93.8	97.1	97.5	106.6	100.8	98.4	100.3	101.1	96.6	98.2	99.3	101.7	102.4	99.9	95.9	97.8	103.1	104.9	98.5	102.8	101.1	102.9	99.5	103	101.3	104.7	103.5
P11940	Polyadenylate-binding protein 1	PABPC1	1.097	1	1.023	1	97.5	101.7	98.8	98.2	100.2	95.3	101	98	97.2	95.3	95.7	93.7	97.9	95.8	94.9	91.7	106	108.4	107.7	106.6	109	107.2	113.2	112.8	99.2	97.3	98.3	98.4	102.7	95.5	92.6	92
Q12931	Heat shock protein 75 kDa, mitochondrial	TRAP1	0.828	1	0.842	1	116.7	115.6	110.3	110.2	119	110.1	123.2	116.4	101.3	99.5	101.2	108.2	105.5	96.7	107.4	101.7	98.6	102.7	95.4	96.6	95.1	97.2	93.6	93.3	83.7	84.5	87.5	88.1	86.5	83.3	86	85
Q15075	Early endosome antigen 1	EEA1	1.082	0.0228811	1.019	1	97.5	97.1	94.1	102.1	101	100.1	95.8	99.4	95.9	96.1	100.2	94.2	99.7	97.7	97	92.8	105.4	109.5	105.3	109.8	102.7	109	101.6	107.6	97.7	97.6	96.7	100.8	99.2	100.8	95.8	99.7
Q9BQG0	Myb-binding protein 1A	MYBBP1A	0.954	1	0.92	1	108.3	107.2	105.4	103.7	106.4	107.1	108.7	114.1	99.2	97.5	102.3	102.9	93.5	100.4	99.8	94.9	100.7	102.1	102.3	99.8	99.4	107.8	102.9	102.4	91.6	90.8	92.9	93.1	91.9	89.1	91.6	90.2
P49750	YLP motif-containing protein 1	YLPM1	1.041	1	0.977	1	101.3	108.9	105.4	102.6	101.4	103.7	98.5	103.1	92.1	97.3	94.5	93.7	95.6	98.5	98	98.5	109.2	107.8	106.4	106.1	112.3	110.3	102.8	101.9	93.9	96.8	97.2	86.8	92.4	96.7	91.6	94.6
P33993	DNA replication licensing factor MCM7	MCM7	1.176	1	1.168	1	75.1	73	78.2	76.8	80	82.5	75.7	72.6	112.9	110.4	105.2	107	108.7	104.4	98	114.4	89.9	87.8	89.5	91.3	89.5	88.6	93.7	94	127.4	125.8	123.8	126.2	128	119.7	127.3	122.8
P61978-3	Isoform 3 of Heterogeneous nuclear ribonucleoprotein K	HNRNPK	0.989	1	1.069	1	96.9	99.4	98	96.6	102.5	107.3	101	94.9	99.9	95.5	94.3	96.6	100.5	96	98.7	98.4	96	96.4	98.7	104.2	93.2	99.2	92.3	104.6	103.9	105.4	108.1	110.3	101.8	102.8	102.2	104.6
Q04637	Eukaryotic translation initiation factor 4 gamma 1	EIF4G1	1.104	1	1.057	1	102.4	105.7	104.5	104.4	106.9	103.4	103.7	107.1	93.1	85.8	84.2	85.7	87.5	91.4	89.9	87.4	114.5	120.7	112	112	116.2	116.2	112.2	116.3	92.2	93.6	97.9	91.4	92.7	83.4	91.5	94.3
Q92900	Regulator of nonsense transcripts 1	UPF1	1.033	1	1.076	1	99.9	101.7	96.2	101.7	102.7	98.3	97.8	102.4	93.6	95.9	95.1	97.6	89.5	93.5	95.9	93.3	100.4	104.2	104.1	102.8	107.9	103.1	105	106.7	102.3	99.4	103.3	101.8	102.9	100.2	101.3	99.4
P12268	Inosine-5'-monophosphate dehydrogenase 2	IMPDH2	0.936	1	0.962	1	94.7	96.3	104.4	102.7	98.9	98.3	100	97.7	104.6	105.4	105	108.1	106.5	106.2	108.1	99.9	94.9	92.3	92.4	90.4	91	92.1	92.3	94.6	101.9	101.6	103.5	101.7	109.5	99.3	104.2	101.5
P26639	Threonine--tRNA ligase 1, cytoplasmic	TARS1	0.927	1	0.999	1	94.9	96.2	95.4	94.5	97.9	92.4	95.2	88.1	112.6	109.4	106.5	107.5	106.6	112.6	113.5	101.4	87.2	88	86.9	90.1	89.9	92.5	88.2	84.4	110	106.4	106.7	107.7	104.8	109.1	110.8	112.6
Q00839-2	Isoform 2 of Heterogeneous nuclear ribonucleoprotein U	HNRNPU
O43795	Unconventional myosin-Ib	MYO1B	0.975	1	0.999	1	104.8	105.5	107.4	104	113.4	108.8	104.4	105.4	94.3	94	99.6	94.3	95.1	96.4	91.6	99.5	104.7	105.3	106.3	100.1	102.9	102.7	101.3	100.6	90.5	97	94	98.3	93.9	95.3	100.5	88.2
O60506-3	Isoform 3 of Heterogeneous nuclear ribonucleoprotein Q	LOC101684509; LOC105083117; LOC110583657; LOC111158766; LOC113926370; LOC114493822; LOC117313161; Syncrip; SYNCRIP	0.99	1	1.22	1	91.6	115.3	98.8	106.3					85.1	100.4	78.9	92.1					123	90.6	94.3	109.1					98	121.3	119	76.2
P54136	Arginine--tRNA ligase, cytoplasmic	RARS1	1.101	1	0.983	1	92.6	90.8	93.6	90	94.8	92	96.8	99.9	102.5	103.6	100.9	104.2	103.3	105	104.4	107.7	103.9	103.4	100.7	107.8	91.8	101.7	103.9	93.9	102.3	102.1	100.9	100.6	105.5	102.2	94.6	102.6
Q86UE4	Protein LYRIC	MTDH	0.97	1	0.905	0.140092	107.7	101.8	105.5	103.2	106.9	109.9	107.2	108.9	100	103.7	96.8	92.7	105.2	98.2	104.6	97.2	103.3	106.1	109.2	105	95.6	102.9	101.3	104.4	89.4	93.7	94.7	87	92.9	89.9	86.1	88.8
Q08J23	RNA cytosine C(5)-methyltransferase NSUN2	NSUN2	1.061	0.911256	1.217	2.14842e-05	82.8	79	82.2	84.6	77.1	89.3	82.5	84.8	109.4	106.8	103.7	102.8	109.9	99.1	99.7	100.2	91.5	85	88.6	83.3	86.8	90.1	84	92.4	127.1	123.8	128.3	121.2	131.8	124.6	121.2	126.6
Q15233	Non-POU domain-containing octamer-binding protein	NONO	1.029	1	0.988	1	106.3	104.4	102.8	101.1	108.3	103.8	106.4	100.9	96.6	91.8	92	96.9	97.9	89.6	92.4	98.4	110.7	107.7	108.7	106.6	106	105.6	106.3	108	95.5	92.4	93.1	93.5	94.6	92.7	97.7	91.4
P29144	Tripeptidyl-peptidase 2	TPP2	1.098	1	1.039	1	92.7	90	94.8	95.8	93.8	95.1	88	102.5	93.5	101.7	101.7	101.3	96.1	98.8	102.8	101.4	93.1	104.2	103.8	105.9	96.5	104.2	103.3	96.9	105.3	105.3	103.5	107.5	108.6	102.4	103	106.7
P00558	Phosphoglycerate kinase 1	PGK1	0.911	1	1.039	1	85.8	87.5	87.2	87.4	93.6	92.3	86.7	82.6	114.7	113.3	111.5	118.8	112.8	114.8	111.9	110.8	74.7	76.8	83.7	80	79	74.8	85	81.9	117.4	119.3	117.1	124.8	125.7	117.5	116.8	113.8
P08195	Amino acid transporter heavy chain SLC3A2	SLC3A2	1.049	1	0.824	1	102.6	103.1	100	102.4	120.2	114.3	102.2	78.6	106.8	102.5	103.9	102.5	102.2	110.3	90.2	115.4	112.7	107.7	108.6	107.2	101.7	103.5	112.1	96.9	86.5	83.4	87.5	82.6	98.6	83.7	87.9	82.3
P78371	T-complex protein 1 subunit beta	CCT2	1.024	1	1.005	1	93.9	95.4	96.9	89.7	95.2	96.1	93.4	95.2	102.6	107.3	102.2	98.2	105.2	106.7	106.1	93.8	100.4	94.6	97.6	97.7	96.2	97.5	94	107.3	106.7	113.4	105	98.3	100.4	103.9	102.8	106.4
Q92499	ATP-dependent RNA helicase DDX1	DDX1	1.103	1	1.184	1	87.4	92.3	92	97.7	103	90.5	86.8	97.1	95.5	97.8	95.1	99.2	94.2	91.3	91.4	91.4	97.2	96.9	98.6	103.3	100	108.5	110	105.7	112.3	112.8	111.7	110.2	93.5	112.3	106	118.4
O75694	Nuclear pore complex protein Nup155	NUP155	1.049	1	0.997	1	109.2	99.9	94.1	96.7	98	104.2	104.7	97.6	104.3	100	93.8	97.3	98	97.5	98.4	95.6	99.1	107.3	103.5	110.3	101.6	101.8	104.1	104.9	96.1	98.4	93.6	96.4	99.3	98.9	99.6	95.9
P14618	Pyruvate kinase PKM	PKM	0.948	1	1.018	1	91.1	90.6	92.2	86.6	91	91.4	91.6	90.6	114.2	107.6	110.3	110.9	116.7	108.3	110.2	112.7	86.8	87.6	88.3	84.3	84.6	82.5	85.8	89.5	113.5	110.8	112.7	112.6	114.8	114.7	106.8	108.9
Q9GZR7	ATP-dependent RNA helicase DDX24	DDX24	1.1	1	0.977	1	95.1	101.4	97.6	101.6	97.5	103.6	97.6	101.9	96	96.5	97.9	92.1	99.4	96.2	97.5	88.8	109.3	116.5	109.4	113.2	108.8	109.4	110.5	108.6	90.2	95.8	92.8	94.5	94.6	93.8	92.9	98.9
P46087	Probable 28S rRNA (cytosine(4447)-C(5))-methyltransferase	NOP2	1.119	1	0.987	1	93.1	90.4	102.8	94.2	90.7	89.8	93	97.8	92.3	109.9	96.8	100.1	95.8	105.9	103.2	100.7	108.6	111.6	104.2	101.2	104.1	100.8	112	104	99.4	98.7	100.7	95.9	94	103.9	98.4	105.8
Q07065	Cytoskeleton-associated protein 4	CKAP4	0.934	1	0.871	1	109.1	105.6	106	113.9	112.1	109.2	107.2	109.6	99.7	103.8	107.3	100.5	102	97.8	98.7	100.6	99.7	102.3	103.3	103	100.9	99.3	101.7	103.3	91.2	83.5	87.5	83.7	87.6	87.8	94.8	87.3
P46087-2	Isoform 2 of Probable 28S rRNA (cytosine(4447)-C(5))-methyltransferase	NOP2	1.094	1	0.955	1	97.2	100.5	98.4	92	98.7	92	100.3	95.2	102.4	100.1	101	96.9	105.3	103.7	101.8	96.8	107.4	107.5	106.7	101.3	109.6	109.3	99.5	103.3	96.6	96.6	98.4	97.1	91.4	87.6	104.9	100.6
Q9Y2W1	Thyroid hormone receptor-associated protein 3	THRAP3	0.967	1	0.96	1	105.7	107.6	104.6	103	111.5	105.3	101.4	100.8	100.5	95.6	94.9	97.7	101.1	89.7	101.5	102.5	106.1	104.7	100.7	100.1	104.5	97.3	102.1	91.8	94.8	95.3	95	93.8	99.8	97.5	99	94.2
O00410	Importin-5	IPO5	0.937	1	0.968	1	101.8	100.1	102	96.4	95.4	95.2	92.8	100.2	105.8	108.3	103.7	103.4	111.9	105.7	101.8	108.9	91.1	89.6	93	91	96.5	95.3	90.5	96.4	104.1	101.9	106.1	101.9	105.4	100.6	100.4	103
Q12888	TP53-binding protein 1	TP53BP1	0.996	1	1.003	1	102.9	105.1	104.3	104.7	103.3	103.8	100.3	103.3	95.1	94.1	93.4	101.2	97.1	96.5	95.9	103.2	105.6	105.2	102.3	101.6	106.1	101.3	102	104	98	96.3	96.5	93.7	97.7	98.9	92.1	94.6
P11387	DNA topoisomerase 1	TOP1	1.032	1	0.96	1	99.3	96.4	101	101.5	107.6	102.4	107.1	101.7	100.8	97.9	98.5	97.2	98.3	96.9	100.3	102.9	108.8	107.1	106.2	106.7	100.4	101.1	103.4	100.3	96.6	95.7	94.6	91.7	94.3	93	91.9	98.4
O43242	26S proteasome non-ATPase regulatory subunit 3	PSMD3	1.125	0.37331	1.025	1	89.7	95.8	91.6	93.5	91.4	87.9	92.6	89.5	100.6	104.6	100.8	100.1	97.6	103.5	95.5	114.2	103.1	102.7	102.7	97	103.7	106.4	107.4	102.1	101.9	106.9	100.4	108.7	101.1	104.6	104.8	97.5
P36776-3	Isoform 3 of Lon protease homolog, mitochondrial		0.849	1	0.829	1	111.3	117.7	118.1	111.8	120.1	111.2	115.6	114.6	103.2	100.1	105.8	100.4	99.9	101.7	111	112.4	99.4	97.8	96.9	97.7	99.2	99.2	93.5	89.6	86.2	83.6	85.7	84.2	85.6	79.6	86.2	80.5
Q03252	Lamin-B2	LMNB2	0.954	1	0.949	1	106.8	103.2	108.5	104.8	114	107.3	106.4	107.6	97.4	95.5	97.8	96.9	102.9	96.3	99.3	102	106.5	102.4	108.6	98.2	101.9	103.6	101.3	93.5	95.7	93.7	91.2	92.6	87.7	92.7	92.7	90.7
O43143	ATP-dependent RNA helicase DHX15	DHX15	1.05	0.558245	1.036	0.559969	98.7	101.5	100.2	97.9	100.1	105.1	96.2	100.5	92.4	100	96.8	94	96.1	95.5	96.5	97.2	105.2	105.2	105.5	105.7	100.3	103.4	100	108.4	100.3	99.4	97.8	99.5	100.3	98.2	100.1	102.2
P23396	Small ribosomal subunit protein uS3	RPS3	1.076	1	1.089	1	93.6	92.5	92.4	88.3	98.1	95	92	95.8	99.2	96.5	99.3	99.2	99.1	100.7	102.9	102.9	100.9	101.3	103.5	99.3	97.4	92.4	92.3	101.9	108.6	109.1	109.2	107	105.3	107.5	113	103.6
P06733	Alpha-enolase	ENO1	0.907	1	1.013	1	89.3	87.1	90.2	87.6	94.6	84.5	92.1	91.3	115.2	114.5	108.2	108.8	115.9	114.4	113.4	112.6	79.8	80	84.7	83.9	81.3	81.5	80.5	89.8	116.5	121.2	117.9	115.2	113.4	106.1	115.5	113
P43304	Glycerol-3-phosphate dehydrogenase, mitochondrial	GPD2	0.971	1	0.906	0.0832381	105.3	103.4	108.1	106.2	114	107.2	105.6	103.9	101.2	98.1	99.6	92.5	98.3	107	104.9	102.8	105.6	102.9	101.9	107.5	102.7	100.6	93.9	103.7	91.5	91.9	90.4	94.1	93.4	83.9	90.5	87.5
Q92616	Stalled ribosome sensor GCN1	GCN1	0.966	1	1.013	1	93.9	93.9	96.6	95.2	93.7	95.8	90	89.3	103.6	109.2	104.9	109.3	108.1	101.9	106.5	113.1	91	89	89.4	92.2	88.9	90.6	90.9	91.1	106.2	108	109	108.7	115.1	108.6	111.3	105.3
P04406	Glyceraldehyde-3-phosphate dehydrogenase	GAPDH	0.936	1	1.054	1	95.2	95.9	93.1	96.8	94.3	96.1	92.4	90.2	101.6	104.7	104.4	107.6	108.5	104.9	108.1	106.2	88.5	86.6	91.5	90.7	87.5	86.5	88.9	88.9	111.5	111.1	110.7	110.1	111.7	113	112.1	110.7
P55884	Eukaryotic translation initiation factor 3 subunit B	EIF3B	1.078	1	1.09	1	95.8	98.9	94	98.1	100.5	102	93.5	93.7	95.5	94.4	96.4	94.1	88.8	97.6	94.5	94.2	110.4	103.5	106.1	100.5	101.6	111.1	104.6	104.3	104.5	102	103.1	102.8	103.1	102.8	108.5	99.3
P42166	Lamina-associated polypeptide 2, isoform alpha	TMPO	1.053	1	1.051	1	94.3	102.4	98	104.7	95.6	101.9	96.2	92.2	95.2	90.3	95.5	88	100.6	97.4	96.9	100.1	105.7	106.8	101.2	108.1	102.2	100.3	102.3	102	101	101.2	106.9	100.7	99	108.5	100.3	104.3
Q9NVP1	ATP-dependent RNA helicase DDX18	DDX18	1.017	1	0.955	1	99.6	99.4	112.8	105.4	102.6	94.6	106.9	101.2	93.6	97.1	96.9	100.9	99.1	105.8	105	101.4	102	106.3	103.5	107.5	103.7	102.3	100.8	105.2	89.7	91.1	98.1	96.1	95	83.7	95.9	97.1
P53621	Coatomer subunit alpha	COPA	1.078	1	1.087	1	92.1	93.1	91.5	94.4	93.9	93	91.2	89.1	99.6	104	100.4	101.2	99.8	98.9	103.7	95.4	101.7	98.3	95.2	94.7	103.4	96.5	101.5	101.2	107.4	109.6	107	109.7	105.3	108.8	108.7	109.6
P63104	14-3-3 protein zeta/delta	YWHAZ	1.015	1	1.137	1	89.3	85.7	86.7	86.8	88.7	83.6	91.7	84.7	111.5	99.5	107.5	106.3	105.1	105.7	107.4	104.7	92.2	81.3	85.1	83.5	94.4	82.3	92.8	91.1	120.5	118	125.7	120.5	123.5	120.5	113.2	110.6
Q9Y3I0	RNA-splicing ligase RtcB homolog	RTCB	1.026	1	1.114	1	93.8	92.8	92	89.7	102.9	92.9	98.1	85.7	100.4	100.3	98.9	97	100.2	103.1	99	95.8	99.3	94.2	94.3	97.8	100.3	95.4	91.3	95.2	111.5	113.4	110.4	114.2	115.2	106.4	108.1	110.4
P46063	ATP-dependent DNA helicase Q1	RECQL	1.109	1	1.421	1	77.4	75.6	77	79.1	71.6	72.9	84.3	78.8	99	97	97.1	97.9	101.1	102.1	94.4	93.1	85.8	83.9	87.3	86.9	81.8	85.3	92.3	83.7	138.2	138.8	137.7	141.3	137.5	140.5	136.1	144.4
P33991	DNA replication licensing factor MCM4	MCM4	1.262	1	1.191	1	74	71.8	73.2	69.4	73.8	71.6	74.7	72.1	104.3	105.5	110.4	105.4	109.3	107.7	112.4	110.9	92.3	92.1	95.7	91.2	93.5	86.8	91.1	84.9	122.1	133.9	129.7	128.9	129.8	126	133.8	121.6
Q13620	Cullin-4B	CUL4B	1.145	0.319343	1.152	0.174404	85.8	88.2	84.9	86.3	77.7	83.1	85	83	104.3	101.5	99.1	100	98	102.5	101.6	105.9	96.8	97.3	97.1	94.5	88.6	97.9	98.1	102.7	116.6	117.9	116.5	113.1	115.6	117.4	120.2	122.8
Q96T88	E3 ubiquitin-protein ligase UHRF1	UHRF1	0.992	1	0.962	1	99.3	108.4	106.1	105.9	131.3	118.4	92.6	106.2	94	97.7	93.3	98.7	107.7	95.1	83.9	79.3	105.4	105.2	102.2	118.2	134.6	102.3	112.5	80.5	94.5	89.9	88.8	92.4	86	94	92.1	83.6
P06576	ATP synthase subunit beta, mitochondrial	ATP5F1B	0.816	0.22652	0.816	0.174404	115.8	112.4	118.4	113.4	124.2	116.3	123.1	110.1	105	104.4	103.8	111.5	100.1	105.6	98.2	103.7	97.8	93.8	93.7	92.4	95.9	96.7	95.5	91.8	85	85.8	82.6	84.1	87.5	87.7	84.9	78.7
Q14151	Scaffold attachment factor B2	SAFB2	0.983	1	0.931	1	106.5	108.4	105.2	104.1	108.9	113.4	110.1	99.8	97.5	97	93.2	102.9	95.2	98.3	100.1	107.3	104.5	100.4	108	105.7	105.6	106.6	105.8	94.3	94.7	95	92.6	84.2	87.9	84.5	89.6	92.6
P43246	DNA mismatch repair protein Msh2	MSH2	1.142	1	1.253	1	73.5	78.8	78.6	81.5	84.8	79.4	76.7	77.9	100.8	102.9	98.5	101	109.2	106.3	104.7	99.3	89.9	85.9	89.7	100.6	92.3	87.3	90.3	86.8	129.1	128.3	126.1	134.9	129.8	123.9	127.1	124.1
Q5UIP0	Telomere-associated protein RIF1	RIF1	1.04	1	1.004	1	106.1	99.5	107.4	108.7	102.7	107.8	102.6	110	90.6	92	94.8	96.3	96.2	90.8	90.7	85.1	104.8	108.6	116.5	105.7	111.8	117.8	115.3	110.4	92.5	93	92.6	91	92.8	87.9	91	87.3
Q12797	Aspartyl/asparaginyl beta-hydroxylase	ASPH	0.919	1	0.884	1	104.5	114	108.5	112.2	112.5	106.9	111.9	99	103.3	97.1	93	102.5	105.5	100.4	93.1	103.8	101.8	99.6	103.2	104.1	100.5	97.7	104.3	100.7	94.3	86.1	87.1	88.9	89.4	91.5	89.8	92.8
P49368	T-complex protein 1 subunit gamma	CCT3	1.015	1	0.976	1	103.2	101.2	91	96	97.3	94.6	96	94.5	106.7	103.5	104.6	109.6	107.8	102.6	98.5	99	99.2	94.8	93.6	89.8	97.1	99.1	100.8	97.7	105.8	101.2	98.1	101.8	98.9	105.8	109.2	101
Q15155	BOS complex subunit NOMO1	NOMO1	0.945	1	0.915	1	122.4	140	118.1	127.4	100.3	114.2	130.6	87.7	83.1	98.5	90.6	77.5	78.1	89.7	89.8	115.8	121.1	107.8	89	117	101.4	115.5	136.2	111.7	63.5	82.7	83.2	78.3	82.6	63.2	81.6	101.5
P00505	Aspartate aminotransferase, mitochondrial	GOT2	0.853	1	0.853	1	113.3	114	110.1	111.5	118.3	118.2	111.1	107.3	101.5	98.8	103.3	105	103.9	100.8	104.4	103.2	97.7	99.9	97.9	95.7	94.6	92.8	95.1	96.1	88.2	88	88.4	86.7	93.5	87.6	89.6	83.7
P11413	Glucose-6-phosphate 1-dehydrogenase	G6PD	0.963	1	1.041	1	92.8	88.6	89.9	92.4	94.4	93	96	91.6	113.6	104.6	106.5	101.1	110.7	109.7	105.6	108.2	93.3	89.2	89.5	91.6	87.3	82.4	87.9	89.1	113.7	113.5	108.5	111.3	111.3	117	112	103.7
P49748	Very long-chain specific acyl-CoA dehydrogenase, mitochondrial	ACADVL	0.91	1	0.87	1	112.7	108	113.2	109.3	111.5	109.3	107.3	111.8	101.7	105.4	96.5	101.8	103.2	99.3	107.7	93.4	99.1	101.8	103.1	98.2	101.8	96.4	105.7	92.8	85.9	89.4	87.7	86.4	89.6	87.4	91.7	91.1
Q9BTC0	Death-inducer obliterator 1	DIDO1	1.001	1	1.012	1	103	108.9	112.3	104.7	102.8	104.2	104.6	105.9	98.1	94.5	97.1	94.3	92.8	96	94.5	87.1	110	103.4	104.2	105	102.6	113.6	106	104.6	98.8	83.1	91.7	91.1	96.8	96.2	95	97.2
P27816	Microtubule-associated protein 4	MAP4	0.988	1	1.045	1	91.7	92.4	92.7	97.7	94.1	95.5	99.2	91.4	103.2	107.3	105.4	104.5	110.1	104.9	104.4	99.8	88.9	90.8	95	91.8	93.6	89.3	92.8	95.2	109	110.9	107.4	111.4	101	109.8	106.5	112.5
P16435	NADPH--cytochrome P450 reductase	POR	0.976	1	0.927	1	106.5	107.9	112.7	104.5	110.7	116.9	108.8	117	93.3	87.9	102.2	98	100	95.5	96.1	94.5	102.6	112.1	110.6	109.1	104.6	105.5	108.6	95.6	92.3	89.8	88.7	81.7	87.5	98.9	88.9	71.1
P15311	Ezrin	EZR	1.052	1	0.983	1	100	93.7	89	84.4	88.1	88.1	88.8	75.8	110.1	112.1	105.9	112.6	113.3	107.8	110.1	104.3	91.9	92.4	93.6	88.3	92.5	94.7	95.7	99.1	108.7	102.5	107.7	107.1	109.9	112.7	105.3	113.8
P26640	Valine--tRNA ligase	VARS1	1.069	1	1.231	1	80.8	76.5	75.7	81.6	79.1	80.4	78.8	78.9	102	106.4	108.8	111.2	107.1	107	102.7	99.8	79.1	79.4	84.3	88.6	84.6	82	87.6	89	132.7	130.9	131.6	130.3	134	131.6	126.3	131.1
P80723	Brain acid soluble protein 1	BASP1	0.661	1	0.959	1	134.8	140.5	134.4	134	136.6	133.1	133.5	132.6	92.3	89.7	87	88.5	92.1	84.2	92.5	89.5	87.3	86.3	90.1	97.4	94.9	87.9	86.6	89.5	88.8	86	80.2	82.6	90.7	84.4	85.9	86
Q6PL18	ATPase family AAA domain-containing protein 2	ATAD2	1.041	1	1.019	1	110.4	102.5	105.8	102.4	103.4	109.7	105.3	106	88.1	87.4	90.1	92.3	84.9	98.5	96.7	100	108.6	118.5	109.9	109.9	116.6	116.7	105.5	107.9	93.7	93.6	93.6	93.2	80.2	88.7	92.6	87.2
P20042	Eukaryotic translation initiation factor 2 subunit 2	EIF2S2	1.059	1	1.074	0.999223	95	96.5	91.2	97.1	90.5	93	94.9	99.3	103	101.4	100.4	88.9	99.9	96.1	99.9	87.1	101.1	99.9	95.2	97	103.8	102.6	99.4	105.7	107.4	110.6	107.1	108.2	106.4	103.9	110.5	107
Q13200	26S proteasome non-ATPase regulatory subunit 2	PSMD2	1.034	1	1.025	1	94.3	94.3	95.6	98.1	95.6	97.8	101.1	92.6	100.3	102.5	102.2	97.7	100.5	104.3	104	100.5	101.5	101.6	99	99.4	98.2	98.7	93	96.6	100.2	103.9	103.3	106.1	101.8	104.5	103.9	107.1
O75475	PC4 and SFRS1-interacting protein	PSIP1	1.001	1	1.02	1	102.5	101.2	98.2	96.2	108.4	104	104.7	96.3	97.9	95.9	97.5	97.4	93.9	98.4	101.1	99.5	101.4	102.6	105.5	101.1	104.1	96.7	102.7	95.1	99.2	96.2	106.3	100.8	95.9	97.8	100.1	101.3
Q5JPE7	BOS complex subunit NOMO2	NOMO2	1.009	1	0.912	1	114.4	113.8	105.8	107.9	106.2	111.5	110.8	113.9	97.2	91.4	93.8	91.7	89.6	94.1	93	91.9	112.4	111.9	109.8	113	109.4	119.7	113.6	111.6	84.5	84	81.9	86.6	80.4	86.1	88.4	79.8
P07942	Laminin subunit beta-1	LAMB1	1.003	1	0.949	1	109	109.5	108	112.9	111.8	105.8	111.5	117.5	91.2	94.6	91.4	92	90.5	88.8	92.8	92.5	110.4	112.4	111.2	110.1	109.2	114.5	118.4	102	87.9	88.3	85.1	86.1	84.3	83.9	88.4	88.3
P56192	Methionine--tRNA ligase, cytoplasmic	MARS1	1.088	1	0.956	1	89.5	93.9	95.2	83	89.7	96.1	91.2	99	105.1	108.4	112	96.6	110.6	100.6	110.8	94.5	96.3	99.3	99	102.1	103.8	106.5	97.7	102.4	100.6	104.5	104.4	109.9	101.3	94.5	102.8	98.4
Q8TEM1	Nuclear pore membrane glycoprotein 210	NUP210	1.022	1	0.864	1	113.7	115.7	112.5	106.1	107.5	121.7	114.6	111.5	88.2	97.9	92.1	90.6	93.7	89.3	91.6	95.3	111.4	121.6	114.8	118.6	111.6	116.2	110.4	116.9	77.5	80.7	78.9	79.9	76.9	73.7	83.3	85.6
P35908	Keratin, type II cytoskeletal 2 epidermal	KRT2	0.402	1.06156e-12	0.87	0.965875	130.3	133.8	129.1	124.6	125.3	128.9	141.8	129.8	112.7	102.8	112.3	118.1	127.8	124.5	124.8	119.6	52	54.8	54.1	62.4	31.8	39.6	52.1	44.1	102.2	105.6	106.1	99.2	109.4	103.1	103.6	93.8
Q99623	Prohibitin-2	Phb2; PHB2	0.959	1	0.949	1	108.6	109.5	115	108.5	115.7	105.8	104.8	103.1	94	93.9	96.9	91.9	103.3	95.3	96.3	102.5	100.3	107.1	104.2	104.9	105.2	99.9	104.2	94.8	90.1	94.3	91.2	89.6	89.8	90.7	97	91.6
O43175	D-3-phosphoglycerate dehydrogenase	PHGDH	0.964	1	1.018	1	92.6	93.3	90.9	94.4	90.1	87.7	92.4	95.4	107.1	111.2	110.3	107.1	110.3	100.5	106.4	111.9	87.1	84.2	94.8	92.5	88.1	82.3	91.3	90.2	104.1	110.1	112.1	108.2	122.1	111.1	115.4	104.8
P60842	Eukaryotic initiation factor 4A-I	EIF4A1	1.047	1	1.025	1	93	89.4	93.1	93	94.1	93.7	86.1	90	104	99.4	99.9	105.7	107.9	105.6	104.9	105.1	96.1	94.5	99.7	103.3	100.4	98.6	93.8	89.7	109.9	109.4	103.9	105.9	110.1	110.4	104.4	105.4
P27797	Calreticulin	CALR	0.949	1	0.97	1	108.1	109.2	107.1	104.3	108.2	108.4	107	108.1	94.5	95.7	100.3	99.2	98.8	95.5	94.8	96.7	98.7	103.2	105	102.2	105.2	101.8	101.5	102.9	93.4	93.9	93.6	91.6	93.2	90.7	91.4	95.8
Q15365	Poly(rC)-binding protein 1	PCBP1	0.979	1	1.086	1	96.6	99.6	92.2	88.6	100.5	96.4	92.3	92	102.7	102.7	99.9	101	105.2	103.1	97.7	103	93.5	96	94	89.4	97.3	88.5	86	91.2	109.3	113.5	110.2	110.7	113.9	112.4	112.6	108.1
Q8N3U4	Cohesin subunit SA-2	STAG2	1.092	1	1.049	1	98.8	100.1	98.6	101.8	95.1	103.5	97.4	98.6	93.9	96.8	94.9	93.1	92.8	93.9	98.4	92.6	106.9	108.8	104.1	105.2	108.9	106.6	110	108.7	98.8	100.8	98.2	98.9	97.2	101.4	97.4	97.4
P63244	Small ribosomal subunit protein RACK1	GNB2L1; Rack1; RACK1	1.042	1	1.079	0.00647893	94.5	95	91.9	91.3	99.9	91.8	93.2	95.1	102.2	102.7	97.5	102	103	95.9	99	94.9	100.5	99	100.1	93.1	98.6	93.8	93.2	97.1	108.9	106.2	107.9	107.3	112.8	107.3	114.3	110.1
P22695	Cytochrome b-c1 complex subunit 2, mitochondrial	UQCRC2	0.867	1	0.841	1	116.7	109.1	108.2	107.6	110.8	110.5	112.1	107.6	108.1	106.4	101.9	107	106.1	106.4	106.5	104.9	96	94.5	93.8	94.9	99.4	95.8	94.4	95.4	89.5	90.7	89.5	86.3	87.1	83.9	89.8	89.5
B5ME19	Eukaryotic translation initiation factor 3 subunit C-like protein	EIF3CL	1.101	1	1.051	1	98.9	100.9	94.2	92.4	97.2	100.5	97.6	95	95.1	95.9	96.1	100.7	91.9	96.2	97.4	92.4	107.5	107.3	103.1	104.5	107.2	102.6	108.4	107.7	99.7	97.2	102.2	104.2	104.6	99	104.4	97.9
P35998	26S proteasome regulatory subunit 7	PSMC2	1.05	1	1.025	1	101.6	93	97.1	100.2	85.7	92.9	98.6	94.3	95.3	102.5	96.4	102.1	100.6	98.7	99.6	105.5	97.4	106.3	103.2	93.6	97.8	112.9	95.9	107.8	103.3	107.2	104.4	96.4	102	111.2	96.2	100.3
Q86VP6	Cullin-associated NEDD8-dissociated protein 1	CAND1	1.15	0.177236	1.216	0.00102056	78.6	80	76.3	77.7	85.5	81.3	79	82.5	104.7	104.8	105.9	94.9	108	100.8	105.2	101.6	81.8	95.7	83.3	96.9	86.9	93.1	92.4	90.4	129.1	128.4	127.9	134.1	119.4	120.4	127	126.4
Q02809	Procollagen-lysine,2-oxoglutarate 5-dioxygenase 1	PLOD1	0.989	1	0.927	1	107	108.1	105.8	107	111.8	105.8	105.3	109.8	96.5	101	95.8	97.6	99	98.2	93.4	98.5	106.4	105.8	111.2	108	102.3	105.9	102.7	101	86.6	85.5	86.5	91.2	92.7	91.9	90.4	91.3
Q13423	NAD(P) transhydrogenase, mitochondrial	NNT	0.858	1	0.709	0.00665693	113.9	113.5	112.1	112.6	113.4	111.4	113.7	115.5	110.8	110.7	107.8	108.4	108.9	109.9	115	116.9	98.5	99.8	95.8	98.2	95.9	96.4	98.6	95.9	77.9	81.4	79.4	79.2	76.5	76.7	78.6	76.7
Q14152	Eukaryotic translation initiation factor 3 subunit A	EIF3A	1.138	1	1.045	1	93.9	95.1	92.7	93.9	94.7	93.2	92.1	93.2	103	96.1	95.6	90.8	93	92.2	102	109.9	116	112.3	107.2	105.7	115	102.5	100.3	104.1	99.4	96.1	101.4	100.8	95.6	106.8	108.5	97
O95782	AP-2 complex subunit alpha-1	AP2A1	1.037	1	0.992	1	108.7	104.1	100.1	102.5	102.6	110.7	102.5	91.7	96.4	93.9	98.2	90.6	95.3	88.3	100.6	106.3	115.7	100.8	105.9	100.2	110.6	100.1	117.3	106.8	98.4	94.4	93.1	97.1	95.9	85.2	102.5	83.5
P35527	Keratin, type I cytoskeletal 9	KRT9	0.233	5.5163e-09	1.274	0.101194	148	165.8	157.4	151.2					93.1	89.1	97.3	89.9					34.3	32.5	37.6	42					111.6	106	121.6	122.6
Q86XP3	ATP-dependent RNA helicase DDX42	DDX42	1.07	1	0.98	1	95.8	101.9	100.3	99.4	101.5	91.1	101.7	98.8	95.1	99.2	97.4	95.9	93.3	99.3	101.8	97.8	107.4	114.5	104.3	104.5	113.6	106.3	113.7	96.5	93.8	99.1	94.7	96.7	89.3	98.8	93.7	102.8
P13645	Keratin, type I cytoskeletal 10	KRT10	0.362	1.06156e-12	0.985	1	134.4	133	139.3	136.9	132.8	139.2	133.6	133.2	108.4	108.6	110.1	108.9	110.4	106.7	111.5	97.1	48.9	47.5	46.3	51.1	47.3	49.7	48.1	57.1	103.6	106.6	104.8	111.6	111.7	107.6	104.1	110
P62191	26S proteasome regulatory subunit 4	Psmc1; PSMC1	1.065	1	1.009	1	94.7	96.3	92.8	97.5	95.7	85.5	83.3	98	97	103.8	103.9	99.6	103	105.4	103.6	104.8	102.1	101.3	101.4	94.7	84.8	97.2	113.6	102.4	111.6	100	101.2	102.2	97	108.9	107.2	109.6
P50395	Rab GDP dissociation inhibitor beta	GDI2	0.945	1	1.004	1	93.1	91.2	92.9	83.6	91	89.6	95.4	92.7	114.6	111.1	110.2	110.7	111.1	113.2	107.5	108.7	88.3	91.8	85.6	83.7	80.9	80.6	89.8	91.3	106	116.9	109.2	111.1	112.6	113	111.3	111.3
Q15084	Protein disulfide-isomerase A6	PDIA6	0.962	1	0.977	1	110.8	105.8	109.1	106.5	106.7	96.6	102.3	104	97.8	93.7	97.9	100.7	93.7	100.9	93.3	98	101.7	102.4	99.3	98.8	105.5	108.8	105	98.9	96.4	89.6	93.8	95.6	95.6	97.7	97.9	95
P45880-1	Isoform 1 of Voltage-dependent anion-selective channel protein 2		0.853	1	0.866	1	112.7	117.5	115	114	124	108.2	123.4	103.8	100.6	101.9	103.2	97	96.9	97.8	103.2	97.8	100.4	97	97.6	97.8	92.7	93.6	106.2	104.7	89.6	86.1	83.8	85.8	91.6	83.7	83.7	88.5
P62195	26S proteasome regulatory subunit 8	PSMC5	1.065	1	1.058	1	94.1	96.5	91.7	99.7	92	90.1	95.4	98.3	99.5	102.6	104.7	101.9	97.1	94.6	100.2	98.5	98.6	99.5	103.7	101.2	105.6	100.5	102.5	95	106.6	104.8	95	99.7	111.3	110.4	102.1	106.5
Q8WXF1	Paraspeckle component 1	PSPC1	1.115	1	1.062	1	95.2	95	101.3	99.9	93.8	95	97.8	93.7	95.9	91.6	94.3	104.1	102.8	93.9	97.9	94.9	99.9	106.8	107.9	108.6	101.5	110.4	105.3	101.4	97.9	100.1	102.1	99.4	104.4	104.8	101.6	101.1
Q14789	Golgin subfamily B member 1	GOLGB1	1.034	1	0.909	0.144696	113.8	111.5	106.5	102.3	93.9	108.4	98.9	109.2	96	97.1	87.6	101.9	93.5	94.9	102.1	94.5	112	114.3	108.1	110.3	107.2	114.4	108.1	112.4	81.1	86.8	86.8	83.8	90.9	95.9	85	90.6
P50991	T-complex protein 1 subunit delta	CCT4	1.027	1	1.004	1	94.4	93.2	88.5	92.5	96	96.3	93.5	90	108.6	106.1	106.5	102.1	107.3	105	105.3	95.5	100.8	94.8	93.9	96.5	98.3	97.4	94.9	95.4	108.6	102.4	106.8	104.4	109.5	106.8	105.4	103.5
Q93009	Ubiquitin carboxyl-terminal hydrolase 7	USP7	1.057	0.12374	1.049	0.249685	98	93.4	98.7	95.5	93.4	100.5	97.3	97.5	98.2	97.5	95.5	100.4	96.6	97.2	98.6	100.8	102.5	102.9	109.4	103.9	96.7	96.7	103.5	102.9	100	98.6	102	103.2	106.2	105.1	100.9	106.1
P35637	RNA-binding protein FUS	FUS	1.005	1	0.987	1	96.6	98.4	97	96.8	104.7	108.5	117	111.4	99	91.2	104.7	95.3	97.3	98.3	92	103.5	106.4	108.3	99.5	111	104.6	99.4	96.8	94.4	102.6	97.2	93.1	103	95.7	99.3	90	87.1
P31942-2	Isoform 2 of Heterogeneous nuclear ribonucleoprotein H3	HNRNPH3	1.056	1	1.003	1	103	105.6	104.4	104.1	105	101.2	96.9	107.3	89.4	92.4	91.4	96	91.6	93.6	91.7	98.5	110.5	106	114.4	112.6	113.2	108.6	106.6	109.6	91.6	91.2	92.4	94.8	97.4	92.3	95.5	90.9
P31942	Heterogeneous nuclear ribonucleoprotein H3	HNRNPH3
P42167	Lamina-associated polypeptide 2, isoforms beta/gamma	TMPO	0.962	1	0.832	1	121.3	116.4	113.3	105	106.4	107.1	114.2	114.6	97.5	92.5	92.3	104.4	102.4	93.5	105.4	109.6	104.6	107.8	111.9	106.9	123.1	119.7	102.2	111.2	83.1	73.9	83.1	86	87.1	57.1	60.8	85.6
Q9H583	HEAT repeat-containing protein 1	HEATR1	0.99	1	0.993	1	104	101.8	106.6	103.6	101.9	101.8	108.6	108.3	94.6	102.2	95.9	96.4	96.8	108.4	105.6	95.1	96.2	103.8	105.8	104.1	103.4	102.1	96.8	91.7	97.9	95.3	95.1	96.6	99	94.2	87.4	98.7
Q9NYF8	Bcl-2-associated transcription factor 1	BCLAF1	0.998	1	0.934	1	111.6	102.1	101.4	103.5	108.1	102.2	108.6	100.9	94.6	99.3	93.7	105.9	103.5	101.2	95.5	104.8	102.1	100.5	104.2	103.1	101.5	106.2	103.6	91.2	92.3	92.1	98.8	94.9	95.7	90.7	101	85.4
Q92626	Peroxidasin homolog	PXDN	0.966	1	0.955	1	114.2	109.4	113.2	115.3	106.9	110.3	111.2	107.9	92.4	90	92.2	99.3	89.3	94.7	98.9	93.5	107.2	105.8	106.8	107.7	109.1	111.4	106	98.1	84.7	86.2	87.7	87.9	89.9	92.6	90.5	89.7
Q14126	Desmoglein-2	DSG2	1.08	1	0.907	1	102.8	114	102	108.8	92.1	111.1	108.3	104.3	95.8	95.5	91.7	86.1	85.8	96.2	102.5	80.7	118.2	117.7	115.2	114.3	111.5	135.9	111.2	112.4	83.7	84.5	83.4	86.2	76.9	93.9	85.2	92
P42285	Exosome RNA helicase MTR4	MTREX	1.031	1	0.959	1	102.2	101	104.4	101.6	108.4	98.3	104.1	102.8	92.1	97.2	97.1	102.1	99.7	99.8	92.4	97.4	105.1	106.9	111.7	105.3	106.1	104.2	108.9	103.2	90	92.9	96.6	93.8	97.5	95.1	90.5	91.5
P40926	Malate dehydrogenase, mitochondrial	MDH2	0.876	0.0234696	0.84	0.00138382	111.5	114.9	113.6	109.8	116.4	113.8	112.5	112.5	103.7	101.2	101.9	99.6	102.1	99.4	104	100.9	99.2	102.5	96.5	99.5	96.3	106.3	98.9	96	85.2	84.1	85.4	91.5	83.7	87.4	85.3	84.3
P13674	Prolyl 4-hydroxylase subunit alpha-1	P4HA1	1.109	1	1.062	1					90.2	88.2	111.9	110.8					87.1	88.9	94.8	104.4					115.1	106.6	87.1	122.7					98.2	96.8	91.4	105.9
P21796	Voltage-dependent anion-selective channel protein 1	VDAC1	0.78	1	0.794	1	121.6	117.5	118.9	115.7	125	116.8	117.9	123.7	106.4	106.1	104.9	104.7	109.6	100.3	108.8	98.1	98.1	91.4	93.2	91.5	95.1	93.6	89.2	90	83	81.4	84.4	81.2	84.8	85	85.3	76.9
Q10471	Polypeptide N-acetylgalactosaminyltransferase 2	GALNT2	0.971	1	0.908	1	105.1	108.4	107.8	104.8	111.6	104.3	107.6	100.9	101.6	93.2	99.8	101.5	102.5	97.8	101.4	93.6	102.1	104.8	103.4	103.3	99.1	102.4	107	106.1	93.2	91.3	88.3	91.5	87.5	92.1	95.2	90.8
Q08379	Golgin subfamily A member 2	GOLGA2	1.023	1	0.924	1	107.3	104.7	108	107.8	107.4	105.9	103.4	106.2	94.8	99.2	99.2	94.5	95.6	90.6	96.3	95.2	111.1	107.1	110.6	110.7	105.9	115	107.8	104.2	84.5	86.1	87.6	86.6	88.7	93	93.7	91.1
O95573	Fatty acid CoA ligase Acsl3	ACSL3	1.041	1	0.981	1	111.6	118.4	101.2	100.1	102.3	103.5	103.4	112.5	95.3	94.2	93.6	90.2	101.4	94.9	96.8	86.3	96.7	112.9	114	104.8	96.9	113.7	110.7	96.5	85.7	94.8	85.8	100.5	90.6	105	90.9	94.7
P13674-2	Isoform 2 of Prolyl 4-hydroxylase subunit alpha-1	P4HA1	1.01	1	0.952	1	103	105.9	104.8	110.6	103	108.9	103.9	117.7	93.3	93	96.2	97.7	95	100.2	91.1	97.9	105.1	106.7	107.9	103.8	111.8	106.1	107.2	103.3	92.5	91.3	90.6	97.5	85.5	93.6	85.3	89.6
P42765	3-ketoacyl-CoA thiolase, mitochondrial	ACAA2	0.892	1	0.895	0.999426	116.9	109.3	113.8	118.5	109.4	108	114.4	107.5	97.3	100.1	102.6	99.2	96	100.7	106.4	96.6	100.3	102.4	98.7	97.6	106.2	100.5	96.7	95.5	88.9	86.4	84.4	83.7	90.3	92.3	90.1	89.6
P49790	Nuclear pore complex protein Nup153	NUP153	1.041	1	0.998	1	101.4	101.7	101.7	104.1	100.2	102.4	102.7	106.7	97	97	98.2	90.6	94.1	95.2	95.6	93.5	107.2	111.9	104.3	107.4	102.3	105	105.4	109.8	92.7	95	95.5	94.4	93.5	96.8	97.4	99.3
Q96AY3	Peptidyl-prolyl cis-trans isomerase FKBP10	FKBP10	0.96	1	0.992	1	109.8	106.5	111.5	99.5	111.1	111.7	109.6	104.8	92.9	91.4	95.9	93.8	90.4	90.2	97	98.9	100.6	101.8	111.7	107.3	111	103.4	112.2	99.7	90.7	94.3	96.1	96.1	84.8	91.2	89.7	94.2
Q8NC51	SERPINE1 mRNA-binding protein 1	SERBP1	0.998	1	1.065	1	93.8	96	95.1	97	93.4	92.9	96.7	97.9	109.3	100.6	98.9	97.9	102	101.8	102.3	99.9	94.5	92.6	94	95.9	96.5	96.6	97.9	94.8	108.6	109	106	110.8	105.2	104.2	106.8	111.1
P50416	Carnitine O-palmitoyltransferase 1, liver isoform	CPT1A	1.02	1	0.906	1	105.4	102.1	101.7	107.4	111.5	112.1	100.8	110.8	95.5	99.4	96.7	96.4	91.2	96.4	100.9	94.3	112.3	111.5	111.3	107.7	107.5	109.2	106.2	107.7	83.7	86.2	94.1	88.5	85.7	89.8	91.4	84.5
Q8IZL8	Proline-, glutamic acid- and leucine-rich protein 1	PELP1	1.001	1	1.001	1	100.5	101	111.8	107.9	95.9	100.1	107.1	101.5	93	92.9	99	99.6	97.3	96.9	97.8	99.9	96.4	100.7	101	104.3	105.1	101.7	96.2	109.1	96.3	97	97.9	100.8	99.2	95.7	99.1	97.4
P46459	Vesicle-fusing ATPase	NSF	1.105	1	1.019	1	97.6	99.3	93	90.6	100.9	92.9	102.6	98	100.2	96.1	98	93.9	98.6	94	101.1	95.6	106.7	110.5	108.9	107.6	108.9	98.5	108.6	101.3	96	101.9	100.1	99.5	105.7	98.2	98	97.1
O94874	E3 UFM1-protein ligase 1	UFL1	1.021	1	1.009	1	103	107	102	109.4	106.3	104	104.5	106.8	96.1	93.7	93.1	86.3	92.9	94	96.6	89.5	107.8	111.2	104	111.8	103.2	104.7	107.3	109.7	92.9	94.8	92.6	94.2	95.4	94.4	97	93.8
P52907	F-actin-capping protein subunit alpha-1	CAPZA1	0.999	1	1.087	1	98.8	95	93.4	99.3	93.8	92.7	99.6	99.5	103.8	95.7	95.8	105.4	100.5	100.9	88.1	99.1	92	96.3	98.7	97.2	100.4	103.8	95	93	106.5	108.7	108.3	105.2	110.9	115.7	113.5	93.5
P38159	RNA-binding motif protein, X chromosome	RBMX	0.999	1	0.998	1	97.8	102.2	97.3	104.4	106.1	109.1	107.2	108.4	88.1	100.7	103	97.3	91.3	95	93.3	95.9	95.8	110.9	107.6	114	104	106.3	103.9	103.5	93.4	96.3	94.7	96.5	92.7	86.2	95.8	101.3
P62258	14-3-3 protein epsilon	Ywhae; YWHAE	0.999	1	1.158	1	87	88	85.3	87.5	86.5	84.2	90.1	83	112.2	104.2	103.7	98.8	105.6	104.5	110.1	104.9	85.7	90.1	87.8	91.4	85.6	84.1	84	89.2	122.5	120.1	119.3	116.5	124	117.9	123.9	122.3
P61247	Small ribosomal subunit protein eS1	RPS3A	1.116	1	1.048	1	92.8	91.9	89.9	87.8	88.4	83.2	89.9	88.9	103.9	99.8	99.9	107.9	101	97	104.4	106.7	100.6	99.2	98	96.4	110.9	97.6	105.6	100.4	106.1	107.5	112.1	106.2	107.2	109.9	108.1	100.8
Q15020	Squamous cell carcinoma antigen recognized by T-cells 3	SART3	1.013	1	1.033	1	94.9	100.7	95.8	102.5	87.6	105.6	100.3	95.8	96.7	97.6	97.9	97.1	101.7	100	104.1	103.7	97	99.1	97	99.6	99.1	102.6	100.2	105.5	107.4	100.4	104.3	112.1	95	95.4	99.3	104
Q08945	FACT complex subunit SSRP1	SSRP1	1.081	1	1.046	1	88.9	86.3	91.5	94.2	96.5	97.6	95.4	93.9	97.6	100.5	99	108.9	102.7	99.8	100.2	111.2	102.7	102.4	105.8	99.3	102	101.3	95	94.9	107.3	104.9	105.1	105.5	100.8	103.4	107.4	97.9
Q06830	Peroxiredoxin-1	PRDX1	0.955	1	1.029	1	92.1	91.2	87.7	92.5	89.1	88.3	90.5	87.7	111.6	110.7	106.2	109	113.9	110.6	109.9	110.2	84.9	88.4	86.1	83.9	82.4	86.9	87.2	85.4	114.3	114.4	113.1	114	120.7	112.7	113	111.6
Q8WXH0	Nesprin-2	SYNE2	1.065	1	0.939	1	105.9	112.6	106.1	107.1	101.2	113.7	107.2	110.1	89.4	87.5	95	92.3	91.1	90.1	89.1	88.8	115.9	121	108.6	116.2	112.5	112.9	113.2	115.1	81.2	93.3	84.6	83.3	96.6	82	83.8	92.6
O43719	17S U2 SnRNP complex component HTATSF1	HTATSF1	1.107	0.00801297	1.066	0.190122	97.2	95.8	97.1	99.1	99	92	95.5	100.7	93.2	95.8	91.6	95.2	90.4	95.4	96.4	96.9	108.1	103.1	109.7	107	106.2	110.5	110.7	106.2	97.4	103.9	102.3	103.4	101	99.5	103.4	96.4
P63010	AP-2 complex subunit beta	Ap2b1; AP2B1	1.028	1	1.047	1	99.4	101	102.5	95.9	101.2	97.7	102	98.2	96.9	93	99.4	88.9	98.2	98.1	95.8	96.3	101.9	111.3	101	102.9	103.1	101.6	107.8	105.5	103.4	101	100.3	101.3	101.6	101.8	95	95.9
Q9NSE4	Isoleucine--tRNA ligase, mitochondrial	IARS2	0.93	1	0.898	1	104	105.5	104.3	111.6	110.7	116.1	121.3	104.6	98.4	104.1	94.2	103.5	107.1	99.4	97.2	101.9	101.1	101.7	100	108.3	93.7	98.8	96.9	102.3	89.8	89.1	92.5	92	80.3	91.4	87.1	91
Q5JTV8	Torsin-1A-interacting protein 1	TOR1AIP1	0.918	1	0.915	1	105.8	115	112.2	110.8	112	122.5	114.1	113.9	94.3	97	92.4	99	98.6	89.7	89.9	97.7	102.4	100.6	103.5	104.2	107.4	109.4	101.2	105.7	94.6	92.2	90.9	85.1	83.4	79.3	85.2	89.9
P49411	Elongation factor Tu, mitochondrial	TUFM	0.873	0.878681	0.866	0.296528	113.4	112	113.7	115.7	119.4	110.5	117.2	111	100.9	98.5	103.5	98.4	102.3	98.3	100.9	105.2	97.9	99.1	103.9	99.2	94.2	101.2	101.2	98.1	88.7	87	80	88	89.6	85.4	77.7	87.7
O00567	Nucleolar protein 56	NOP56	1.034	1	0.991	1	104.3	100	107.4	97.8	104.3	104.2	93.3	97.9	92.8	102.2	94.4	107.4	96.6	94.6	95.6	103.5	105.5	104.6	106.9	101.2	110.3	105.6	97.3	107.8	95.7	93.4	95.2	91.3	95.3	101	101.6	91.3
Q96KR1	Zinc finger RNA-binding protein	ZFR	0.998	1	0.957	1	104.4	106.8	117.9	93.8	97	97.3	107.5	110	85.4	100.2	97.6	88.4	97.8	96.6	102.2	99.6	109.6	103.3	105.7	111.8	102.2	102.9	111.3	105.1	97	88.4	95.4	94.4	89.5	92.4	99.2	89.4
Q02218	2-oxoglutarate dehydrogenase complex component E1	OGDH	0.891	1	0.834	1	108.1	110.8	120.7	107.6	115.9	111.7	113.2	113.6	102.1	100.2	101.9	102.9	99.3	101.9	100.9	103.6	105.4	98	95.9	102.2	103.4	105.6	98.3	95.5	83.1	86.8	85.7	88.7	83.3	92.2	84.2	77.5
P31930	Cytochrome b-c1 complex subunit 1, mitochondrial	UQCRC1	0.8	1	0.768	0.51334	117	121.5	111.2	113.4	124.6	117.3	107.6	109.4	108.9	109.7	104.3	112.4	115.5	109.8	105.3	110.7	92.3	95	92.2	89.2	95.5	92.1	90.7	88.2	77.5	85.9	86.5	83	87	79.8	85.4	81
Q9H307	Pinin	PNN	0.991	1	0.975	1	108.6	116.4	102.5	109.4	106.4	104.4	99.5	99.9	94.3	92	95.1	98.1	98.1	92.8	96.3	96.4	102.5	97.8	108.9	100.2	119	106.5	108.2	102.4	96.4	94.1	89.6	94.1	97.9	92.5	89.3	90.3
P04040	Catalase	CAT	1.076	1	1.002	1	100.9	105.9	106.7	96.4	104.5	100.3	116.7	103.1	92.7	95.7	94.1	97.3	82.9	81.8	90	97.4	110.1	104.2	106.9	110.8	115.5	120.8	112.6	115.8	94.1	92.8	96.6	94.8	84.5	93	94.2	86.9
O95831	Apoptosis-inducing factor 1, mitochondrial	AIFM1	0.961	1	0.928	1	105.2	107.7	106.3	109.4	105.4	104.6	104.2	118.5	97.4	96.7	95.9	102.6	96	102.2	97.1	105.3	105.9	108.4	103	101.3	102.1	100.7	101.1	100.8	91	88.5	84.6	96.1	89.6	93.7	91.8	87.1
P13797	Plastin-3	PLS3	0.95	1	1.089	1	91.9	83.3	93.3	91.4	86.4	86.5	85.2	90.3	113.9	117	104.5	102.2	111.5	116.8	105	101.2	84.2	83.2	88.4	83.3	82.7	85.1	83.9	89.2	111.8	118.9	117.9	114.9	120.1	117.7	123.7	114.6
Q9UHX1-2	Isoform 2 of Poly(U)-binding-splicing factor PUF60	PUF60	1.05	1	1.028	1	100.3	102.5	98.6	99.2	88.8	86.3	108.4	97.1	98.9	91.8	94	92.4	94.3	107.3	98.3	113.7	109.6	103.8	103.8	101	92	109.4	113.2	88.3	98.7	99.2	103.6	102.7	91.3	94.9	98.5	118.3
P31943	Heterogeneous nuclear ribonucleoprotein H	HNRNPH1	0.97	1	0.98	1	110.7	105.7	103.8	97.1	114	99.1	100.7	108.6	92	98.5	95.3	104.8	94.3	96.7	96.3	105.1	108.3	109.5	99.3	95	97.2	101.6	101.6	101.8	92.5	100.1	91.2	96.2	97.3	102.9	89.9	93
O00541	Pescadillo homolog	PES1	1.052	1	0.972	1	96	103.8	103.7	100.1	99.9	107	101	95.4	90	99.3	98	97.9	93.5	97.4	101	106.2	105.2	108.5	112.6	106.3	104.7	107.9	105.3	97.7	96.8	91	98.5	92.3	94.1	96.3	100.5	92
P49419	Alpha-aminoadipic semialdehyde dehydrogenase	ALDH7A1	0.91	1	0.953	1	103.9	107.5	107.2	104.1	107.6	100.5	103.2	100.7	99	99.9	104.7	102.1	103	106.7	102.7	106.4	94.8	95.3	94.4	93.5	92.8	96.7	93	96.4	98.2	98.9	100.7	95.7	96.9	96.7	98.8	97.8
P06744	Glucose-6-phosphate isomerase	GPI	0.952	1	1.068	1	87.9	90.7	92.8	90.5	86	89.9	89	86.1	106.4	113.9	106.7	105.4	106.5	111.9	112.3	117	89.1	80.2	84.8	89.2	82.1	80.6	85.5	87.7	117.6	115.1	113.2	116.4	117.1	121.7	108.9	117.8
Q14974	Importin subunit beta-1	KPNB1	1.068	1	1.026	1	86.7	97.4	100.8	92	89	98.7	104.4	97.4	90.8	103.3	101.1	94.7	87.9	98.3	100	102.7	97.9	112.8	101.4	108.2	97.3	106.8	108.8	101.1	101.4	104.5	106.5	100.6	98	100.4	102	107.4
P27348	14-3-3 protein theta	YWHAQ	0.996	1	1.049	1	87.6	87.1	85.8	92.1	85.9	77.1	83.5	85.4	104.6	110.7	114.6	104.9	127	99.7	111.9	115.8	85.4	85.2	83.5	92.1	91.6	81.3	85.7	95.5	112.5	116.1	117.4	120.5	104.2	125.3	127.4	102.7
Q13573	SNW domain-containing protein 1	SNW1	0.992	1	1.017	1	97.6	103.5	103.4	106.7	102.6	93	100.9	100.4	92.9	101.5	95.9	97.2	99	95.3	79.1	104	98.1	106.4	100.4	97	101.4	109	115.1	92.9	100.5	101.2	94	103.8	93.5	96	122.7	95.2
P41091	Eukaryotic translation initiation factor 2 subunit 3	EIF2S3	1.024	1	1.104	0.0193682	99.2	93.1	97.3	100.1	86.6	98.3	104.3	99.9	98.7	92.6	97.6	90.5	94.1	96.2	101.4	92.9	99.4	104	100.9	100.1	102.3	103.1	101.5	98.3	108.9	102.9	111.9	102.7	105.4	104.7	104.4	106.6
P08559	Pyruvate dehydrogenase E1 component subunit alpha, somatic form, mitochondrial	PDHA1	0.883	1	0.886	1	112.7	109.7	112.9	117	120	107.6	111.7	114.3	101.4	97.3	100.6	101.2	103.9	95.5	98.7	112.4	100.3	100.4	100.4	99	100.2	95.3	93.7	83.8	86.2	86.8	89.5	84.6	92.1	91.9	89.7	89.2
P68363	Tubulin alpha-1B chain	TUBA1B	1.086	1	1.016	1	93.8	85.6	87.9	86.6	86.9	95.1	87.8	85.3	109	105.7	107.9	108	101.8	111.4	112.9	97.2	94.3	98.9	94.4	88.7	95.4	96.2	93	97.9	108	109.6	112.3	109.5	106.6	109.7	113	109.9
P09651	Heterogeneous nuclear ribonucleoprotein A1	HNRNPA1	1.239	1	1.085	1	91.2	96.1	93.5	102.9	83.3	78.2	105.7	100.3	86.6	93.1	85.8	93	77.7	86.3	97.9	105.3	114.6	120.6	115.7	119	126.4	110.7	126.2	115.9	94.6	89.9	100.2	103.2	91.6	102.6	84.9	107
Q99798	Aconitate hydratase, mitochondrial	ACO2	0.878	1	0.868	0.843153	109.4	109.5	113	121.3	105.2	113.2	116.8	116.4	100.2	105	102	101	102.8	96.6	103.3	100.3	99.3	100.5	98.2	93.9	97	99.2	101	105.2	90.2	86.8	79.9	89.7	77.3	88.9	89.3	87.4
O15042	U2 snRNP-associated SURP motif-containing protein	U2SURP	1.017	1	0.988	1	100.6	105.9	100.3	105	102.7	103.5	97.2	106.7	87.2	97.7	91.3	99.9	93.1	97.3	102.8	102	113	104.7	98.7	105.6	116.9	105	100.8	98	96.1	99.1	96.8	98.2	96.2	89.6	91.9	96.3
Q8NBJ5	Procollagen galactosyltransferase 1	COLGALT1	1.031	1	1	1	108.5	105.7	104	106.2	109.4	103.9	105.7	105.2	92.7	90.8	90.9	97.2	92.2	95.6	92.9	91.2	113.3	108.4	107.7	105.3	105.3	109.6	109.5	109.9	93.2	91.7	93.5	90.7	91.4	93.1	93.7	91.4
O95757	Heat shock 70 kDa protein 4L	HSPA4L	0.994	1	1.022	1	94.6	90.1	89.3	95.9	97.3	93.3	98.1	86.9	104.5	104.5	113.9	97.5	110.1	110.1	103.4	102.6	94	95	90.9	102.5	97.9	85.4	92.1	92.8	100.2	108.6	108.8	109.9	119.1	104.9	104.2	101.9
Q6DD88	Atlastin-3	ATL3	0.972	1	0.884	0.00121876	104.1	112	105.5	104.5	111.1	111.5	103.8	111.1	99.9	96	103.3	98.8	99.3	98.5	101.9	107.3	107	105.9	102.8	104.8	108.6	96	105.8	100.6	93.4	87.3	84.9	89.8	84.7	88.9	81.8	89.2
P24752	Acetyl-CoA acetyltransferase, mitochondrial	ACAT1	0.865	0.73582	0.884	0.826129	115.7	112.9	108.3	110.7	107.2	119	118.1	104.7	104.5	103.7	97.9	101.3	99.2	99.2	101.1	102.2	96.6	94.6	95.1	96.8	100.4	101.5	93.3	101	91.4	92.4	87.8	90.3	86.8	88.6	87	90.8
O94906	Pre-mRNA-processing factor 6	PRPF6	0.968	1	0.973	1	107.5	105	108.5	102	106.8	106.6	108.5	102.5	100.2	97.1	93.8	99.7	101.4	92.2	88.2	94.5	102.1	106.8	104.1	102.4	99.7	113.2	101.5	107.2	94.4	94.8	92.4	89.1	94.1	91.5	91.8	100.2
P55060	Exportin-2	CSE1L	0.998	1	1.055	1	93.5	88.6	94.4	91.8	93	95.7	92.2	93.8	104.2	106	103.9	104.8	100.3	106	108.7	98.1	92	92.8	93.7	93.3	98.2	95.6	91.1	87.9	112.4	112.2	108.8	107.4	111.7	102.3	105.2	120.3
Q99832	T-complex protein 1 subunit eta	CCT7	1.048	0.237862	1.034	0.948573	94.3	93.2	90.8	95	92.1	94.5	89.7	95.2	104.7	106.2	103.8	99.1	101.4	102.8	102.4	91.7	95.2	95.7	98.1	98.5	96.7	102.2	99.3	110.1	103.3	106.8	109.9	105.2	102	105.4	107.6	107
A6NHR9	Structural maintenance of chromosomes flexible hinge domain-containing protein 1	SMCHD1	1.12	1	1.021	1	95.2	93.4	93.7	98.1	93.4	96.8	99.1	94.1	98.5	94.3	102.1	100.8	87.9	99.1	95.7	102.9	99	104.5	107	105.1	108.4	106.9	100.9	109.9	109.7	102.9	98.3	97.3	98.8	95.4	106.7	104
Q12788	Transducin beta-like protein 3	TBL3	1.001	1	0.967	1	103.4	97.8	105	104.3	106.7	100.1	108.2	108.1	93.8	92.8	96.6	103.1	102	94	96.5	99.3	104.5	100.3	107.8	113.7	106	100.5	100.4	105	98.3	96.7	88.9	92.9	93.8	90.7	92.3	96.5
P49321	Nuclear autoantigenic sperm protein	NASP	1.208	0.102497	1.293	0.00816009	71.5	73.6	73.1	79.1	78.1	68.3	78	71.9	98.5	99.1	106.7	107.4	101.6	100.9	104.5	116.8	85.5	84.6	88.7	89.5	85.2	88.6	93.3	96.7	133.8	132	142.7	134.2	139.8	113.4	132.6	130.4
Q9BWF3	RNA-binding protein 4	RBM4	1.037	1	0.953	1	103	103.4	98.3	105.8	103.4	106.5	108.1	104	95.6	90	97.8	97.2	99.5	95.2	96.9	101.9	109.1	113.6	110.6	104.7	102.5	109.5	103.2	106.1	93	95.4	91.7	90.8	82.4	91.9	94.5	94.4
Q14157	Ubiquitin-associated protein 2-like	UBAP2L	1.055	1	1.199	1	89.2	94.7	93.4	90	90.6	101	94.3	92.3	96.8	96.3	92.4	88.2	104.3	79.9	94.8	104	97.9	98	101.7	96.9	93	104.2	88	108.6	113.5	120.3	116.1	114.4	99.5	117.9	114.7	112.9
P54886	Delta-1-pyrroline-5-carboxylate synthase	ALDH18A1	0.91	1	0.812	1	107.3	107.8	109.9	118.4	114.4	121.4	114.7	122.9	97	96.2	95.9	98.6	104.7	106	101.8	104.5	102.2	106.9	108.3	111.5	106.3	98.3	92.9	97.7	84.4	84.5	83.5	87.7	79.3	77.2	78.8	79.1
P00367	Glutamate dehydrogenase 1, mitochondrial	GLUD1	0.93	1	0.902	1	108.4	110.2	116.4	111.8	107.9	96.6	96	97.7	99.8	100.7	99.2	107.7	98.6	89.8	96.4	111.1	102.7	97.1	100	101.1	104.9	98.4	103	90.7	86	83.8	86.6	88.5	91.1	110.7	107.3	100
Q13011	Delta(3,5)-Delta(2,4)-dienoyl-CoA isomerase, mitochondrial	ECH1	0.932	1	0.872	1	107.8	114.6	114	108.7	117.5	107.4	108.6	108.5	99	101.6	100	100.4	99.3	98.4	100.4	102.3	99.8	101.7	100.8	99.5	102.9	101.9	100.9	101.9	90.5	85.6	90	85.9	89.5	87.3	87.6	85.7
Q99460	26S proteasome non-ATPase regulatory subunit 1	PSMD1	1.066	1	1.078	1	91.9	96.8	94.9	91.1	94.9	94.6	89	103.9	97.6	99.7	105.8	94.4	102.2	99.3	104.2	84.7	98.7	103.9	103.4	103.6	93	94	95	106.2	102.3	107.9	101.3	106.6	103.5	110.2	108.8	116.3
Q6YN16	Hydroxysteroid dehydrogenase-like protein 2	HSDL2	0.989	1	0.917	0.849502	113.9	108	105.3	109.5	103.7	101.1	95.5	96.4	106.6	96.7	100.5	91.7	100.8	99	101.9	97.9	101.9	103.9	98.5	105.9	101.4	108.2	102.8	108	92.3	87.2	89.6	88.4	96.1	98.7	90.7	97.8
P05141	ADP/ATP translocase 2	SLC25A5	0.912	0.892035	0.717	0.000157346	111.4	113.7	108.6	107.3	106.2	115.9	105.4	107	107.3	112.9	116.6	120.4	107.8	119.7	111.2	109.9	96.6	89.8	98.5	99.5	99.5	94.1	99.6	98.4	77.8	77.9	84	77.7	82.4	79.1	81.7	82.2
Q9BUQ8	Probable ATP-dependent RNA helicase DDX23	DDX23	1.013	1	0.955	0.674234	105.2	99.3	107.3	103.5	105.1	102.7	102.2	101.8	97.1	100.5	102.9	100.3	100.2	95.2	99.1	95.6	101.8	103.5	105.3	98	105.3	105.3	107.4	98.8	96.8	89.7	92.9	95.9	91.1	94.3	96.8	99.1
P19367	Hexokinase-1	HK1	1.194	0.57727	1.098	1	77.8	80	82.7	85.4	82.4	79	69.9	90.6	109.7	105.6	108	99.8	113.9	109.7	101.3	100.9	91.3	96.9	97.1	98.6	95.3	97.1	95.1	99.1	117	118.7	115.7	115.7	117.6	109.7	117.6	120.6
P05198	Eukaryotic translation initiation factor 2 subunit 1	EIF2S1	1.076	1	1.091	1	86.3	85.9	92.9	92.7	104.4	99.2	98.4	94.1	97.1	100.2	95.4	95.6	99.7	101	100.6	96.4	104.3	97.8	105	103.5	95.3	97	97.9	104	104.6	116.2	110.9	111.7	102.4	101.5	110.2	97.8
Q13217	DnaJ homolog subfamily C member 3	DNAJC3	0.947	1	0.951	1	109.8	106.6	105.2	107.1	106.4	107.4	109.6	107.4	99.5	96.8	98.6	99.6	95.5	96	98.3	93.2	106.1	101	101.4	99.4	101.8	106.3	100.7	102.5	90.8	92.7	92.5	92.9	91.6	93.4	95.2	94.6
Q96I24	Far upstream element-binding protein 3	FUBP3	0.981	1	0.976	1	108.5	113.1	101.5	104.8	117.7	113	99.5	105.5	93.4	94	92.4	95.8	94.2	103.2	94.6	95.6	110.3	103.6	104.6	111.6	110.8	90.3	90.8	105.2	92.1	87.8	88.2	98.3	95.5	84.7	92.2	107.1
P55809	Succinyl-CoA:3-ketoacid coenzyme A transferase 1, mitochondrial	OXCT1	0.885	0.00233208	0.885	0.00450982	114	115.3	109.2	110.1	120.2	111.7	111.4	109.6	100.8	100.8	102.3	92.3	102.2	106.8	99.5	93.2	98.7	98.7	104.8	102.4	102.9	94	96.2	95.2	83.3	87.4	89.1	90.7	96.1	89.4	80.4	91.5
Q15366-3	Isoform 3 of Poly(rC)-binding protein 2	PCBP2	0.919	1	1.109	1	94.9	98.7	101.5	89.2	79.4	98.3	100.4	99.9	100.4	103.5	103.1	107.4	109.7	99.6	95.5	91.7	90.4	85.2	90.6	84.7	84.5	94.3	101.6	95.2	112.5	113.2	116.9	107.9	112.1	113.8	119.3	104.9
O94875-10	Isoform 10 of Sorbin and SH3 domain-containing protein 2		1.157	1	1.031	1	90	96	95.3	98.6	99.1	90.2	93.2	94.4	99	99.1	100.8	94.2	96.3	97.2	91.8	91.2	103.1	112.3	108.1	110.1	115.7	111.9	104.3	109.5	91.7	105.4	99.1	97.1	110.5	100.3	89.9	104.6
Q99714	3-hydroxyacyl-CoA dehydrogenase type-2	HSD17B10	0.844	0.00440987	0.853	0.00598841	117.5	107.1	118.7	113.7	108.6	106.1	115.3	114.9	101.5	93.9	100.5	106.3	107.1	98.8	103.8	109.1	92.6	96.7	101.3	97.4	96.3	98.6	95.3	92.5	93.6	82.5	90.1	86.5	87.5	87.6	97	81.5
P39748	Flap endonuclease 1	FEN1	0.982	1	1.307	1	91.4	91	95.4	88	94.3	85.9	87.2	87	97.9	91.3	90.6	91.8	102.1	98.1	96.5	95.1	94	93.7	86.7	84.2	89.1	85.9	90.4	86.4	131.3	124.4	126.1	122.2	123.6	127.8	125.1	125.4
Q9P258	Protein RCC2	RCC2	0.967	1	1.264	1	89.2	79.7	84.2	81.2	88.4	87.2	80	88	103.2	102.9	102.3	101.1	100	101.7	102.6	92.2	89	83.1	82.3	79.2	78.9	88.4	82.7	99.5	129.8	133	121.7	138.1	124	128.1	125.9	132.3
Q92598	Heat shock protein 105 kDa	HSPH1	1.01	1	0.987	1	92.1	94	103.8	91.4	91.9	96.5	92.4	95.6	103.8	105.4	104.9	117.4	106.1	108.6	108	106	96.8	92.7	89.7	95.7	94.4	94.6	93.7	92.7	107.3	105.4	101.2	98.4	104	108	105.4	101.9
Q15046	Lysine--tRNA ligase	KARS1	0.928	1	0.933	1	94.1	102.6	105	94.1	102.3	104.8	99.4	103.3	103.8	103.6	106.6	110.1	106.1	112	97.4	104.9	93.7	98.6	98.3	95	95	91.1	103.6	95.1	99.2	96.4	97.9	101	94.7	100.6	90.6	99
P26641	Elongation factor 1-gamma	EEF1G	0.984	1	1.178	0.527541	86.5	85.4	84.3	83.3	89.3	90.2	84.9	89.5	105.5	103.6	107.8	108.2	105.4	106	98.9	99.1	83.6	82.6	84.8	86.4	84.3	80.9	88.5	86.9	124.6	123.9	127.3	122.4	118.1	126.8	122.4	129.1
P30084	Enoyl-CoA hydratase, mitochondrial	ECHS1	0.836	1	0.82	1	116.7	114.1	112	109	119.4	116	82.6	118.2	105	102	100.4	105	129.7	91.9	117.1	90.6	101.1	97.6	94.9	98.6	96.5	94.2	95.9	94.4	91	84.4	85.3	83.2	91	97.7	83.6	81.4
Q13838	Spliceosome RNA helicase DDX39B	DDX39B	1.01	1	1.08	1	111.5	86	86.2	108.9	97.6	88.7	107.8	105.3	95.9	97.1	103.9	87.2	103.1	90.3	94.5	94.1	100.5	117.4	100.7	104.1	97.6	106.2	93	104.9	89.1	102.2	108.2	101.2	99	107.5	103.5	106.8
P23921	Ribonucleoside-diphosphate reductase large subunit	RRM1	0.987	1	0.985	1	96.1	94.3	95.2	92.8	92.6	98.3	96.2	92.3	106.2	102.9	107.5	108.7	108.2	100	109.2	107.5	91.5	94.3	89.1	94.7	94.7	92.8	97.7	90.9	104.5	106.4	109	106.9	104.4	102.5	105.3	107.6
P68104	Elongation factor 1-alpha 1	EEF1A1	0.998	1	1.098	1	90.5	92.4	89.1	88.7	90.4	94.1	88.6	91.2	107.8	103.8	105.3	96.2	107	104.9	107.6	100.1	90.7	92.6	89.7	91.5	89.4	90.7	88.6	89.9	114.9	118.3	116.7	112	117.9	115.7	114	110
O75534	Cold shock domain-containing protein E1	CSDE1	1.08	1	1.093	1	89.5	89.8	97.7	99.3	101.2	103.2	104.6	102.1	86.6	92.3	103.5	95	92	95.5	93.5	90	90.6	117.7	112.2	109.5	103.4	108.5	108	106.1	108.4	103.2	104.9	99.8	92.4	96.4	101.2	101.9
Q9P2J5	Leucine--tRNA ligase, cytoplasmic	LARS1	1.032	1	0.939	1	96.7	95.1	93.7	96	102.6	89.4	98.3	97.6	107.7	105.9	108	101.4	100.8	107.8	104.6	106.2	102.9	96.4	99.7	101.1	97.2	99.1	97.2	100.6	98.1	101.2	96.7	99.3	100.3	100.8	97.8	99.8
Q8IX12	Cell division cycle and apoptosis regulator protein 1	CCAR1	0.992	1	1.005	1	107.2	100.5	102.1	104.5	97.7	108.4	104.7	108.9	101.4	90.9	99.6	92.5	96.1	95.5	100.3	92.1	100	104.5	102.5	103.9	108.1	102.5	108.2	103.8	95.5	102.3	96.1	96.8	93.1	96.3	87.6	96.7
Q15181	Inorganic pyrophosphatase	PPA1	0.916	1	1.043	1	85	86.9	95.7	88.5	90.7	87.4	93.6	92.2	111.5	110.2	114.8	118.6	109.2	107.5	108.3	116.9	78.4	78.3	86.6	82.2	78.4	82	85.4	85.8	116.5	116.7	115.7	114.4	115.6	114.3	117.7	115
P06753-2	Isoform 2 of Tropomyosin alpha-3 chain	TPM3	1.041	1	1.244	1	81.3	77.4	78.5	83.8	71.9	81.2	87.6	91.5	106.9	106.7	106.8	101.7	103	101.1	102.2	108.3	86.2	88.2	80.3	83	74.9	87.1	86.8	80.2	129.9	127.3	131.1	130.9	133.8	126.9	128.4	135.2
O60701	UDP-glucose 6-dehydrogenase	UGDH	1.03	1	1.194	0.249685	83.7	78.5	87	74.6	80.7	80.3	83	98.5	100.8	109.8	106.1	105.9	104.5	98.8	108	116.6	84	89.6	82.2	84.7	80.9	81.7	84.8	88.4	123.8	128.9	133.5	126.9	133.8	126.3	112.3	121.4
O00116	Alkyldihydroxyacetonephosphate synthase, peroxisomal	AGPS	0.998	1	0.93	1	102.3	105.4	105.1	110.9	114.5	107.7	107.8	102	97.4	92	98.4	97.8	97.3	92.3	94.4	97.5	103.2	106	107.7	106.8	100.8	106.8	105.2	107.4	89.3	94.3	92.3	91.2	99.5	89.9	89.7	87.1
Q9Y230	RuvB-like 2	RUVBL2	1.03	1	0.956	1	97.1	97.9	94.5	100.7	98	101	101.8	100.3	101.2	101.8	101.8	105.6	101	94.8	101.3	105	102	101.2	102.7	100.6	103.1	102.2	104.6	95.8	96.6	95.9	101	99.3	94.7	93.8	97.5	105.5
Q01518	Adenylyl cyclase-associated protein 1	CAP1	0.929	1	0.97	1	93.5	94.1	95.2	91.6	97.9	96.9	96.3	101.4	105.6	112.6	108.4	110	107.8	110.7	105.1	118.1	88.5	89.4	93.9	90.4	90.1	84.8	86.8	87.9	104.8	107.9	107	107.2	108.8	101.1	101.6	104.7
O75400	Pre-mRNA-processing factor 40 homolog A	PRPF40A	1.025	1	1.007	1	104.6	103.7	101.3	100	102.3	104.7	100.8	96.8	99.9	98.9	94.4	91.2	95.9	95.5	97.8	94.8	107.2	103.8	102.6	104.8	105.7	103.6	103.8	112.1	94.9	98	96.4	98.1	99.7	96.2	95.3	95
Q8WWI1-3	Isoform 3 of LIM domain only protein 7	LMO7	1.064	1	1.014	1	110.9	113.9	108.3	95.1	105.8	104.2	106.8	109.7	86.4	85.1	91.4	94.7	86.6	89.4	90.8	88.8	120.7	104.9	107.8	110	117	120	114.5	114.4	89.6	102.3	94	85	86.1	82.1	91.1	92.6
O00267	Transcription elongation factor SPT5	SUPT5H	1.135	1	1.119	1	87	92.2	93.7	91.1	88.1	88.1	88.1	99.3	99.8	102.1	95.4	93.2	91.9	97.8	105.4	97.8	107.5	113.1	93.5	100.1	98	103.1	103.1	100.4	109.5	102.4	109.3	110	117.8	107.3	111.5	102.3
Q15008	26S proteasome non-ATPase regulatory subunit 6	PSMD6	1.04	1	1.054	1	97	101.3	95.5	95	101	91.7	84.6	98.2	100.2	98.4	98.1	104.4	97.7	107.1	96.1	93.6	98.1	102.3	98.8	104.7	98.5	100.1	108.2	100	99.4	102.9	104.2	99.5	108.2	105.3	102.6	107.2
P47756	F-actin-capping protein subunit beta	CAPZB	1.094	1	1.048	1	97.2	96.6	89.8	90.2	98.7	86.2	89.2	97.7	104.5	94.9	107.6	95.8	102.5	105.3	99.1	98.2	103.3	102.7	95.3	100.6	100.6	101.6	107.5	104.9	107.7	102.1	105.9	105.9	95.6	101.1	106.5	105.4
P35249	Replication factor C subunit 4	RFC4	1.011	1	1.085	1	97.7	91.1	92.6	94.3	87.5	106.1	97.9	100.4	107	95.6	96	99.7	111.3	106.6	94.1	97.3	97.5	102.1	95.5	96.6	108.1	100.1	88.7	92.4	110.6	105.7	108	110.2	105.5	92.9	114.5	96.5
Q16576	Histone-binding protein RBBP7	RBBP7	1.024	1	1.047	0.374315	96.3	97	97.6	97.3	91.7	91.4	91	90.4	102.5	102.9	97.9	106.6	99.2	97.2	100.9	102.9	100.5	92.3	94.8	94.6	100	95.7	99	96.9	104.9	108	103.6	103.3	116.3	111.2	100.4	115.9
P55795	Heterogeneous nuclear ribonucleoprotein H2	HNRNPH2	1.057	1	1.045	1	95.3	86.7	110.3	98.2					93.2	100	90.4	107.7					104.6	98.6	106.9	100					97.2	103.5	109.3	98.3
Q96E39	RNA binding motif protein, X-linked-like-1	RBMXL1
P67809	Y-box-binding protein 1	YBX1	1.105	0.628808	0.974	1	93.6	99.3	100.2	91.7	90.4	98.6	94	89.6	105	103.1	91.8	102.1	115.2	91	105.2	93	100.9	105.2	102.3	104.5	101.6	112.4	103.2	104.1	103	97.6	99.9	99.9	106.3	103.9	94.9	96.7
Q7KZ85	Transcription elongation factor SPT6	SUPT6H	1.052	1	1.022	1	101.4	100	97.1	104.1	102	100.2	102.1	95.9	94.5	99.4	90.1	102	86.6	105.6	91.8	98.5	105.1	97.1	104.3	108.5	107	107.2	103.7	107.9	95.8	95.7	103.4	101.4	89.8	100.1	104.5	97
P60228	Eukaryotic translation initiation factor 3 subunit E	EIF3E	1.126	1	1.01	1	103	93.8	95.5	100.9	86.1	94.4	95.9	88.7	101.5	104.8	99.8	97.4	130.7	90.3	80.8	94.7	105.9	110.9	98.5	95.5	108	105.5	109.1	113	100	93.4	99.2	100	111	93	112.4	86.3
P51858	Hepatoma-derived growth factor	HDGF	0.96	1	1.317	0.0278919	85.5	83	83.5	81.4	83.4	99.6	85.3	90.4	103.8	95.7	98.6	116.5	104.9	99.3	84.3	100.6	80.1	72.7	82	78.3	84.3	72.3	86.3	86.2	137.3	138.2	132.6	130.8	128.8	142	126.3	126.2
P40227	T-complex protein 1 subunit zeta	CCT6A	1.056	1	1.033	1	94.8	98	90	87.8	96.8	96.6	91.5	88.6	102.1	101.6	101.6	96.8	102.2	106.3	101.3	101.3	103.6	98	98.4	96.1	98.8	98.2	102.5	95.2	104.5	104.3	108.3	114	105.2	106.1	104.8	104.5
O00148	ATP-dependent RNA helicase DDX39A	DDX39A	1.087	0.851999	1.014	1	94	90.7	88.8	91.4	101.9	99.1	101.3	93.3	100	100.5	98.5	97.9	102.6	104.8	98.5	112.3	105.9	102.8	108.1	104.6	97.7	97.7	96.5	100.7	103.5	105.9	104.2	103.3	100.1	94.7	99.7	98.8
P00338	L-lactate dehydrogenase A chain	LDHA	0.949	1	1.014	1	91.6	92	88.4	89	86.5	87.9	92.5	86.2	112.4	118	108.4	114.6	105.5	112	112.8	109.8	82.3	81.6	88.2	83	85.9	81.8	88.9	85.4	109.8	112.2	118.3	110.2	121.6	116.1	111.5	115.5
O75367-1	Isoform 2 of Core histone macro-H2A.1	H2afy; H2AFY; LOC100466888; LOC101338325; LOC101381952; LOC101564704; LOC101706296; LOC102987354; LOC103079324; LOC103663804; LOC105869993; LOC106989149; LOC109250833; LOC110591142; LOC111141291; LOC111182462; LOC112404331; LOC112625777; LOC112815157; LOC112861289; LOC112917035; LOC113928700; LOC114891795; LOC115516119; LOC116529369; LOC116750637; MACROH2A1	0.909	1	1.047	1	110.8	106.4	106.3	106.4	109.5	112.8	110.5	106.7	100	93.4	92.9	92.8	97.6	92.5	95.4	96.1	96.6	103.7	94.8	103.7	99.2	100.6	93.5	97.2	99.4	99.8	94.9	98.2	99.7	88.7	102.6	97.6
Q9UQ80	Proliferation-associated protein 2G4	PA2G4	0.966	1	1.076	1	88.6	93.1	94.9	91.5	98.2	97.4	84.6	90.1	107.3	106.9	105.4	103.5	105.1	105.3	107.8	103.4	85.8	86.8	92.3	90.2	85.4	91.7	88.1	92.4	113.5	114.4	113.3	112.3	113.4	108.5	108	120.6
Q13310-3	Isoform 3 of Polyadenylate-binding protein 4	PABPC4	1.038	1	1.051	1	95.8	98.6	97.6	103.5	111.1	102.5	102.1	104.5	93.9	98.3	91.1	96.7	94.8	81.8	96.3	91.3	106.6	105.1	109.2	105.8	98.7	98.4	107.2	119.4	97.7	99.6	98.8	101.7	100.7	95.2	100.2	95.4
Q9NXV6	CDKN2A-interacting protein	CDKN2AIP	1.061	1	1.088	1	95.8	101.4	101.3	95.6	96.1	96.2	92	95.3	97.9	95.6	95.6	89.4	90.3	99.8	105.9	92.3	100.4	109.9	105.4	99.2	101	100.7	104.4	102.5	107.1	102.6	102.1	100.8	103.6	104.4	110.8	104.6
Q9BUP3-3	Isoform 3 of Oxidoreductase HTATIP2		0.95	1	1.041	1	110.5	112.9	106.2	104.4	119.9	106.9	106.4	107.2	92.3	92.3	93.8	93.3	93.4	105.2	94	99.5	100.9	103.2	96.1	102.5	90.4	99.3	103.4	106.5	97	98	98	98.4	85.3	83.7	109.6	89.3
P23526	Adenosylhomocysteinase	AHCY	0.908	1	1.046	1	90.2	90	94.2	93.8	92.6	89.5	98.4	82.5	107.9	109	109.4	114.4	113.6	103.9	103.2	123.3	83.5	82.5	88.9	84.8	78.5	75.6	78.1	84.8	114.6	113.8	110.6	112.6	130.6	121.7	106.6	117.1
P39023	Large ribosomal subunit protein uL3	RPL3	1.103	1	1.009	1	94.9	94.9	97.4	94.2	92.3	89.9	89	89.8	106.8	105.2	102.9	96.7	104.5	101.7	99	98.9	103.2	102.5	97.6	96.7	105.3	97.2	105.5	104.9	103	103.6	100.1	100.4	111.1	104.7	104.1	102.2
P55084	Trifunctional enzyme subunit beta, mitochondrial	HADHB	0.804	0.001776	0.851	0.0154839	118.9	113.8	119.2	113.9	117.6	121.5	117.1	118.2	106.8	99.4	101.7	101.9	103.3	100.9	100.3	104.1	95.8	93.7	96.3	93.1	96	96.8	91	92.1	89.2	83.8	86.7	85.8	86.9	80.9	86.6	86.6
Q9H0D6	5'-3' exoribonuclease 2	XRN2	0.994	1	1.024	1	97.6	104.8	103.5	105.4					95.2	96.7	98.5	93.7					99.5	104.1	106.8	103					97.5	100.2	94.4	99.1
O95373	Importin-7	IPO7	1.108	1	1.087	1	85.4	79.8	91.7	84	84.8	93.8	87.2	94.3	114	111.4	107.2	93.9	105.7	102.3	98.7	101.1	93.7	101.2	87.8	97.6	100.7	89.4	93.1	104	100.7	115	115.1	121.6	113.5	108.9	109.7	112.7
P52209	6-phosphogluconate dehydrogenase, decarboxylating	PGD	0.995	1	1.074	1	92	85.7	84.6	86.9	91.8	86.1	85.3	94.6	108.8	118.3	105.7	103	109.4	104.3	108.3	113.8	87.4	85.6	88.3	86.6	80.6	78.9	92.5	85.2	116.9	118.6	115.2	116.4	112.4	124	114.7	117.9
Q14966	Zinc finger protein 638	ZNF638	1.035	1	1.001	1	107.5	102.3	102.1	105.2	105.7	108.9	102.5	102	95.2	91.6	99.1	90.6	93.9	92.9	94.8	94.6	101.6	101.7	107.6	108.7	107.3	112.9	107.7	105.7	98.6	99.1	97.3	91.8	92.2	90.8	91.6	96.5
Q5BKZ1	DBIRD complex subunit ZNF326	ZNF326	1.034	1	1.005	1	96.6	100.2	104.4	107.7	104.3	103.1	104.8	102.4	95.1	97.8	94.3	85.6	97.2	100.5	94.2	94.3	106.1	111.3	105.9	107.7	107.2	107.2	107.7	105.5	95.3	95.1	98.5	98.2	98.3	94.3	91.2	87.9
P23284	Peptidyl-prolyl cis-trans isomerase B	PPIB	1.015	1	0.97	1	106.5	103.9	105	102.4	96	99.6	115.2	113.8	96.2	98.4	95.9	95.8	93	94.6	98.4	97.5	105.3	103.7	102.8	106.6	100	107.4	109.4	109.8	95.1	90.7	95.6	96.2	88.2	91.1	95.3	90.6
Q12789	General transcription factor 3C polypeptide 1	GTF3C1	0.994	1	1.002	1	102.3	107.8	105.5	103.1	103.1	109.6	103.3	107.6	97.8	93.7	97.7	99.4	92.2	96.5	88.9	91.2	102.5	101.7	97.7	107.9	100.3	113	104.9	109.7	89.6	97.3	93.2	102.7	93.6	89	96.9	100.1
Q7Z2W4	Zinc finger CCCH-type antiviral protein 1	ZC3HAV1	1.008	1	1.016	1	101.9	102.3	100.1	96.7	93.7	93.8	94.8	100.9	98.7	102	102.4	93	103.7	98	108.3	96.3	101.7	98.9	94.7	103.7	95	99.5	96.3	104.4	101.1	99	99.1	104.6	106.6	98.7	107.1	102.8
O14980	Exportin-1	XPO1	1.064	1	1.123	1	88.5	88.5	87.5	85.3	85.5	85.7	95	99.2	98.9	108.1	102.1	100.9	110.1	101.4	95.8	104.9	94.1	96.7	93.1	97.4	91	104.6	86.7	89.2	116.7	115.1	115.4	111.7	113.5	112	109.7	115.7
Q9NTI5	Sister chromatid cohesion protein PDS5 homolog B	PDS5B	1.016	1	1.047	1	92.3	106.2	106	99.6	96.1	98.2	99.3	111.5	96.9	104.2	93.5	83.7	95.1	100.7	91.8	99.2	98.5	100.2	99.3	105.9	105.5	98.8	101.9	105.3	98.8	104	108	102.8	98.9	96.4	100.9	100.2
P34897	Serine hydroxymethyltransferase, mitochondrial	SHMT2	0.861	1	0.934	1	114.5	113.5	112.4	114.6	104.5	103.1	117	113.7	101	96.7	100.5	106.5	97.4	101.8	98.8	91.4	88.8	92.6	90.5	97	98.6	107.4	100.3	104.2	93.4	90.4	93.1	94.5	93.1	87.7	87.3	93.6
P62424	Large ribosomal subunit protein eL8	RPL7A	1.085	1	1.098	1	95.3	90	88.6	84	86.8	96.5	98.6	107.5	108.7	98.8	97.9	94.1	98.7	90.1	100.3	90.4	107.3	99.9	101.7	101.2	97.8	96.3	92.6	105.2	107.2	109.9	108.6	106.8	99.8	115.5	104.6	119.1
Q9Y678	Coatomer subunit gamma-1	COPG1	1.041	1	1.055	1	92.5	90.2	89.3	90.2	92.4	86.7	88.9	90.4	105	102.4	107.7	100.6	99	106.3	107.2	110.9	89	90.5	96.4	95.6	89.3	93.2	102.4	94.6	109.4	117.5	111	112.8	102.6	111.8	108	116.3
Q13151	Heterogeneous nuclear ribonucleoprotein A0	HNRNPA0	1.06	1	1.031	1	103.9	99.1	95.4	94.7	104.1	100.6	104.1	102.9	93.2	91.8	87.5	105.1	102.9	96.9	87	97.6	116.8	108.2	111.4	107.4	102.9	104.7	93.9	108.8	92.2	98.1	97.3	97.9	99.7	99.1	103.3	91.6
O76021	Ribosomal L1 domain-containing protein 1	RSL1D1	1.044	1	0.962	1	100.3	96.3	99.3	98.4	94.4	103	103.1	93.6	102.8	102.2	101.8	100.6	98.2	105.7	100.4	100.1	105.4	103.4	97.8	103	103.6	106.3	100.6	102.5	93.8	92.9	102.4	99.7	95.5	98.5	97.3	97.4
Q13162	Peroxiredoxin-4	PRDX4	0.996	1	1.011	1	103.2	105.2	102.2	102.6	112.9	104.5	101	101.7	93.8	87.9	92.6	96.5	95.6	99	101.2	105	103.5	107.8	106.6	109.2	98.5	101.4	96.7	98.6	96.8	99.3	94.7	98.2	97.3	97.9	95.2	93.5
Q02790	Peptidyl-prolyl cis-trans isomerase FKBP4	FKBP4	0.997	1	1.081	1	86.8	88	87.8	88.7	92.1	83.3	81.7	85.7	110.4	108.2	108.8	106	111.9	106.5	105.3	109.4	86.2	85.5	88.2	86.9	87.2	87.9	94.4	87	114.9	116.9	117.7	119	121.1	112.6	118.1	115.9
O43852	Calumenin	CALU	1.038	1	0.975	1	105.4	102.3	99.6	100.3	96.8	113.7	109.5	100.5	91	95.3	99.4	100.9	97	91	98.9	97.3	100.9	109.8	108.5	107	92.4	103.6	96.8	109.3	95.9	99.2	90.7	93.6	112.4	100.8	86.4	93.5
P33240	Cleavage stimulation factor subunit 2	CSTF2	1	1	0.993	1	101.7	99.5	105.3	106.9	112.4	100.5	99.2	105.4	94.9	99.9	92.7	94.6	83.7	105.3	97.6	109.1	101.3	109.3	98.5	108.9	87.8	96.6	105.6	109.7	92.7	94.6	99.4	99.8	93.9	102.2	94.4	96.6
Q9Y4W2	Ribosomal biogenesis protein LAS1L	LAS1L	1.128	1	1.065	1	100.8	100.1	100.8	103.3	88.4	96.2	83.1	81.9	94.5	97.2	93.4	99.9	91	107.6	88	89.8	108.5	99.5	105.9	112.8	132	127	113.8	103.2	86.8	101.4	101.8	93.4	102.1	88.5	98.7	108.8
P60174	Triosephosphate isomerase	TPI1	0.924	1	1.088	1	84.9	80.7	84.8	79.2	86.3	86.1	86	87.9	115.4	112.5	116.3	114.2	116.9	108.1	111.4	112.1	80.6	74.1	81.2	76.4	77.3	75	84	82.4	133.2	123.5	127	115.9	123.1	124	117.8	121.6
P21127	Cyclin-dependent kinase 11B	CDK11B	0.974	1	0.973	1	102.9	96.8	107	105.1	101.5	105.2	103.2	94.3	93.6	98.9	97.8	103.4	101.6	106.9	90.3	105	109.9	100.6	97.6	97.4	100.1	96.4	105.5	104.1	100	100.5	95.9	92.6	93	102.2	99.3	91.5
P43490	Nicotinamide phosphoribosyltransferase	NAMPT	1.02	1	1.171	1	85.5	82.5	86.4	85.2	83.3	84.7	79.6	94.3	104.2	105.5	109	107.2	104.7	111.7	125.6	77	73.6	84.5	88.2	86.1	79.4	97.5	87.2	91.3	117	122.6	128.3	134.1	131.3	104.2	121.6	126.6
P02679	Fibrinogen gamma chain	FGG	1.136	1	1.146	1	105.6	97.9	97.3	94.5	103.4	99.8	99.8	96.1	88.1	87.1	91.1	86.7	93.7	87.9	84.3	89.7	115.8	111.5	112	113.6	113.8	112.6	107.8	105.7	100.1	95.4	102.4	100.8	102.2	95	101	107.3
Q93050	V-type proton ATPase 116 kDa subunit a 1	ATP6V0A1	1.03	1	0.897	1	103.9	116.3	116.1	102.3	108.7	97.4	101.7	109.3	99.2	94.9	90.9	92.1	97.2	103.7	89.5	95.5	108.7	110.3	107.5	117.8	123.4	105.3	101.2	120.1	94.1	87.1	74.8	83.7	88.6	73.7	82.5	102.3
Q9UKX7	Nuclear pore complex protein Nup50	NUP50	1.022	1	0.935	1	103.7	100.7	94.9	100.5	108	109.2	109.5	111.2	101	102.9	99.7	90.5	92.8	89.5	97	106.9	107.6	115.8	103.9	104.8	108.7	110.4	109.2	92.9	92.1	95.5	94.7	91.7	81.5	94.2	88.3	90.6
P31040	Succinate dehydrogenase [ubiquinone] flavoprotein subunit, mitochondrial	SDHA	0.832	1	0.805	0.908026	115.3	117.9	122.3	113.5	114.2	106.4	128.9	117.7	102.6	97.6	104.4	103.8	102.5	98.5	98.8	112.3	96.8	103	97.3	99.4	96.6	97.1	93.6	95.4	84.4	79.3	80.7	81.7	83.1	84.3	88.6	81.9
O60568	Multifunctional procollagen lysine hydroxylase and glycosyltransferase LH3	PLOD3	1.019	1	0.958	1	107.9	106.9	104.6	104.7	109.9	102.5	104.2	106.5	96.8	93.8	95	96.4	99.6	86.5	93	95.6	107.4	111	105.2	104.2	110.9	104.2	115	107.7	93	89.6	91.8	91.7	98	86.8	91	88.3
P68371	Tubulin beta-4B chain	Tubb4b; TUBB4B	0.913	1	0.961	1	98.2	98.1	99.1	99.6	99.9	98.1	100.5	99.6	109.7	106.9	109.1	101.7	107.9	105.9	112.5	100.2	86	89.1	87.1	94.6	89.9	93.8	93.6	91.6	106.7	108	101.5	104.7	101.7	106.2	98.4	100.2
P54819	Adenylate kinase 2, mitochondrial	AK2	0.935	1	0.909	1	116	108.5	109.9	113.7	106.9	98.9	111.6	102.1	96.7	101.8	90.9	99.1	91.6	101.4	103.9	109.2	103.7	101.9	103.1	103.7	101	102.3	101.2	96.7	87	89.7	90.9	83.5	91.8	91.2	96.2	94
P31153	S-adenosylmethionine synthase isoform type-2	MAT2A	1.049	1	1.304	0.00924291	84.2	84.6	82.8	82.5	86.6	77.6	80.1	80.2	107.3	98	99.2	97.3	105.3	98.8	105.3	94.1	86.2	87.6	84.8	86.2	82.1	87.1	95.7	92.7	131.1	131.7	129	127.6	129.2	127.3	127.1	130.8
Q16666	Gamma-interferon-inducible protein 16	IFI16	1.064	1	1.083	1	94.8	89.7	87.5	88.2	89.7	95	94.6	91.7	102.5	103.4	104.1	97.6	103.7	101.3	100.5	98.4	95.5	97.8	100.1	94.4	98.7	97.2	94.1	95.9	113.5	111.8	110.6	108.5	110.1	108.2	113.3	107.6
P08237	ATP-dependent 6-phosphofructokinase, muscle type	PFKM	0.925	1	1.047	1	93.8	90.4	92	93.1	88.9	95.2	101.4	94	103.4	107.6	106.4	115.5	106.3	110.8	95.3	116.6	85.7	86.6	86.2	90.9	109.3	95.6	81.1	77.4	110.6	112.1	111.9	114	114	103.7	95.9	114.6
P38117	Electron transfer flavoprotein subunit beta	ETFB	0.888	0.177236	0.838	0.00840121	111.4	115.1	110.9	115.7	106.9	116.6	119.8	112.4	100.9	104.8	101.7	100.8	89.5	103.8	99.9	101.5	98.4	100.3	100.1	101.7	97.9	102.4	103.7	103.8	87.3	84.6	81.4	85	83.8	86.3	84.4	87.4
Q12873	Chromodomain-helicase-DNA-binding protein 3	CHD3	0.985	1	0.959	1	106.5	106.7	98.1	106.7	104.1	108.4	104.7	105.2	96.2	99.3	96.9	100.7	93	98.5	91.8	104.2	103.4	100.1	104	107.1	106.6	104.4	110	100.6	95.3	88.7	98.3	91.9	96.9	83.6	90.3	97.8
P07437	Tubulin beta chain	TUBB; Tubb5; TUBB5	0.943	1	0.922	1	93.9	92.6	95.4	107.5	91.5	99.7	98.1	105.5	100.1	112.3	110.2	116.8	92.7	108.1	112.4	105.8	91.3	84.8	95.4	95.6	81.8	91.3	90.2	111.2	97.6	99.7	100.3	106.6	92.7	111.5	100.9	106.6
Q92922	SWI/SNF complex subunit SMARCC1	SMARCC1	1.114	1	0.993	1	99.1	102.4	97.2	104.6	103.8	104.8	99.3	97.6	91.2	88.7	93.8	86.3	95.6	97.3	93.3	92.6	111.7	113	110.7	116.9	116.6	108.1	110.1	120.1	92.5	99.9	94	98.1	92.1	89.5	91.9	87.5
Q13438	Protein-9	OS9	0.924	1	0.95	1	113.7	116.4	123.4	114	106.5	120.3	117	110.4	82.9	87.2	89.5	93.1	88.4	91.6	102.6	94.1	99.3	116.7	106.1	112.8	107.3	99.6	106.6	105.2	86.1	85.6	83.4	89.7	86.7	92	85.8	85.9
P49589	Cysteine--tRNA ligase, cytoplasmic	CARS1	0.977	1	1.062	1	90.5	88.5	90.5	91.7	88.2	83.7	91.2	89.3	108.1	106.1	111.3	111.7	101.6	113.3	107.2	108.7	88.6	78.9	87.7	88	78.3	90	85.5	90.6	114.8	118	115.4	110.4	127.9	123.8	112.2	108.7
P49959	Double-strand break repair protein MRE11	MRE11	1.066	1	1.012	1	101.8	98.4	95.4	98.4	99.2	108.8	98.6	98.7	101	90.8	100.4	87.8	94.8	97.2	98.4	98.7	104.4	107.6	105.8	106.2	104.6	108.3	103	101.9	102.3	101	100.5	98.2	97.8	99.8	95.2	95.1
Q10567	AP-1 complex subunit beta-1	AP1B1	1.06	1	1.017	1	94	100.7	96.3	100.6	118.6	77.1	90.7	110.8	102.6	100.5	97.9	94.8	97.3	87.9	82.4	112.9	105.8	101.3	106.9	102.9	107	96.9	115.3	93.7	98.2	99	99.3	99.3	109.9	82.7	99.3	117.5
Q16658	Fascin	FSCN1	0.948	0.209694	1.042	0.858458	91.3	90.3	86.9	90	89	90.2	92.4	91.6	113.4	110.5	108.8	114.2	106.6	108.1	101.7	118.2	85.8	81	83.7	84.3	85.2	88.9	87.3	86.8	120.3	112.9	116	110.7	114.7	113.8	110.3	115.1
Q9UNF1	Melanoma-associated antigen D2	MAGED2	1.008	1	1.17	1	90.7	85	89.3	91.5	89.7	88.6	86	80.1	100.1	104.3	98.3	93.9	104.1	95.1	103.9	106.4	86.2	91.1	92.9	88.2	98	88.3	92.2	88.1	123.9	118.4	127.3	118.9	123.6	119.6	117.2	119.1
Q27J81	Inverted formin-2	INF2	1.066	1	1.087	1	96.2	107.2	109.2	104.3	88.5	103.5	96.5	100	87.3	96.2	90.6	93.9	99.7	87.9	91.5	90.4	110	115.7	106.8	102.3	106	100.3	121.9	113	94.8	100.5	97.4	87.4	86.5	109.6	101.5	103.3
P33121	Long-chain-fatty-acid--CoA ligase 1	ACSL1	1.03	1	1.013	1	89.5	90.4	88.5	91.4	92.7	87.6	91.9	93.9	113.2	109.8	105.6	98.8	107.8	103.3	109	107.5	95.7	93.2	90.3	93.1	99	86.1	99.1	94	108.7	109.8	110.1	112.2	109.5	108.6	101.3	108.7
P67936	Tropomyosin alpha-4 chain	TPM4	1.105	1	1.27	1	77.1	74.8	81.2	81.6	76	79.2	80	81.2	99.8	103.1	107.4	92.4	101	112.2	103.5	99.9	83	95.8	85.2	98	86.3	85.2	95	89.7	121.6	136.2	132.3	130.6	133.8	128.5	126	122.7
P17480	Nucleolar transcription factor 1	UBTF	1.004	1	0.973	1	106.3	100.8	104.4	102.8	101.1	101.7	111.8	108.6	94.9	97	97.5	102.6	85.1	98	96.1	102.9	105.8	105.2	102	102.1	107.7	103.1	104.9	101.1	94.7	95.2	94.6	93.9	99.1	96.3	92.4	90.1
P31947	14-3-3 protein sigma	SFN	0.933	1	1.034	1	96	88.6	85.1	97.3	89.6	94.4	98.3	98.2	115.1	107.8	108.6	103.4	106.3	113	111.3	107.6	89.8	75.1	98.7	93.7	84.3	79.1	91.3	87.8	116.8	114.3	114.4	95.5	105.6	109.5	117.8	106
P31946	14-3-3 protein beta/alpha	YWHAB	1.087	1	1.143	1	87	72.6	77.7	89.1					106	99.3	107.3	105.9					110.3	90	86.9	88.9					103.7	115.6	132.9	126.8
O60841	Eukaryotic translation initiation factor 5B	EIF5B	1.012	1	1.077	0.664693	95.9	100.2	97.3	101	79.5	98.7	96.9	95.6	92	99.8	98.9	97.7	96.2	98.8	104	110.2	99.1	100	98.9	103.3	91.6	90.3	97.2	97.7	100.7	107.3	107.2	100.6	105.7	114.6	105.3	117.9
P35658-3	Isoform 3 of Nuclear pore complex protein Nup214	NUP214	0.99	1	0.995	1	102.3	103	91.8	97.7	102.4	92.7	103.2	93.4	104.1	104.3	97.2	91.7	98.9	101.7	102.1	104.2	95.8	98.8	100	109.8	98.5	99.4	98.3	99.2	95.2	107.2	98.4	102.6	98.7	102.5	104.5	100.3
Q6NUQ4	Transmembrane protein 214	TMEM214	0.952	1	0.877	0.0593009	110.7	110	113.7	115.5	113	113.4	108.2	112.4	90.3	95.6	98.8	95.5	96	102.3	101.1	92.6	109.3	105.4	110.7	108.9	107.7	104	107	103.4	81.9	84	84	85.6	83.5	83.2	85	87.2
P61981	14-3-3 protein gamma	Ywhag; YWHAG	0.972	1	1.171	1	71.7	89.9	90.8	95.3	93.2	89.4	92.7	89.4	102.7	104.8	110.4	92.9	106.8	98.5	105.7	92.4	95.3	90.5	81.7	94.2	85.2	84.9	77.1	98.8	118	116.8	123.3	121.7	115.5	124.1	125.1	121.2
Q13619	Cullin-4A	CUL4A	1.176	0.825848	1.291	0.0941938	77.1	87.1	89	90.2					84.1	93.5	101.5	91.5					99.9	111.9	86.5	107.3					122.8	116.2	130.6	110.9
P27338	Amine oxidase [flavin-containing] B	MAOB	1.046	1	1.106	1	101.2	109.2	103.3	101.4	102	100	99.2	112.3	91.9	92.6	91.9	88.9	90.7	87.7	87.3	90.3	106.8	109.4	103.5	103	102.9	111.3	105.9	108	99.7	97.7	99.1	100.4	102.2	102.4	101.2	96.6
Q13547	Histone deacetylase 1	HDAC1	1.044	1	1.043	1	100.8	103.7	102	100.1	109.8	99.8	101.3	98.7	97.2	96.9	98.2	91.5	94.5	92.7	92.8	90.6	101.9	105.4	105.6	104.6	114	103.5	109.7	116.7	101.6	100.9	100.4	89.3	101	89.3	95	90.7
Q92769	Histone deacetylase 2	HDAC2	1.093	1	0.94	1	98.3	103.9	100.4	100.2	106.3	93.8	92.4	108.8	110.3	106.5	104.6	97.2	78	96.9	89.7	97.4	95.5	109.5	102.5	104.5	109.8	131.8	119	111.4	89.2	97.5	94.2	85.6	90.5	78.2	92.6	103.6
Q9Y3T9	Nucleolar complex protein 2 homolog	NOC2L	0.916	1	1.019	1	105.5	107.4	116.5	110.1	93.7	115.4	98.7	115.9	94	98	94.5	95	83.3	95.4	94.3	98.6	99.8	99.4	107.3	86.4	95.9	107.6	113.9	98.5	90.9	102.4	102.8	90.1	91.2	97.7	104.6	95.4
Q9H9B4	Sideroflexin-1	SFXN1	1	1	0.969	1	106	107.2	102.1	111	104.1	109.1	97.2	102.6	95	94.5	103.3	92.5	96.1	103.4	90	94.7	105.3	104.8	104.7	105.7	116.1	107.8	104.2	104.8	92	92.6	91.9	91.6	95.2	88.2	89.5	96.9
Q9Y277	Voltage-dependent anion-selective channel protein 3	VDAC3	0.813	0.000110138	0.809	0.000186696	128.1	120.3	125.1	122.9	113.3	118.2	117.5	118.4	101.4	99.8	104.5	98.3	110.9	97.5	109.8	96.8	98.1	90.8	87.1	96	85.2	106.9	101.8	98.6	82.9	81.9	82	80.8	78.4	80.6	77.5	88.8
P12236	ADP/ATP translocase 3	SLC25A6	1.241	0.00369781	0.833	0.00665693	86.3	88.3	87.1	91.3					105.6	109.2	115.7	113.3					102.3	110.8	106.9	114.7					87.3	95.9	93.5	91.8
P18669	Phosphoglycerate mutase 1	PGAM1	0.959	1	1.084	0.924781	84.8	86.6	84.7	84.2	84.4	92.3	86.3	81.1	112.1	113.8	113.1	110.6	112.5	115.2	112.9	99.5	78.3	79.7	82.7	85.7	75.5	78.8	84.6	87.2	117.3	126.2	117.3	122.9	128.2	123.5	116.8	121.3
Q9Y3F4	Serine-threonine kinase receptor-associated protein	STRAP	1.025	1	1.079	1	88.9	97.8	100.3	96	87.2	99.6	89.6	107.3	97	98.3	95.9	107.2	96.3	100.9	102.1	97.3	96.2	99.4	102.4	98.6	90.4	101.9	108	99.1	108.6	109.5	103.4	100.5	97	104.4	112.3	106.7
A0A8I5KQE6	Small ribosomal subunit protein uS2B	RPSA2	1.176	1	1.104	1	87	79.5	83.2	89.4	95.8	88.8	88.6	96.4	98.7	91.9	104.3	94	102.4	100.1	96.2	109	107.9	105.1	103.6	105.3	106.1	99.8	102.1	88.8	115.3	115.6	114.1	105.2	113.4	106.3	101	105.1
Q6UB35	Monofunctional C1-tetrahydrofolate synthase, mitochondrial	MTHFD1L	0.844	1	0.812	0.974018	112.4	118.2	115.7	113.4	116	122.6	123	110.3	96.8	99.8	98.8	104.7	103.3	102.1	111	104	96.8	98.8	102.2	108	94.3	95.2	99.9	95.9	84.1	88	82.7	79.5	84.2	85	77.9	75.3
O60763	General vesicular transport factor p115	USO1	1.063	1	1.147	1	88.2	89.5	91.6	94.2	97.1	86.5	102	97.4	97.8	99.9	97.9	89.8	96.8	93.4	93.6	108.5	100.2	100.9	99.5	98	95.9	88.2	106.2	95.8	112.3	113	110.9	116.5	106.5	118.6	103.9	109.5
O43684	Mitotic checkpoint protein BUB3	BUB3	1.061	0.88233	1.018	1	99	87.1	90.7	85	91.5	88.7	90	93.6	107.2	107.5	108.9	96	105.6	105.7	102	105.3	99.9	97.1	98.2	94.7	97.8	91	94.5	94.6	104.7	106	112.6	105.5	111.1	121	98.5	109
O00425	Insulin-like growth factor 2 mRNA-binding protein 3	IGF2BP3	1.037	1	1.103	0.0193682	98.7	97.7	101.7	101.2	103.2	104.2	91.7	102.3	92.5	96	92.7	86.5	94.6	96.1	91.7	85.2	106.5	104.3	105.8	108.6	97.9	102.4	104.5	111.8	101.7	101.8	102.8	101.6	102.3	101.6	105.9	104.5
O43172-2	Isoform 2 of U4/U6 small nuclear ribonucleoprotein Prp4	PRPF4	1.022	1	1.039	1	94.8	101.9	106.2	99.6	105.8	97	109.1	103.1	90.4	93.6	95.2	97.6	94.9	92.2	98.1	101.3	104.1	110.7	98.6	112.1	98	105.3	105.3	98.1	96	101.8	95.7	101.7	102.2	96.9	92.3	100.6
O43172	U4/U6 small nuclear ribonucleoprotein Prp4	PRPF4	0.878	1	0.966	1	105.3	88.3	114.8	115.8					106.8	96.5	74.5	115.1					114.8	126.4	73.3	81.2					106.1	97.6	98.5	85
Q03701	CCAAT/enhancer-binding protein zeta	CEBPZ	0.975	1	0.911	1	110	103.5	104.1	107.7	106.1	101.1	106.9	106.3	99	100.9	95.1	100.8	93.5	103.4	101.7	100.8	98.3	100.3	103.5	108.1	106.8	111.9	98.9	103.5	91.3	88.8	93.4	95.3	84.5	92.3	89.5	92.7
Q9UBS4	DnaJ homolog subfamily B member 11	DNAJB11	1.03	1	0.967	1	101.2	105.8	105.4	103.4	103.5	90	96.3	98.5	95.2	105.8	98	95.2	99.6	98.2	94.7	103.2	102.5	106.7	104	98.5	113.6	109.8	108.1	101.6	97.7	93.7	92.2	94.8	94	95	98.8	95.1
Q9BS26	Endoplasmic reticulum resident protein 44	ERP44	1.003	1	0.979	1	99.5	112.3	106	106.9	97	96.3	96	105.2	96.2	101.7	96.7	98.6	95.8	98.9	98.3	94.6	99.8	97.5	106.6	105.5	102.6	99.2	102.5	110.8	90.1	94.2	90.4	98.2	91.6	105.4	108.9	96.8
P36578	Large ribosomal subunit protein uL4	RPL4	0.972	1	1.029	1	103.3	101	101.9	99.5	104	86.6	93.5	100.7	100.9	102	93.4	101.1	101	95.9	98.3	105.2	96.1	97.8	98.1	98.6	97.3	105.5	95	102.2	105.2	105.3	97.5	98.3	104.9	102.8	108.1	98.8
P61011	Signal recognition particle subunit SRP54	SRP54	0.999	1	1.169	1	89.4	93	91.1	100.2	91.3	91.6	96.3	101.8	97.9	101.1	97.7	100.2	102.9	96.4	92.8	89.4	89	95.9	94.7	98	83.8	93.2	88.2	91.2	113.5	111.8	113.6	112.7	121	123.1	115.2	121.8
Q06210	Glutamine--fructose-6-phosphate aminotransferase [isomerizing] 1	GFPT1	0.944	1	0.966	1	92.9	106.8	94.9	94.4	87.2	91.9	93.9	91.7	102.8	108.3	99.9	124.3	108.7	110.1	109.7	121.5	90.5	87.5	89.4	85.5	85.4	94.5	88.9	84.9	102.1	114	105.4	101.2	99.6	105.5	112.9	113.5
P51149	Ras-related protein Rab-7a	Rab7a; RAB7A	1.094	1	0.947	1	99.9	100.9	101.1	99.2	98.1	104.1	100.2	94.2	100.7	102.1	97.3	95.6	95.8	95.2	94.8	98	108	109.6	106	109.3	110.9	105.6	120.3	123.6	92.2	90.8	95	92.3	91	91.5	85.4	91.3
P62873	Guanine nucleotide-binding protein G(I)/G(S)/G(T) subunit beta-1	GNB1	1.01	1	0.95	1	99.7	103.2	105.7	97.3	108	106.1	110.9	105.9	93.3	98.1	95	99.4	96.3	96	98.6	104.8	109	107.3	107.6	111.4	106.5	101.8	106.2	103.5	92.4	93.2	92.3	95	93.4	84.7	89.8	87.5
O43854	EGF-like repeat and discoidin I-like domain-containing protein 3	EDIL3	1.014	1	0.874	1	101	100.5	100.5	97.9	110.4	102.1	94.5	100.3	102	102.2	105.6	105.8	112.7	111.7	103.9	101.7	100.7	106.5	103.1	105.7	98.4	106	96.4	100.1	91.4	91.1	91.7	94.2	93.1	91.2	91.5	85.8
Q9H078-2	Isoform 2 of Mitochondrial disaggregase	CLPB	0.995	1	0.941	1	112.6	107	104.3	112.8	101	114.8	106.2	104.5	96.6	96.5	93.3	94.3	96.9	101.6	95	90.3	105.5	106.8	109.7	115.9	102.6	108.6	97.9	100	84.2	85.5	88.5	86.4	98.8	93.7	91.7	96.2
Q13283	Ras GTPase-activating protein-binding protein 1	G3BP1	1.028	1	1.007	1	101.7	92.8	102.3	99.6	101.7	103.6	113.4	112.7	96.6	88.5	99.7	96.6	95.1	92.1	101.8	93.7	110.4	106.9	108.3	110.6	100.7	102.2	101.5	102.9	99.5	93.3	95.1	98.1	98.7	86.8	96.7	96.4
P35606	Coatomer subunit beta'	COPB2	1.115	1	1.097	1	93.9	93.5	90.2	92.5	81.4	90.3	91.7	89.8	100.2	103.6	101.7	97.5	102.7	99	100.4	77.8	98.5	98.6	102.3	100.5	100	106.5	105.1	111.3	100.9	110.5	110.1	105.5	115.1	115	104	110
P37837	Transaldolase	TALDO1	0.96	1	1.312	0.545413	82.3	78.4	79	78.2	85.8	84.5	75	81.5	104.9	105.1	102.3	100.1	105.1	110.7	101.1	108	77.6	78.9	80.3	75.5	75.6	73.2	76.5	80.7	141.2	138.3	137.2	140.8	134.1	140.4	133	134.8
P49915	GMP synthase [glutamine-hydrolyzing]	GMPS	1.032	1	1.376	2.55141e-06	78.9	75.2	80.9	77.9	77.2	83.9	83.7	79.2	99.4	100.3	106.2	97.4	104.5	101.3	99.7	98	82.7	85.4	81.5	80.3	79.9	78.5	87.6	81.7	139.7	140.6	135.2	138.5	136.8	131.1	136.6	140.3
P40938	Replication factor C subunit 3	RFC3	1.057	1	1.041	1	93.4	99.4	93.6	98.2	100.2	95.4	95.7	94.8	111.6	99.3	95.9	95.9	95.2	95.7	101.7	106.7	97.6	100	110.9	92.7	100.6	102.7	101.4	103.1	103.8	109.8	99.3	98.5	96.6	105.9	96	108.2
Q05639	Elongation factor 1-alpha 2	EEF1A2	1.276	1	1.097	1	75.2	80.9	87.8	89.7	88.6	89.3	59.6	63	108.1	104.1	94.6	99.7	113.9	85.1	108.2	98.7	115.8	94.1	92.4	111.7	103.6	79.6	116.4	134.5	118.2	113.3	108.3	106.1	115.3	110.2	130.3	103.6
Q01813	ATP-dependent 6-phosphofructokinase, platelet type	PFKP	0.99	1	1.052	1	90.2	82.1	89.1	92.1	91.4	82.4	99.8	100.7	108.3	103.2	109.5	104.8	109	97.9	101.2	113.2	87.2	90.5	91.9	96.8	85	89.4	86.2	103.1	112.8	114.6	109.9	116.9	118	108.1	103.4	111.4
O14974	Protein phosphatase 1 regulatory subunit 12A	PPP1R12A	1.117	1	1.06	1	98.4	91.9	97.7	97.1	100.6	96	108.4	106.3	89.9	98.8	90.8	100	93.2	93.3	89.6	97.2	111.4	106.1	112.6	110	113.3	99.1	109.1	103.1	92.7	105.2	95	102.5	100.2	93	99.2	98.4
Q96A33	PAT complex subunit CCDC47	CCDC47	0.902	1	0.897	1	106.5	106.7	108.6	121.8	107.6	106.5	105.2	111.3	92.4	102.5	102.8	98.5	98.6	101.6	103.9	110.2	96.3	101.8	104.4	96.8	101	96.6	94.5	95.6	82.5	90	92.9	95.6	89	95	92.1	91.1
Q04917	14-3-3 protein eta	YWHAH	0.992	1	1.144	1	88	88.5	89.5	85.5	90.2	90.8	94	88.5	110	109.5	102.9	92.9	104	104.9	106.2	99.2	86.6	89.7	87.4	92.4	83.9	95.2	89.1	83.9	120.7	121.2	116.8	118.3	113.4	120.7	114.1	121.9
Q562R1	Beta-actin-like protein 2	ACTBL2
P08621	U1 small nuclear ribonucleoprotein 70 kDa	SNRNP70	0.988	1	0.983	1	105.4	105.2	100.8	106.2	103.6	103.9	104.1	104	106.7	93.8	97.7	96.5	98	95.5	96.3	98.8	107.5	95.1	101.6	102.3	103.2	107.1	97	108.8	96.2	94.3	97.9	92.8	95.8	92.5	95.2	96.3
O43852-4	Isoform 4 of Calumenin	CALU
P49454	Centromere protein F	CENPF	1.08	1	0.989	1	114.5	108.9	100.6	96.4	100.2	98.5	109.8	108.3	91.6	85.3	84.6	90.4	91.1	94.1	85.9	91.7	119.6	122.6	112.1	106.1	112	129.4	110.8	113.4	90.1	97.7	91.3	88.1	82.5	95.3	87.8	89.4
P23588	Eukaryotic translation initiation factor 4B	EIF4B	1.172	1	1.038	1	93.3	80.8	87.5	85.5	96.4	91.5	83.8	94.4	107.6	95.9	101.7	95.9	105.9	100.9	100	98.3	108.3	104.2	114.7	104.5	111.9	100.9	105.1	102.8	103.7	105	104.9	106.6	101.1	103.5	97.9	105.5
Q9Y617	Phosphoserine aminotransferase	PSAT1	0.983	1	1.068	1	82.7	86	90.2	89.7	93.8	91.3	88.8	87.2	111.3	111	109	106.5	106.6	108.1	96.3	108.2	83.5	87.5	87.5	90.2	87.3	87.9	90.6	94.3	114.7	116.7	110.7	122.6	117.8	115	110.8	116.1
Q12904	Aminoacyl tRNA synthase complex-interacting multifunctional protein 1	AIMP1	0.986	1	0.988	1	100.5	94.7	106.1	99.9	97.1	97.4	91.7	92	99.9	106.6	103.6	121.8	103.3	103.3	99.9	104.4	95.7	92.6	91.4	88.7	98.7	95.9	98.7	99.6	108.7	97.1	92.9	99.9	103.9	105.7	107.9	100.6
Q9NVI7	ATPase family AAA domain-containing protein 3A	ATAD3A	0.751	0.0760519	0.734	0.0213419	131.7	123.1	113.9	116.2	119.4	113.6	124.8	109.7	109.3	109	116.9	115.3	106.6	107.5	104.3	109.1	85.4	88.7	91.7	85.5	112	89.3	84.6	88.1	79.7	77.1	74.5	82.1	87	85.9	77.5	80.5
P68366	Tubulin alpha-4A chain	TUBA4A	0.915	1	0.943	1	86.5	95.8	104.5	102.3					104.7	113.6	104.4	119.3					94.1	85.1	87.2	96.4					104.1	101.7	104.4	96
P27694	Replication protein A 70 kDa DNA-binding subunit	RPA1	1.061	1	1.377	1	79.2	80.2	79.1	83.9	75.9	80.1	76.9	86.2	101.6	93.9	106.7	87.7	107.5	99.7	98.2	95.2	87.3	87.5	84.2	92.6	80.5	84.8	83	82.1	128.9	132.4	140.5	134.3	144.6	138.2	128.5	138.9
P22307	Sterol carrier protein 2	SCP2	0.992	1	0.996	1	102	106	106.9	105.6	106	101.1	105.8	102.1	93	92.3	95.8	96.2	97.8	94.5	95.6	98	108.7	105.2	105.7	101.6	111.9	104.6	101.8	100.5	98.9	92.2	92.5	97.4	96.8	93.8	98.1	91.4
O94776	Metastasis-associated protein MTA2	MTA2	1.024	1	1.013	1	100.2	96.3	100.7	92.4	101.5	99.2	117.8	87.1	98.7	103.6	94.6	96.4	84.3	99.3	110.7	73.3	107.8	100.1	101.8	109.3	89.4	114.4	102.3	97.2	95.6	97.6	105	100.1	97.4	109.3	92.3	124.2
O60231	Pre-mRNA-splicing factor ATP-dependent RNA helicase DHX16	DHX16	1.082	1	1.032	1	99	95.7	86.1	98.9	91.8	89.4	92.8	102.4	102.2	96.4	104.8	101.5	90.5	99.9	102	96.5	97.1	101.8	103	100.9	104.1	100.2	110	102	104.1	107	102.8	98.8	95	110.6	103.8	109
P08133	Annexin A6	ANXA6	0.981	1	1.046	1	91.3	98.6	90.7	92.1	82.2	82.4	80.4	91	113.9	113.5	98.1	107.3	106	110.1	110.4	103	84.9	88.3	89.6	86.3	91.1	95.9	88.6	101.7	112.7	107.4	117.2	108.1	106.8	114.6	115.9	120
P30876	DNA-directed RNA polymerase II subunit RPB2	POLR2B	1.064	1	1.07	1	102.8	105.7	97.2	100	100.7	103.8	98.2	97.8	97.8	94.8	89.4	91.9	97.9	85.7	99.5	80.9	98.7	109.6	108.7	105.1	101.3	118.1	103.2	114.4	102.4	103.2	98.6	94.1	95.6	103	99.2	100.6
Q12874	Splicing factor 3A subunit 3	SF3A3	0.885	1	1.01	1	110.7	114.5	110	109.3	99.2	110.6	111.1	95.3	93.5	95.6	96.1	93.2	97.6	92.6	97.6	103.2	102.7	98.1	97	94	108.6	109.5	93.1	93.9	96.1	92.2	97.6	99.5	89.5	91.3	103.8	103.2
Q92804	TATA-binding protein-associated factor 2N	TAF15	1.007	1	0.933	1	105	108.6	105.1	108	104.8	107.7	102	102.7	96.2	104.9	91.3	100.2	98.3	95	93.5	98.2	104.2	102.1	103.8	107.4	93.8	112.1	118.7	108.3	85.7	89.6	96.2	91.8	81	80.1	96.8	107
P35232	Prohibitin 1	PHB1	0.905	1	0.886	1	114.1	112.5	107.1	110.5	113.7	113.8	101.8	96.9	101.7	93.6	97.2	99.1	108.6	100.9	100.6	103	106.1	101.5	95.9	96.9	100.5	105.4	102	97.6	88.7	92	91.4	91.7	89.4	88.2	89.1	88.4
O75874	Isocitrate dehydrogenase [NADP] cytoplasmic	IDH1	0.901	1	1.029	1	91.7	92	90	94.4	97.8	91.2	92.6	89.5	111.1	110	111.2	106.5	110.2	115.2	108.3	107.3	80	83.2	91.1	80.5	80.1	82.3	85.4	89.5	116.6	115	113.1	113.4	115.7	113	111.6	110.4
O15230	Laminin subunit alpha-5	LAMA5	0.957	1	0.918	1	109.6	109.9	117.5	115.8	103	106.3	119	110.4	92.5	87.4	103.2	92.6	79.7	105.1	93.5	108.5	99.3	110.1	112	105.9	104.3	99.9	104.9	123.3	82.5	89	91.3	81.6	89	82.8	88.3	82.1
Q92797	Symplekin	SYMPK	1.106	1	1.006	1	97.5	95	96.4	99.8	104.7	97.5	96.5	108.3	95.6	96.7	95.7	95.3	94	101.3	95.3	94.1	111.8	116.9	112.7	109.2	103.7	105.2	106.4	98	94.1	91.7	93.6	98.1	93.3	104.5	98.4	98.9
Q96QK1	Vacuolar protein sorting-associated protein 35	VPS35	1.1	1	1.053	1	87.6	91.6	81.7	82.2	99.1	84.3	79.6	81.6	99.2	109.1	108.5	109.5	120.4	108.8	104.5	96.3	89.7	90.4	100.1	88.5	91.7	91.5	92.1	94.2	112.8	122.8	110.3	116.1	109.9	119.4	116.2	110.3
Q9NWH9	SAFB-like transcription modulator	SLTM	1.032	1	0.961	1	103.4	101.2	99.8	101.1	104.8	98.7	101.9	101.1	98.1	98.7	93.7	96.1	97.7	99.7	95.3	106.7	108.5	110.3	100.8	105.8	102.9	102.7	112.3	101.2	99.2	92.5	93.6	97.3	97.1	93.4	90.1	94.4
P62241	Small ribosomal subunit protein eS8	RPS8	1.099	1	1.013	1	89.2	86.8	91.5	95.4	95.2	94.7	100.5	90.8	100.6	102.1	105.8	98.1	99.5	96.7	107.6	106.9	102.7	109.6	100.6	108.8	103.8	95.4	98.8	101.9	107.6	95	105.3	100.9	106.8	104.5	99.1	97.7
P06748	Nucleophosmin	NPM1	1.019	1	1.001	1	100	102.1	99.1	98.4	99.5	95.9	97.5	102.2	101.6	97.1	101.2	95.1	100.9	100.1	102.3	96.9	104.4	101.3	102.2	100.1	101.1	104	98.7	99.2	100.8	96.7	100.6	99.4	101	100.6	101	99.2
P35241	Radixin	RDX	1.022	1	1.097	1	91.7	99.7	90.1	91.2	91.6	97	87.7	95.5	98.4	104.2	104.8	106.8	98.5	96.1	105.9	98.2	95.4	94.4	89.7	92.9	87.1	95.6	96.9	88.1	108.2	110.2	111.2	111.1	110.6	116	111.1	124.2
Q12996	Cleavage stimulation factor subunit 3	CSTF3	1.055	1	0.988	1	102.7	98.6	100.4	102.5	104.6	99.3	102.3	102.6	94.9	95.9	94.8	96.5	103.6	95	101.8	94.8	108.9	110.9	107.9	104.4	108.1	110.8	104.3	102.3	91.4	96	96.5	97.6	95.1	90.6	93.5	91.2
Q9UHB6	LIM domain and actin-binding protein 1	LIMA1	0.984	1	0.951	1	114.4	102.7	99	111.2	111.1	98.2	103.8	108.9	94.2	93.3	99.8	101.6	100.7	94.1	99.7	93.3	104.3	108.6	101.2	101.5	99.7	109.5	105.8	104.9	90.2	84	100.1	93.9	90.4	88.6	96.4	94.9
P78406	mRNA export factor RAE1	RAE1	0.984	1	0.996	1	101.6	103.1	102.6	101.6	103.1	106.9	100.8	100.4	97.4	104.3	99.1	98.9	93.5	100.5	95.6	103.1	101.6	97.7	101.9	101.4	102.4	99.5	96.7	95.7	101.7	95.8	93.2	98	101.6	99	102.9	98.3
Q8WUM4	Programmed cell death 6-interacting protein	PDCD6IP	0.955	1	0.967	1	97.1	97	97.6	95.5	100.9	90.4	95.9	94.4	101	108.9	109	106.3	110.5	102.2	111	101	89.5	95.8	93.9	93.4	87.5	90.9	90.7	97.4	106	100.8	105.4	102.8	111.9	114.8	100.7	99.8
P26358	DNA (cytosine-5)-methyltransferase 1	DNMT1	1.115	1	1.1	1	91.1	89.7	97.4	96.6	82.4	92.7	91.7	101.2	97	91.7	100.4	100.5	87.8	99.2	90.1	105.3	102.1	99.5	103.3	104.5	97.6	117.5	102.2	109.6	109	109	101.3	106.7	112.9	95.2	99	115.5
Q9BZE4	GTP-binding protein 4	GTPBP4	1.044	1	1.014	1	98.9	104.1	102	102.5	99.3	97.1	96.8	104	97.6	99.1	92	100.2	97.9	89.2	97.8	94.2	105.8	107.9	99.2	104.4	99.7	107.3	108.8	104.3	97.8	98.3	93.2	97	102.4	99.8	100.8	100.4
Q9UHB9	Signal recognition particle subunit SRP68	SRP68	1.092	1	1.156	1	90.6	90.4	90.7	86	86.6	89.2	81.8	87	102.1	105	98.4	100.1	93.6	101.2	98.3	106.1	96.9	90.2	95.5	91.2	83.1	103.7	106.6	100.2	112	117.4	115.5	117.9	114.1	111.4	119.9	117.2
P50213	Isocitrate dehydrogenase [NAD] subunit alpha, mitochondrial	IDH3A	0.883	1	0.861	1	115.8	114.5	108.3	104.5	111.9	116.1	112	103.7	102.2	100.5	100.4	104.6	102.6	100.1	103.1	98.2	102.1	101.5	97.7	98.5	97.1	110.3	93.8	99.2	87.1	87.4	89.2	85.6	84.2	91.8	86.3	89.5
P16152	Carbonyl reductase [NADPH] 1	CBR1	0.958	0.626651	1.05	1	88.4	95.8	94.9	90.4	88.7	82.2	88.9	89.8	107.2	109.7	108.4	110	112.2	114.7	115.2	107.6	85.4	84.4	86	84	78.1	85.9	86.7	91.3	111.3	113.5	115.2	115.5	118.4	106.1	117.3	116.7
P07602	Prosaposin	PSAP	0.916	1	0.892	0.728963	123.6	126.8	123.5	127.3	119.7	115.2	119.3	123.3	85.3	84.6	86.9	92.7	87.4	88.7	85.1	86.7	114.3	115.1	111.6	110.3	113.6	115	110.7	112.5	74.2	74.8	76.1	73	78.8	80.2	80.5	83.4
P18583	Protein SON	SON	0.961	1	0.91	1	107.1	106.8	107.5	111.8	109.1	106.4	107	106.5	88.6	99.1	97.7	100.5	105.8	95.2	99.4	104.2	99.7	102.4	107.1	106.4	101.8	99	105.4	103.3	94.3	93.3	89	88.6	85.3	87.1	91.5	93.1
Q01780	Exosome complex component 10	EXOSC10	1.016	1	0.994	1	104.1	103.5	104.1	99.4	102.4	103.3	107.4	100.1	95.1	94.8	93.8	104.9	94.8	94.4	95.3	99.9	109.6	100.7	109.9	106.2	109	101.9	103.5	103.8	95.4	92.3	92.8	93.5	98.6	95.6	97.4	92.5
Q05682-5	Isoform 5 of Caldesmon		1.084	0.100099	1.329	3.8973e-09	75.8	75.7	78.1	73.5	76.9	74.3	72.2	71.1	105.6	105.1	104.4	104.1	106.1	100.5	98.7	116.7	77.5	78.6	83.4	77.3	80.1	82.6	86.1	84.1	147.3	135.7	144.9	133	141	141.4	137.4	130.7
P62937	Peptidyl-prolyl cis-trans isomerase A	PPIA	0.915	8.69185e-05	1.001	1	92.3	92.9	92	92.7	95	93.6	100.5	93.4	113.9	107.9	111.9	108.6	113.8	110.5	114.4	107.9	85.7	87	86.8	83.6	87	81.3	84.8	80.9	107.9	110.6	114	112.2	112.9	105.2	106.8	112.1
P26599	Polypyrimidine tract-binding protein 1	PTBP1	1.001	1	1.039	1	99.7	100.3	100	100.4	97.8	97	99.7	108.9	98.2	92.2	99.9	101.3	97.1	98.2	97.8	96.3	105.2	98.2	100	99.8	100.5	96.6	98.2	105.1	104	101.9	97.2	101.7	105	97.9	106.7	97.4
Q9UHL4	Dipeptidyl peptidase 2	DPP7	1.044	1	1.037	1	104.9	109.9	99.4	99.4	106.1	102.7	109.4	99.5	84.7	93.2	94.8	95.2	83.6	88.6	89.4	95.5	112.8	107.9	113.3	103.3	106.4	109.6	107.3	108.9	90.9	106.2	89.8	94.2	95	92.7	103.9	101.3
P23381	Tryptophan--tRNA ligase, cytoplasmic	WARS1	0.907	1	0.951	1	90.1	97.6	99.5	89.9	103.4	79.3	88.5	97.8	109.8	112.2	111.8	107.8	113.6	121.5	112.6	120.4	91.4	87	94.8	83.2	75.5	84.8	85.2	75.6	106.8	104	107.2	107	107	99.1	102.5	133.2
Q14240	Eukaryotic initiation factor 4A-II	EIF4A2	1.177	1	1.108	1	91.8	94.5	98.8	87.5	103.1	88.1	89.8	88.8	96.9	95.3	96.3	93	93	99.2	88	93	116.6	109.8	96	102.9	105.4	108.4	112	105.3	103.9	102.8	109.8	104	103.6	108.3	109.3	104.7
Q99729-3	Isoform 3 of Heterogeneous nuclear ribonucleoprotein A/B	HNRNPAB	1.006	1	1.01	1	105.7	100.8	104.9	101.5	99.3	101.2	104.6	105.8	101.1	101.7	93	96.5	96.8	94.9	95.4	93.4	99.8	95.9	105.2	103.9	104.9	103.4	110.2	102.1	99.2	94.2	100	96.7	95.6	95.5	97.1	99.7
P35250	Replication factor C subunit 2	RFC2	1.061	1	1.06	1	95.7	92.4	92.6	91.6	96.7	99.1	91.6	85.9	98	102.4	102.9	98.9	101.3	108.9	96.2	102.8	95.8	101.4	98.2	98.2	98.8	95.4	98.2	89.6	106.4	109.5	110.5	105.5	117.1	106.2	111.1	101.1
O60832	H/ACA ribonucleoprotein complex subunit DKC1	DKC1	0.994	1	1.031	1	100.2	99.9	103.8	102.6	104.3	101.1	103.1	104.5	93.3	91.2	95	102.7	100.9	98.4	98	95.4	105.6	95.6	104.1	100.2	98.6	108.7	101.5	102.8	102.6	98.9	103.3	101	96.2	96.4	100.3	89.9
P16989	Y-box-binding protein 3	YBX3	1.024	1	0.892	1	99.7	96.3	82.7	85.2	100.8	103.4	100	104.3	105.3	107.4	115.5	81.2	122.8	105.2	98.1	99.9	96.6	108.1	106.9	98.5	105.5	84	99	118.9	111.3	94.5	127.7	83.2	83.7	107.4	74	93.2
P41250	Glycine--tRNA ligase	GARS1	0.911	1	0.944	1	106.2	94.5	99.8	92.7	98.8	93.8	96.7	98	108.2	109.2	113.1	107.4	113.4	104.8	112.3	116.4	91.1	90.1	86.7	87.3	84.4	93.7	90.9	82.1	106.7	104.3	97.8	104.8	109.6	98.7	106.3	100.1
P49756	RNA-binding protein 25	RBM25	0.964	1	0.984	1	109.3	101.5	103.5	108.5	104.8	105.1	106.7	107	98.3	101.7	96.7	98.6	84.4	91.9	81.8	127.7	101.1	102.9	104.1	103.5	91.2	98.5	112.2	94.5	96	83.8	93.3	97.3	85.8	95.8	114.3	98.3
P54577	Tyrosine--tRNA ligase, cytoplasmic	YARS1	0.944	1	1.067	1	86.2	90.6	93.7	89.1	96.5	96.4	102.9	95.8	111.4	107.6	110.8	103.2	97.4	93.1	107.3	101.3	89.5	86.8	87.3	89.4	90.7	86.3	94.1	95.3	112.1	112.4	113.5	116.3	103.6	121.4	110.7	107.3
Q8IVT2	Mitotic interactor and substrate of PLK1	MISP	1.016	1	0.93	1	108.3	104.3	108.7	105.7	109.8	109.4	98.7	97.9	86.1	95.2	98.4	101.4	93.1	86.8	90.7	105	107.1	109.3	115.7	108	133.2	98	99.1	122.1	89.9	80.5	80.6	100.8	93.8	85.3	84.2	92.7
Q8N684	Cleavage and polyadenylation specificity factor subunit 7	CPSF7	1.029	1	1.002	1	99.3	83.6	107.6	95.8	98.6	101.5	102.6	114.1	103.1	95.9	92.7	107.8	97.3	103.8	92.6	83.1	102.4	102.2	117.6	102.7	116.9	104.6	97.5	104	98.1	96.7	95	99.6	99.2	95.2	92	96.8
Q7Z3B4	Nucleoporin p54	NUP54	1.045	1	1.018	1	97.7	96.7	97.9	94.2	99.1	103.7	106.6	96.5	93.8	99.1	100	95.7	94.1	99.8	98	97.6	102.1	109.2	113.8	102.5	106.3	101.8	99.9	99.6	94.4	95.3	103.6	104	96.1	101.5	97.7	101.6
P0CW18	Serine protease 56	PRSS56	0.96	1	0.866	1	119.2	117.7	120.6	120.6	123.6	122	118.5	121.3	84.1	86.6	91.6	93.3	83.6	84.8	88.8	98	125.7	110.2	111.2	117.2	115	116.6	117.5	107.6	75.8	74.2	74.8	77.2	71.1	76.1	77.6	78
Q9Y4A5	Transformation/transcription domain-associated protein	TRRAP	0.884	1	0.95	1	112.5	124.2	100.9	112.2					102.1	90.2	93.2	111.9					100.2	98.4	108.9	83.5					77.2	99	91	94.4
Q8TAQ2	SWI/SNF complex subunit SMARCC2	SMARCC2	1.105	0.523201	1.047	1	100.3	98	96.3	106.3	109.1	96	98.3	99.9	102.6	87.1	93.9	93.1	85.6	94.4	99.1	96.9	111.2	111.1	106.6	110.9	102.1	108.2	104.4	111	105.7	98.2	90.6	88.1	102.6	94.2	99.3	98.8
Q96DI7	U5 small nuclear ribonucleoprotein 40 kDa protein	SNRNP40	1.025	1	0.939	1	100.2	108.2	104.6	121.8	103.3	100	96.5	96.1	98.6	92.8	90.5	104.5	98.5	90.5	97.5	99.3	104.4	96.8	104.2	106.6	103.1	113.2	141.4	88.5	98.5	87.5	102.4	78.4	89.1	78.3	109.6	95.1
Q8WVM8	Sec1 family domain-containing protein 1	SCFD1	0.97	1	0.992	1	106.1	113.4	100.2	101.8	105.4	105.6	110	113.3	97.3	98	98.6	94.7	93.2	95.9	101.6	85.9	104.9	100.8	103.6	100.3	97.9	104.4	101.7	113	89.3	98.9	100	92.1	95.1	83.7	96.5	97
O43290	U4/U6.U5 tri-snRNP-associated protein 1	SART1	0.967	1	0.955	1	106.2	100.1	111.9	106.3	98	107.3	111.8	114.8	93.4	100.8	96.5	103	97.7	90.1	88.1	102.9	107.1	99.7	105.1	97.8	101.4	108	99.3	105.1	98.7	87.9	91.7	93.8	100.9	94.8	91.4	88.3
P04844	Dolichyl-diphosphooligosaccharide--protein glycosyltransferase subunit 2	RPN2	0.996	1	0.868	1	113.5	112.7	107.9	102.7	95.9	99.7	104.7	116.2	103.6	103.9	98.3	96.2	92.5	101.3	105.8	97.9	109.3	105.3	101.4	100	106.5	114.1	104.7	115	87	86.1	85.5	86.7	92.3	79.4	87.2	86.7
Q96ST3	Paired amphipathic helix protein Sin3a	SIN3A	1.149	0.899169	0.995	1	97.5	90.9	98.8	95.9	93.1	98.7	81	93.7	93.3	93.9	95.6	103.7	98.6	94.7	101.7	100.3	107.7	102.9	108	109.9	117.4	107.8	115.2	124.5	97.8	96.9	106.8	100.4	96.4	90.5	94.8	91.6
O95292	Vesicle-associated membrane protein-associated protein B/C	VAPB	1.012	1	0.894	1	104.3	109.6	111.5	109.6	102.9	98.3	101.1	101.4	96.6	101	100.2	92.5	98.4	104.8	100.1	104.4	104.1	108.9	107.5	101.6	105.6	101.1	96.3	115	89	88.3	87	88.2	93.6	91.2	95.5	90.2
Q9BZK7	F-box-like/WD repeat-containing protein TBL1XR1	TBL1XR1	1.14	0.0749522	1.085	1	96.7	96.6	100.6	93.6	103.6	83.1	94.3	103.3	98.2	92.6	92.6	88.9	91	100.9	94.1	91.5	104.7	103.9	112.2	112.9	108.4	115.5	104.8	112.8	97.5	98	103.1	107.9	87.6	106.3	90.3	112.4
P52789	Hexokinase-2	HK2	1.286	1	1.104	1	68.6	71.4	75.8	69.6	76.1	71.7	83.7	77	112	116.2	110.6	106	106.8	113.3	105.1	99.8	93.8	90.8	95.8	109	97.2	91.4	93	102.6	126.7	127.9	110.2	115.7	120.4	126.5	119.5	115.9
O60216	Double-strand-break repair protein rad21 homolog	RAD21	1.082	1	1.098	1	105.3	89.2	91	102.3	95.1	98	105.1	115	85.9	88.9	91.2	86	92.5	98.4	83.6	99.8	109.1	95.8	108.7	135.2	108	96	118.9	105.6	97.7	100.1	103.9	109.8	108.3	91.1	91.1	93.5
Q9Y520	Protein PRRC2C	PRRC2C	1.017	1	0.974	1	98.6	102.2	103.7	103.6	110.5	117.8	93.7	113.1	96.2	93.3	95	92.5	101.1	88.9	102.4	106	110.5	105.8	105	111.8	97.2	100.6	108.1	96.1	95.1	100.5	91.1	95.1	82.1	108.9	84.1	89.1
Q9Y5M8	Signal recognition particle receptor subunit beta	SRPRB	0.921	1	0.844	1	110.2	111.5	115.2	120.4	98.7	115.5	116.4	123.7	96.9	98.5	98.8	99.3	99.2	92.5	105.9	90.7	105.4	108.2	102.7	108.9	99	100.9	107.8	107.1	77.6	77	84.5	85.1	87.5	93.6	79.6	82
P07910	Heterogeneous nuclear ribonucleoproteins C1/C2	HNRNPC	1	1	0.98	1	103.8	104.1	100.8	104.6	107.6	107.7	108	86.2	97	96.6	95.4	97.1	98.3	98.8	77.8	106.5	104.9	103.1	104.7	105.5	126.7	95.3	103.9	97.4	94.8	94.3	96.9	96.5	95.4	105.8	92.9	91.7
P32322	Pyrroline-5-carboxylate reductase 1, mitochondrial	PYCR1	0.877	1	0.875	1	119.5	105.2	112.1	117.1	111.7	85.8	87.1	88.4	102.4	102.1	104	103.9	107.7	111.7	99.8	84.1	95.2	96.2	95	93	92.2	82.5	120.7	112.6	90.3	94.9	81.1	88.2	90.2	89.8	136.4	99.2
P09622	Dihydrolipoyl dehydrogenase, mitochondrial	DLD	0.877	1	0.86	1	113.1	110.6	110.2	110.4	107.7	120.2	84	120	101.8	99.5	104.1	102.3	109.4	80.9	131	87.5	95.2	98.8	90.8	103.2	118.2	89.9	82.8	116.2	85.7	93.3	91.2	89.8	80.9	72.6	113.1	85.9
Q6RFH5	WD repeat-containing protein 74	WDR74	0.981	1	0.994	1	100.6	105.5	107.4	103.9	106.9	101.3	103	98.1	94.9	100.4	97.4	98.6	94.9	102.9	98	99.5	111.3	103.2	97.2	100.8	101.4	91.6	101.4	107.2	90.1	93.3	96.7	98.8	99.2	107.2	99.2	88.2
P07195	L-lactate dehydrogenase B chain	LDHB	0.933	1	1.003	1	89.3	92.3	89.3	90.5	92.9	84	93.8	86.9	113.6	109.5	109	114.8	124.9	109.4	116.9	110.3	85.5	83.5	89.7	84.2	88.4	82.6	74.7	82.6	113.4	113.1	111.5	110.7	107.6	116.7	117.5	110.9
Q9UIG0	Tyrosine-protein kinase BAZ1B	BAZ1B	0.887	1	0.972	1	110.9	113.7	108.1	113.6	115	115.1	113.3	114.8	92.1	96.8	94	96.6	87.9	99.8	90.2	97.4	104	97.4	101.8	101.6	96.5	98	103.9	99.9	90.1	91.7	94	93.5	86.8	92.1	96.2	93.1
P62879	Guanine nucleotide-binding protein G(I)/G(S)/G(T) subunit beta-2	GNB2	0.959	1	0.975	1	116.8	112.6	109.7	104.9	113.1	105.9	95.3	108.9	100	98.1	102.7	91	94.4	94.8	86.9	102.7	103.5	108	92.6	95.1	106	109.7	106.2	97.6	91.6	97.3	85.9	90.3	88.4	96.8	96.4	97
Q14318	Peptidyl-prolyl cis-trans isomerase FKBP8	FKBP8	0.962	1	0.917	1	120.3	107.5	102	110.2	103.5	112.6	109.7	115.7	95.8	96.7	94.8	96.1	99.2	95.9	102.6	92.4	109.5	107.1	105.5	104.1	102.9	106	96.2	113.4	95.2	80.8	82.5	91.8	88.5	87.6	85.3	88.4
P12004	Proliferating cell nuclear antigen	PCNA	1.123	1	1.24	1	86.9	84.5	83.8	81.5	87.4	78.8	85.9	93.2	98.7	102.8	95.6	96	98.8	101.3	95.8	103	98.5	96.5	92.2	94.8	99	96.7	88.5	91.9	122.9	117.5	123	125	116.3	122	126.1	115.4
P48444	Coatomer subunit delta	ARCN1	1.018	1	1.16	1	92.2	87.3	86.4	90.1	85.3	90.4	88.9	94.6	103.3	98.6	99.2	92.2	110.5	108	97.2	103.9	79.8	90.9	91.2	92.1	89.5	91	91.4	92.9	127.2	131.9	120.5	117.3	117.5	115.2	108.8	115
Q96SI9	Spermatid perinuclear RNA-binding protein	STRBP	0.983	1	0.988	1	106	101.9	103.2	111.4	104	120.6	125	109.4	99.8	93.5	83.5	94.6	88.5	107.3	107.5	80.6	102.6	103.3	111.8	113.1	108.4	110.1	91.6	76.1	94.8	92.3	87	101.2	100.6	93.6	87.1	89.6
P22087	rRNA 2'-O-methyltransferase fibrillarin	FBL	1.046	1	0.994	1	105.7	104	102	109	90.1	102.4	96.2	103.1	94.5	92.9	98.6	96	101	95.7	92.5	92.6	102	109.3	105.6	103.3	111.4	121.2	99.3	110.2	92.8	92	94.8	97.3	89.7	102.5	97.9	94.3
Q07955	Serine/arginine-rich splicing factor 1	Srsf1; SRSF1	1.015	1	1.007	1	102.6	105	104.6	99.2	104.2	101.7	101.3	103.9	94.2	99.7	94.3	96.6	94.1	100.4	94.6	99.9	107.4	104.8	104.3	101	104.7	105.3	111.5	102.8	95.6	98.2	92.8	99.6	97	100	90.2	88.1
P30533	Alpha-2-macroglobulin receptor-associated protein	LRPAP1	0.962	1	0.927	1	107.6	103.4	115	105.3	98.3	108.5	117.6	97.6	92.9	95.4	100.4	99.4	104.2	97.2	88.5	101.6	107.2	103	109.9	98	99.8	87.4	109.4	101.8	88.7	89.4	94.3	89.9	92.3	90	95.8	109.9
P07686	Beta-hexosaminidase subunit beta	HEXB	1.05	1	1.035	1	100.4	104.2	107.3	108.1	104.1	104.3	105.9	106.1	87.8	82	93.3	92.7	89.3	95.4	92.8	90.2	102.1	107.9	111	115.3	112.3	109.9	98.5	112.4	101	100.3	90.6	96	93.3	106.8	88.9	89.8
O75521	Enoyl-CoA delta isomerase 2	ECI2	0.959	1	0.918	1	109.3	111.7	114.8	104.4	88	120.2	96.3	113.2	89.2	100.7	100.5	101.7	109.6	94.8	92.3	84.3	99.8	102.9	106.3	105.6	106.5	108.5	97	114.1	89.3	84.1	90	89.5	89.7	88.8	99.8	96.8
Q09161	Nuclear cap-binding protein subunit 1	NCBP1	1.082	1	1.033	1	93.8	87.9	94.9	96	92.6	96.5	91.9	89.7	94.7	93.9	102.3	112.1	102.8	91.9	107	112.8	101.3	104.1	98.5	95.4	97.6	100.6	103.8	101	101.5	106.1	109.4	108.1	108.6	91.9	105.6	105.7
Q12905	Interleukin enhancer-binding factor 2	Ilf2; ILF2	0.875	1	1.121	1	105.7	105.5	110.8	107.8	125.8	111.7	120.2	110.6	91.3	95.7	95.8	92.9	89.9	89.8	84.6	93.4	97.7	102.8	95.9	97.8	87	106	75.5	80.5	96.7	105.5	96.5	101.5	105	93.6	114.3	112
Q8IXB1	DnaJ homolog subfamily C member 10	DNAJC10	0.99	1	0.953	1	110.5	115.5	99.8	101.8	99.2	101.5	109.6	102.8	95.4	100.4	94.3	105.3	102	96.4	102.9	90.6	109.6	103.3	99.3	100.3	108	101.8	100.9	97.6	90.5	86.4	94.6	92.9	88	95.2	94.8	108.7
P08758	Annexin A5	ANXA5	0.915	1	1.109	1	93.4	95.2	86.9	88	83.1	89.3	74	75	109.8	109.2	102.1	123.7	122.5	107.2	119.8	104.1	74.9	82.7	78.8	76.1	68.5	83	84	81.2	119.8	116.8	119.2	123.2	131.4	133.4	124.1	119.3
P07954	Fumarate hydratase, mitochondrial	FH	0.911	1	0.871	1	113.3	112.7	111.5	105.1	101.7	99.9	106.8	96	110.9	102.4	102	106.1	100.5	105.2	111.6	97.3	97.9	93.1	95.2	90.4	99.8	99.9	94.9	104.9	89.8	93.3	90.1	86.1	89.3	97.6	103.8	90.7
Q14165	Malectin	MLEC	0.93	1	0.874	1	101	109.6	113.7	104.2	112.6	114.7	107.2	108.9	94.8	103.5	104.2	98.2	100.6	101.9	96.2	110	107.6	102.2	103.2	104	101	100.8	100.3	98.3	86	89.3	89.2	89.3	88.6	88.5	84	86.4
Q13451	Peptidyl-prolyl cis-trans isomerase FKBP5	FKBP5	1.122	3.87639e-05	1.111	0.000157346	82.5	79	81	78.6	86	82.8	84.8	84.5	102.7	108.6	106.2	107.5	111.4	106	103.4	104.8	88.7	92.6	95	95	91.4	92.9	89.8	97	122.4	123.9	114.2	122.2	118	114.8	114.8	117.8
P30086	Phosphatidylethanolamine-binding protein 1	PEBP1	0.926	1	1.043	1	89.6	84	86.8	87.1	74.5	83.8	80	82.1	127	112.1	118.9	126.1	119	115.9	101.9	100.8	70.6	67.7	76.4	75	79	84.4	87.5	93.7	121.7	123.1	112.9	120.9	123.6	128.4	125	120.2
Q02952	A-kinase anchor protein 12	AKAP12	1.142	1	1.037	1	86.9	92.7	106.9	101.8	83.5	86.3	83.3	82	101.1	111.1	103.3	105.6	97.4	107.2	106.2	100.2	117.2	93.5	96.6	85.8	98	100.2	101.8	99.7	103.9	110.6	101.8	81.3	119.1	115.8	113.1	106.2
Q8N7H5	RNA polymerase II-associated factor 1 homolog	PAF1	1.049	1	0.948	1	93.1	102.5	97.5	105	94	108.9	97.4	108.9	97.8	99.4	95.1	101.8	104	104.6	83	115.7	102.9	104.2	105.5	106.7	105.9	95.4	101.2	113	100.2	94.3	98.3	95.8	83.4	94.8	90.9	98.9
Q16881	Thioredoxin reductase 1, cytoplasmic	TXNRD1	0.959	1	1.075	1	87.5	85.8	85	90	84.8	82.6	89.7	88.6	112.2	111.6	108.5	109.7	111.4	113.8	112.3	104.8	77.8	82.7	83.5	85	81.4	78.8	84.4	85.4	120.6	119	117.3	123.7	121.2	118	124.1	118.6
Q9UMS4	Pre-mRNA-processing factor 19	PRPF19	1.051	1	0.98	1	101.1	99.1	101.4	111.9	101.3	98.1	100.3	102.1	96.8	98.1	100.4	93.3	97.7	89.1	96.1	89.4	100.8	106.4	111.3	100.9	95.6	121.3	106.4	116.4	92.2	95.5	97.2	93.6	75.9	88.5	112.6	109.1
O15020	Spectrin beta chain, non-erythrocytic 2	SPTBN2	1.115	1	1.053	1	93.5	94.4	110.6	99.7					85.3	100.2	93.8	93.6					106.4	110	105.2	116.2					93.8	83.5	103.7	110.2
P10321	HLA class I histocompatibility antigen, C alpha chain	HLA-C	1	1	0.813	1	121	112	116.5	124.7	115.7	117	110	106.9	100.9	76.1	96.8	94.8	95	90.4	96.5	95.6	103.9	121.8	99.6	130.5	119.1	115.6	116.5	108.7	63.1	84.8	81.9	71.6	74.8	72.8	85	80.4
P10253	Lysosomal alpha-glucosidase	GAA	1.111	1	1.014	1	103.1	100.4	107	98.6	100	96	101.6	96.8	93.7	90.9	90.4	91.9	99.7	94.3	99.1	102	111	105.5	111.6	114.2	110.6	101.1	114.7	111.8	96.3	92	94.5	98.7	88.4	87.8	96.5	99.5
Q14498	RNA-binding protein 39	RBM39	1.05	1	1.067	1	93.9	103.8	103.5	97.2	100.1	97.5	100.2	105.1	94.7	98.2	92.3	83.6	93.3	96.8	95.9	93.1	109	110.7	110.5	105.4	104.9	104.3	101.5	104.7	90.4	100.8	99.8	106.1	98.6	103.8	98.6	101.6
O43615	Mitochondrial import inner membrane translocase subunit TIM44	TIMM44	0.836	1	0.83	1	116.7	111.2	109.9	111.7	112.9	113.4	118.2	112.5	99.3	101.2	101.2	102.6	112.3	104.8	104.3	107.9	95	105.4	93.4	103.1	90.6	91.7	106	90.7	91.8	85.4	83.6	88.5	89.2	80.1	86.4	78.8
P46783	Small ribosomal subunit protein eS10	RPS10	1.093	1	1.083	1	95.1	92	89.6	91.4	94.8	94.7	93.6	97.4	98.6	98.4	100.9	98	94.6	96.8	94.9	96.5	102.6	104	99.9	102.7	101.5	106.9	103.1	104.4	105.8	110	104.5	106.7	105	104.3	105.2	106.3
Q9Y2W2	WW domain-binding protein 11	WBP11	1.117	1	1.071	1	92.1	93	92.7	91.4	91.3	91	93.4	91.3	104.7	100.1	97.8	105.6	89.5	100.6	96.9	99	102.2	102.1	105.5	100.7	98	105.3	104.6	102.7	106.2	107	95.5	103.3	112	107.8	103.4	113.3
Q14444	Caprin-1	CAPRIN1	0.944	1	0.964	1	112.1	114	104.4	102.2	116.1	128.5	106.5	115.3	90.9	91.3	95.9	93.1	91.7	94.4	82.9	100.1	110.5	110.2	108.6	111.3	98.7	99.6	97.8	104.8	90.7	84.5	87.4	92.8	83.4	91	106.6	82.7
P46777	Large ribosomal subunit protein uL18	RPL5	1.154	1	1.128	1	75.1	89.3	85.2	85.5	89.4	86.7	88.7	89.9	109	98.1	99.7	99.8	99.5	99.5	98.7	102.8	94.7	102.4	94.2	104.1	103.9	100.1	102.6	97.7	107	113.7	121.1	121.2	109.5	111.1	114.3	105.6
Q9UHD9	Ubiquilin-2	UBQLN2	1.079	1	1.047	1	89.5	91.8	90.1	93.7	83.3	93.4	92.5	85.8	109.1	100.7	107.3	98.9	88.2	102.1	124.4	101.7	100	95.9	92	96.2	100.4	95.7	116.1	100.7	110.3	111.3	106.1	107.4	105.6	101.1	92.7	116.4
P53701	Holocytochrome c-type synthase	HCCS	0.926	1	0.971	1	111.6	108.4	113.6	103.2	111.2	128.8	118.4	116.5	94.4	94.4	89.1	96.9	105	95.4	99.7	71.4	110.8	104.1	106	99.9	104.5	91.7	94.9	109.6	88.2	95.1	93.1	91.2	89	73.5	93.9	96.4
Q16698	2,4-dienoyl-CoA reductase [(3E)-enoyl-CoA-producing], mitochondrial	DECR1	0.922	1	0.857	1	112.2	107	107.2	111.2	100.7	112.6	113.6	109.2	101.8	100	96.1	107.1	97.2	101.9	101.5	98.7	100.7	99.8	102.6	99.7	103.5	109.1	105.8	99.9	92.1	82.9	85.9	93.7	86.8	92.8	85.3	81.3
P37235	Hippocalcin-like protein 1	HPCAL1	0.929	1	0.883	0.235169	107.8	110.5	110	119	100	106.8	100	113.2	95.2	101	102.8	98.2	106.6	108.3	108.3	100.5	101.2	103.6	96.5	101.8	89.8	97.9	104.8	101	88.8	91.1	85.2	87.3	79.3	92.4	95.6	95.6
P09012	U1 small nuclear ribonucleoprotein A	SNRPA	1.017	1	0.974	1	96.2	110.3	103.6	101.8	102.1	107.2	108.1	105.2	96.8	98.6	99.5	84.7	88.3	105.3	98.1	82.8	103.7	101	108.7	111.1	108.8	102	95.1	121.5	101.6	95.7	92.7	94	94.6	86.3	99.5	95.3
P36871	Phosphoglucomutase-1	PGM1	0.975	1	1.074	1	89.8	85	87.9	84.6	70.7	75.4	81.8	110.6	111.3	113.7	113	110.4	90.1	107.6	103.7	99.4	79.7	81.6	83.7	79.4	76.9	95.6	106.9	122.4	117.3	117	121.3	124.5	155.5	105.5	81.1	116.6
Q99848	Probable rRNA-processing protein EBP2	EBNA1BP2	0.96	1	0.931	0.190122	103.9	109.1	105.5	104.4	101.7	98.3	104.4	101.8	102.8	99.5	99.1	100.2	110.9	105.9	100.4	97.6	102.6	99.7	101.6	98.6	100.2	101.8	99.7	98.8	100.3	93.3	89.8	89.6	96.9	92.6	95.4	93.6
Q14677	Clathrin interactor 1	CLINT1	1.008	1	1.024	1	102	99	95.8	102.2	99.3	91.7	101.7	98.4	95.8	97.6	103.1	101.9	96.6	112.1	97.4	95	97.5	98.6	99.8	100.2	104.9	96.6	106.2	107.6	103.7	96.2	100.3	106.2	93.2	99.3	94.5	105.4
P04792	Heat shock protein beta-1	HSPB1	0.887	1	0.982	1	107	101	103	99.9	97.5	93.9	91.9	92.1	115.5	102.7	111.1	114.3	106.8	104.4	106.6	108.4	86.7	77.5	85	85.2	96.1	91.9	95	88.4	105.2	100	108	97.8	109.8	100.3	106.1	110.6
P24928	DNA-directed RNA polymerase II subunit RPB1	POLR2A	1.039	1	1.014	1	97.7	95.2	106.3	105.7	102.7	98.7	103.8	104.7	98.7	93.1	94.2	96.9	94.8	92.6	96.4	95.5	106.3	108.6	109.4	102.4	109.8	108.3	101.7	105.3	93.8	95.2	97.3	99.3	99.6	97.2	95.7	93.3
O00566	U3 small nucleolar ribonucleoprotein protein MPP10	MPHOSPH10	0.926	1	1.001	1	108.4	109.3	99.1	110.8	110.4	116.7	116.1	97.5	98.1	99.7	97.8	92.4	89.2	94.5	94.9	95.1	102.2	101.2	104.7	98.2	94.7	106.9	99.8	110.4	97.4	89.4	92.5	98.8	94.9	95.5	95.2	88.2
Q8NI27	THO complex subunit 2	THOC2	1.042	1	0.984	1	101.5	102.8	100.8	98.1	106.2	101.5	115.5	106.7	89.6	102	93.5	98.8	98.6	91.6	96	91.4	115	106.6	104.4	114.7	124.5	101.6	94.4	106.3	100.4	91.5	97	83.3	93.1	101.7	93.3	77.5
Q9UHG3	Prenylcysteine oxidase 1	PCYOX1	1.073	1	0.967	1	97.5	102.8	105.7	107.4	103.3	108.1	111.9	87	89.9	92.9	95.3	98.6	91.7	95.3	93.3	98.6	106	115.2	107.6	108.6	111.9	112.3	116.3	115.8	96	94.1	92.3	90.2	91.3	91.1	85	87.1
P21266	Glutathione S-transferase Mu 3	GSTM3	0.965	1	1.047	0.823127	90	91.9	91	88.4	89.3	94.8	90.9	93.3	110.8	111.9	109.8	109.8	105.9	106.1	104.9	101.1	80.5	81.1	81.9	88.8	86.7	91.8	95.7	94.5	113.3	112.9	120.2	117.7	109.4	112.8	113.2	109.5
Q9HAV0	Guanine nucleotide-binding protein subunit beta-4	GNB4	1.175	1	0.977	1	107.4	93.9	93.8	121.4	108.4	96.5	95.1	95.2	98	90.2	101.2	84.9	111.5	84.8	107.3	86.3	127	113.5	98.5	105.8	110.4	117.4	111.8	114.4	91.2	93.6	85.1	94.4	94.5	86.9	92.6	87
P21291	Cysteine and glycine-rich protein 1	CSRP1	0.987	1	1.075	1	91	89.7	87.2	82.6	88.5	83.7	88.4	84.9	117.3	109.8	106	107.5	115.7	110	110.7	98.7	85.8	89.6	84.6	88.7	81.4	84.5	87.7	92.7	119	119.4	114.3	107.6	119.4	117.3	115.8	120.6
Q9Y2X3	Nucleolar protein 58	NOP58	0.963	1	0.99	1	108.3	103.3	108.9	94.1					95.7	98.1	93.6	103.9					105.2	107.8	98.7	93.5					95.7	94.2	102.6	96.2
Q96CW1	AP-2 complex subunit mu	AP2M1	1.091	1	1.088	1	102.3	102.7	97.4	97.5	99.9	101.5	100	106.2	87.8	93	91	90.6	88.3	86.5	89.8	82.3	116.2	110.9	108.5	113.3	103.2	108.9	104	127.5	95	100.5	96.8	96.4	97.1	96.4	104.3	104.2
Q09028	Histone-binding protein RBBP4	Rbbp4; RBBP4	0.978	1	0.987	1	99.6	106.8	102	98.5	103.5	107.4	100.5	102.3	105.2	102.1	97.4	102.3	93.1	95.7	95.9	109	92.5	103.7	100.5	99.3	98.2	109	103.7	89.4	100.3	99.1	93.2	97.4	97.7	102.7	103.1	88.8
O94905	Erlin-2	ERLIN2	1.031	1	0.968	1	102.9	104	101.4	102.9	108.6	107.9	107.5	102.3	98.9	92.8	94.3	93.1	97.9	93.1	97.1	98.4	105.9	107.4	110.6	112.1	104.1	108	103.4	103	98.9	95.2	91.9	87.7	92.9	93.7	89.8	92.4
P07099	Epoxide hydrolase 1	EPHX1	1.005	1	0.972	1	102.8	98.4	106.3	103.6	109.7	104.9	115.7	102.1	104.6	90.9	96.7	98	92.4	87.1	82.5	108.2	106.2	103.3	100.3	107.2	124.9	96.8	116.6	101.6	90.4	102.2	95	94.1	90.8	90	83.6	93.1
Q14103-3	Isoform 3 of Heterogeneous nuclear ribonucleoprotein D0	HNRNPD	0.758	0.273498	0.956	1	112.3	110.6	107.8	113.1	132	129.6	121.7	124.8	99.5	98.3	99	93	106.4	96.5	102.4	95.7	91.4	95.5	96.4	95.4	82.7	83.9	82.3	86.5	97.9	97.3	98.1	94.5	90.1	83.9	87	94.2
P62140	Serine/threonine-protein phosphatase PP1-beta catalytic subunit	Ppp1cb; PPP1CB	1.029	1	0.976	1	95.4	97.2	96.6	100					97.6	104.9	101.5	107.4					94.2	101	98.2	103.2					105.4	96.1	101.3	100
P14324	Farnesyl pyrophosphate synthase	FDPS	0.903	1	1.056	1	89.9	89.5	91.7	91.2	82.5	91	89.3	86.8	109.4	112.4	109.9	116.9	124.4	112.9	106.7	110.2	82.8	80.7	81.4	76.9	79.8	82.8	79.7	83.7	117.5	113.7	115.9	120.1	117.6	118.4	120.2	114
Q16630	Cleavage and polyadenylation specificity factor subunit 6	CPSF6	1.063	1	1.048	1	98.5	99.6	102.1	96.8	93.9	100.5	101.1	103.5	94.9	96.6	92.9	94.9	96.5	100.6	95.2	88.7	112.3	107	105.7	102.2	112.4	99.2	96	108.9	100.3	95.9	102.2	98	98.2	105.8	98.9	100.5
P62136	Serine/threonine-protein phosphatase PP1-alpha catalytic subunit	PPP1CA	1.061	1	1.036	1	93.7	100.4	101.9	95.2	98.2	98.9	97.9	95.6	93.6	99.2	101.8	93.9	94.5	97.3	101.4	91.8	109	103.7	108.8	101.4	99.2	104.4	107.6	102.6	97.6	97	105	97.8	101.9	94.6	113.3	100.8
P37268	Squalene synthase	FDFT1	1.066	1	0.828	1	117.3	105.7	105	101.4	110.3	109.8	103.8	105.2	104.7	102.9	105.7	90.3	105.6	90.7	94.4	101.9	88	115	105	120.5	116.1	110.4	104.9	114.4	82	80.4	90.9	85	85.9	74.6	87.3	84.6
P30040	Endoplasmic reticulum resident protein 29	ERP29	0.96	1	0.956	1	110.1	106.9	105.4	102.9	116.9	114.6	102.8	113.5	100.4	96	95	95.6	102.2	93.3	91.6	100.5	105.9	105.1	107.1	103.2	108.8	101.2	98	92.7	95.2	94.1	92.9	84.4	97.6	90.1	90.2	86.1
P30837	Aldehyde dehydrogenase X, mitochondrial	ALDH1B1	0.824	1	0.802	1	121	118.9	119.3	113.9	123.9	123.3	116.6	121.5	96.3	103.1	101.6	100.7	111.4	82	103.3	103.2	93.4	98.6	101.8	100.3	94.9	90.6	99.3	111.3	85.2	86.9	77.7	81.3	72.9	77.5	85.5	82.8
Q7Z6Z7	E3 ubiquitin-protein ligase HUWE1	HUWE1	1.166	1	1.057	1	88.1	90.7	89.4	104.5	83.7	88	97.4	90.2	97	99.8	99.1	98.9	102.8	102.4	96	100.2	109.3	93.5	106.2	106.5	105.8	103.6	99.1	98.4	96.5	99.9	123.6	97.2	107.8	110.3	102.4	111.8
P10412	Histone H1.4	H1-4	1.065	1	0.974	1	97.9	96.7	93.4	94.2	99.9	94.1	93.9	91.5	103.4	100.3	101	110.1	106.9	104.7	103.6	101.3	110.1	99.2	101.3	93.6	100.2	100.2	103.7	99.6	101	103.3	98.1	96.4	100.6	96.7	101.6	101.4
P62701	Small ribosomal subunit protein eS4, X isoform	RPS4X	1.097	1	1.094	1	93.1	88.5	91.9	87.6	95.8	95.3	93.1	89.3	101.2	90.5	97.5	96.4	101.1	97.9	99.8	101.6	108.7	98.8	105.1	100	101.9	98.2	103.2	101	110.2	107.3	112.7	110.2	103.4	109.2	106.1	102.9
P78344	Eukaryotic translation initiation factor 4 gamma 2	EIF4G2	1.064	1	1.047	1	94.5	118.6	104.9	94.2	99.5	96	97.3	99.8	94.4	91.7	93.7	104.5	95.8	99.4	96	96.5	104.5	105.2	104.9	84	92	108.2	103	113.7	101.2	99.6	112.6	91.7	99.4	98.1	102.8	102.5
P50402	Emerin	EMD	0.971	1	0.859	1	109.5	105.5	118.7	107.1	112.8	103	106.1	105.8	96.2	94.5	100.6	106.6	94.8	96.3	102	112.7	103.3	109.8	106.2	103.7	99.4	101.8	117.6	98.4	91.2	80.4	83.6	83.2	85.5	80.7	93.9	88.9
Q15005	Signal peptidase complex subunit 2	SPCS2	0.976	1	0.89	1	108.9	108.1	102.3	115.5	106.3	115.4	116.8	101.6	103	100.4	95.9	102.3	89.9	93.3	97.4	90.9	117	103.4	101.8	112	121.8	104.4	98.8	107.4	80.3	85.1	76.9	87.1	82.8	88.9	92.2	92.1
P04181	Ornithine aminotransferase, mitochondrial	OAT	0.912	1	0.835	1	114.9	117.7	112	109.4	117.3	103.4	121.5	111.3	99.2	109.8	104.8	96.2	103.7	92	98.5	91	96.8	97.2	102.2	98.3	106.6	104.9	107.3	108.7	82	81.8	88.1	89.7	74	78.5	98.3	83.1
P38606	V-type proton ATPase catalytic subunit A	ATP6V1A	1.056	1	1.024	1	89.6	103.7	101.8	102.6	96.2	105	95.7	95.2	91.6	96.9	96.9	107.9	96.6	101.4	105.4	97.1	105.5	93.9	103.4	105.7	109	97.2	101.5	109.4	102.9	101.4	97.9	98.3	91.3	100.3	96	102.9
O14776	Transcription elongation regulator 1	TCERG1	0.921	1	1.024	1	103.9	104.2	108.4	108	61.1	66.9	69.6	100.4	101.5	101.4	97	104.1	81.8	100.4	82	92.1	98.5	93.8	94.3	90.9	101.9	84.4	80.4	124.3	101.1	101.1	91.8	100.1	133.1	175.6	91.3	154.8
Q9UNM6	26S proteasome non-ATPase regulatory subunit 13	PSMD13	1.049	1	1.018	1	95.9	98.6	91.6	95.2	95.2	94.8	102.1	92.3	100.3	97.7	104.1	108.6	103.9	100.3	100.8	97.2	101	100	97.8	101.7	94.6	99.8	103.1	97.9	102.6	99.7	102.1	103.2	107.1	98.3	101.5	111.1
P07339	Cathepsin D	CTSD	0.984	1	0.994	1	113	108.2	114.9	110.4	105.4	116.3	100.5	108.9	89.9	90.1	93.1	95.7	87.8	89.3	92.4	97.8	115.8	103.2	104.8	104.3	107.9	108.4	108	124.2	90	91.3	92	83.3	81	97.9	106.6	67.8
P54578	Ubiquitin carboxyl-terminal hydrolase 14	USP14	1.021	1	1.201	1	88.3	99.4	77.4	81.8	84.9	87.5	108.3	96.2	94.3	105.2	99.3	116.5	98.9	94.4	101	110.4	111.4	72.9	81.9	81.7	86.6	93	93.1	95.2	116	124	125.5	124.6	122	118.6	94.9	115
Q13347	Eukaryotic translation initiation factor 3 subunit I	EIF3I	1.079	1	1.04	1	98.3	95.2	95.6	102.1	92.5	94.6	95.1	91.8	105	94.8	98.3	97.8	91.3	104.3	103.4	96.6	103	100.6	101.6	96	108.4	102.3	103.5	112.3	105.5	98.9	102.6	104.7	101.4	98.2	104.4	99.8
Q9GZT3	SRA stem-loop-interacting RNA-binding protein, mitochondrial	SLIRP	0.89	1	0.831	1	105.6	113.9	105.8	112.2	128.6	117.4	115.7	107.1	103.5	100.1	106.2	97	116.7	93	119.5	86.4	100.8	100.3	102.4	114.5	88.3	88.3	114.4	85.3	78.5	83.1	90.3	85.9	71	79.2	92.6	96.6
Q16822	Phosphoenolpyruvate carboxykinase [GTP], mitochondrial	PCK2	0.927	1	0.924	1	108	108.5	107	106.5	110.2	111.4	107	116.8	98	99.8	99.9	101.9	97.1	98.4	105.4	99.1	98	100.9	103.6	102.9	99.9	94.3	101.8	96.3	87.7	91.3	91.8	94.1	95.6	92	82.3	92.6
Q86V81	THO complex subunit 4	ALYREF	1.059	1	1.014	1	103.4	95.7	109.8	87	105.6	110.4	100.6	100.4	83	98.6	94.3	107.7	98.8	83.6	94.3	105.6	108.3	113.7	110.1	108.3	102.1	97.5	107.6	102.5	99.2	96.3	90.2	94.5	100.7	102	101.2	87
Q15293	Reticulocalbin-1	RCN1	1.01	1	0.986	1	102.3	106.1	103.3	106.7	103.6	97.5	103.4	104.5	99.7	97.1	96.8	91	99.7	103.9	90.6	98	109	101.2	101.5	105.8	101	108.8	103.3	108.8	92.1	97.1	100.1	90.2	96	87.8	96.3	96.9
Q15436	Protein transport protein Sec23A	SEC23A	1.076	1	1.114	1	81.7	85.6	87.8	84.4	90.9	92.9	93.4	85.7	96.5	104.2	101.2	105.8	109	114.5	102.4	97.2	97.6	100	101.5	94.1	92.6	85.5	88.8	85.3	117.3	117.5	112.9	111.9	124.8	106.8	108.7	121.5
Q9NTK5	Obg-like ATPase 1	OLA1	0.927	1	0.964	1	94.4	93.5	92.1	96.8	100.7	94.4	100.6	101.5	108.4	105.2	108.7	116.1	117.6	107	110.4	122.4	93.7	84.5	90.4	92.3	86.8	70.4	91.1	80.3	105.5	112.1	105.3	101	105.5	110.5	89.6	111.3
Q9Y262	Eukaryotic translation initiation factor 3 subunit L	EIF3L	1.089	1	1.151	1	98.7	97.1	99.8	103.2	96.6	75.9	100.7	72.8	97.4	98.7	95.5	90.3	79.5	81.9	83.5	89.5	104	99.7	107.2	111.8	106	111.4	102.2	125	95.5	94	105.4	101.5	116	133.6	98.8	126.6
P61019	Ras-related protein Rab-2A	RAB2A	1.05	1	1.021	1	100.4	105	101.1	104.4	98.4	108.8	104	109.4	91.8	90.4	100.2	88.9	81	100.1	99.5	91.4	101.9	113.8	110.7	110.4	108.4	115.7	105.5	107.2	95.2	88.9	96.9	100	91.3	93.3	93.6	92.2
P18754	Regulator of chromosome condensation	RCC1	0.997	1	0.986	1	93.2	97.8	95.5	109.8	117.1	99.5	108.6	106.9	101.3	106.7	99.2	98.7	89.4	87.3	121.6	86.1	96.4	99.5	106.3	107	89.8	119.9	79.8	121.5	94.9	86.3	100.2	107.1	83.2	83.4	101.7	104.3
P37802	Transgelin-2	TAGLN2	0.946	1	1.064	1	92.7	87.8	88.4	81.3	86	91.5	83.6	87.2	117.8	114.2	113.2	96	115.9	111	112.2	99.5	81.3	84.2	86.2	82.6	79.6	82.8	78.3	84.4	115.2	126.7	115	117.5	120.3	126.6	119.5	121.4
Q13740	CD166 antigen	ALCAM	0.966	1	0.876	1	105.1	107.8	107	107.9	110.9	102.9	115.8	109.4	93.7	101.4	99.3	99	91.7	108.7	104.8	104.4	103.9	105.5	107.1	104.6	100.3	102.9	113.6	103.7	88.4	92.2	87.5	89.8	81.6	77.4	81.9	90
P37108	Signal recognition particle 14 kDa protein	SRP14	1.011	1	1.053	1	97.6	95.2	94.2	90.6	89	104	95.9	94.6	105.9	101	109.7	95.9	103.3	108.9	98.1	99.2	96.2	97	95.6	89.5	95.1	100.5	92.7	98.1	111.4	108.7	107.9	103.6	100.7	104	107.3	108.7
O60488	Long-chain-fatty-acid--CoA ligase 4	ACSL4	1.077	1	1.083	1	102.5	90.9	98.1	102.7	91.6	100.1	113.5	104.1	101.2	88.8	95.2	93	83.5	88.8	91	92.7	116.5	110.6	103.1	106.2	100.7	107.6	117.2	110.9	95.4	97.9	95.8	102.2	78.8	108.3	101.1	110.1
Q70UQ0-4	Isoform 4 of Inhibitor of nuclear factor kappa-B kinase-interacting protein		1.031	1	0.905	0.733887	104.1	106.3	103.5	110	102	96.8	110.4	104	92.5	97.8	92.1	101	97.2	92.8	96.6	112.7	109.3	107.1	109.6	107.3	103.9	102.5	103.9	114.8	84.3	91.6	86.5	97.1	103.6	88.2	83.4	87.2
P43897	Elongation factor Ts, mitochondrial	TSFM	0.897	1	0.829	1	115.2	115.1	114.8	110.1	104.5	104.9	110.1	104.4	103.8	101.6	106.4	99.6	106.4	108.4	103.6	98.9	102.3	97.9	97.4	99.6	107.8	107.2	96.3	94.3	89.9	83.1	83.4	79.6	93.8	92.6	88.7	78
Q8WUM0	Nuclear pore complex protein Nup133	NUP133	1.064	1	0.947	1	99.6	101.5	103.6	103.8	103.8	95.9	101.6	105.3	94.4	94.2	97.3	98.5	95.2	102.3	97.2	99.4	107.8	109	110.7	103.8	110.9	110.1	107.7	109.3	89.8	93.3	100.9	91.8	92.4	90.9	97.5	80.3
P53634	Dipeptidyl peptidase 1	CTSC	1.068	1	1.076	1	100.8	98.6	104	96.2					100.9	94.2	89	90.6					112.7	107.2	100.3	105.8					95.9	101.4	105	97.5
P27708	Multifunctional protein CAD	CAD	0.961	1	0.983	1	108.6	91.8	95.4	101.4	96.3	88.3	104.8	92.6	110.5	101.3	94.7	104.6	109.7	94.6	111.4	108.3	91.4	87.2	95.2	99.8	99.1	84	90.3	92.7	109.2	104.2	99.7	105	99.6	120.8	100.1	107.6
Q6UXH1	Protein disulfide isomerase CRELD2	CRELD2	0.943	1	0.959	1	99.2	109.5	101.3	110.4	98.2	105.5	106.3	109.4	104.7	97.8	105.4	86	105.1	92.4	110.2	73.7	103	99.7	100	96.7	95.4	94.7	106.8	106.2	92.9	97.6	93.5	102.3	96.5	92.7	103.9	103
P27105	Stomatin	STOM	1.104	1	0.811	1	107	104.2	104.7	105.7	100.4	103	106.1	99.6	100.9	97.9	106.7	97.8	103.7	94.7	98.5	99.5	116	109.6	115.2	115.5	118.8	110.6	117.8	112.2	86.1	77.4	76.8	78.5	88.9	82	76.9	87.3
Q10570	Cleavage and polyadenylation specificity factor subunit 1	CPSF1	1.034	1	1.007	1	105.7	91.6	99.8	123.8	100.4	94.2	93	101.9	100.7	100.2	87.9	88.7	83.7	93.5	105.4	105.8	102.2	99.8	115.8	100.2	111.5	109.8	102.7	104.3	88	102.6	87.5	105.3	85.4	109.8	92.6	106.4
P60900	Proteasome subunit alpha type-6	PSMA6	1.057	1	1.05	1	91	89.4	92.8	90.7	94.5	95	89.3	86.4	103.9	102.8	101.1	109.1	108.5	103.9	101.8	104.6	101.1	93.5	100.6	96.2	96.1	94.7	99.6	93.6	113.3	103.8	112.6	98	106.3	112.6	101.3	111.9
P49591	Serine--tRNA ligase, cytoplasmic	SARS1	0.966	1	1.085	1	92.6	82.3	100	80.8	91.3	86.4	104.6	99.6	101.5	107.9	106.3	106.2	100	111.2	101.2	90.9	90.3	94.7	85.5	83.9	80.3	87.4	105.8	98.3	113.7	122.8	120	111.5	117.6	103.2	110.5	111.7
Q96P70	Importin-9	IPO9	1.005	1	1.025	1	95.2	90.9	92.6	89.6	91	91.9	102.8	104.2	102.3	114.4	104.3	97.4	101.7	110	114	108.3	88.8	93.6	97.5	93.9	91.8	86.1	94.1	89.5	112.4	108.9	109.1	109	116	105.9	94.7	98.1
P30043	Flavin reductase (NADPH)	BLVRB	0.947	1	1.077	0.427869	85.4	86.2	80.6	87.6	86.6	87.9	82.7	91.4	118.6	107.7	117.2	101.4	110.2	115.5	107.1	114.5	74.2	81.6	81.9	83.3	85.6	85.7	81.8	79.7	121.5	123.8	121.1	128	117.8	114.9	117.8	120.8
Q9BZZ5	Apoptosis inhibitor 5	API5	1.061	1	1.187	1	82.8	90.8	83	88.3	90	95.6	96.6	85.3	98.2	101.3	94.7	96	99.8	125.2	106.1	106.6	98.8	96.1	93.7	100	91.3	88.3	95.4	74.6	119.6	115.8	120.2	120.6	124.7	119	111.7	89.7
Q9NTJ3	Structural maintenance of chromosomes protein 4	SMC4	1.067	1	1.01	1	96.7	95.9	101.2	104.4	84.4	94.2	94.9	98.9	94	99.1	98.5	102.3	102.6	106.1	100.8	99.3	98.5	101	104	107.7	100.7	101.7	103.8	107.8	95.1	99.8	99.4	102.2	89.8	106	105.4	103.5
P35613-3	Isoform 3 of Basigin
P35659	Protein DEK	DEK	1.068	1	1.107	0.374315	88.5	93.5	91.5	95.9	97	91.8	92.3	101.2	103.7	99.5	106.6	94.3	93.3	94.6	101.3	86	98	100.2	102.2	91.5	107.4	109.2	98.3	95.6	113.4	105	112	104.2	99.8	109.9	102	120.2
O00299	Chloride intracellular channel protein 1	CLIC1	1.042	1	1.021	1	85.7	85.4	79.5	87.5	76.5	80	101.2	94.2	113	107.4	109.3	113.2	88.6	114	115.9	93.5	89.2	89.5	89.8	97.4	82.7	89.2	81.2	88.7	110.5	110	113.3	119.3	134.8	113.6	105.9	140
Q8NBS9	Thioredoxin domain-containing protein 5	TXNDC5	0.977	1	0.93	1	108.5	109.5	105.8	103.6	97.6	104	116.7	105.7	96.6	99.3	101.8	99	84.7	99.7	88.3	98.6	106.2	100	99.9	101.7	103.8	102.9	112.9	112.3	91.3	90.5	93.8	92.4	85.3	96.6	89.1	101.8
Q96I25	Splicing factor 45	RBM17	1.039	1	0.997	1	103.9	101.9	96.3	103					98.2	94.7	95.7	99.9					106.9	106.1	100.8	107.4					96.3	100.3	97	91.6
Q86VM9	Zinc finger CCCH domain-containing protein 18	ZC3H18	0.97	1	0.996	1	94.9	102.6	107.4	103.6	108.3	109.1	106.3	110.4	92.2	102	94.8	95.8	97.7	94.7	90.9	101.4	104.2	103.3	105.7	108.6	103	100.7	104.1	97.6	93.4	96.3	101.2	94.2	91.1	96.2	95.7	92.8
Q9Y383	Putative RNA-binding protein Luc7-like 2	LUC7L2	1.025	1	1.114	1	107	99.6	84.6	89	93.3	89.9	107.2	83.1	107.5	96.5	98	98.2	88.9	106.9	104.9	112	86	99.6	97	99	90.8	86.9	98	90.5	107.4	115.7	119.3	95.5	123.6	114.9	97.8	111.3
P49189	4-trimethylaminobutyraldehyde dehydrogenase	ALDH9A1	0.932	1	0.984	1	107.1	101.4	99.7	97.5	99.6	90.7	93.4	104.3	106.7	110.1	95.1	105.5	103.2	107.8	104.6	106.1	88.4	92.6	94.8	93	93.5	92.9	86.1	100.8	107	105	99.3	96.8	109.2	99.5	103.2	105.1
P09884	DNA polymerase alpha catalytic subunit	POLA1	1.152	1	1.155	0.853725	80.9	77.5	87.8	84.6	81.6	88.5	83.3	82.4	100.2	103.1	103.7	103.2	103.7	109.5	101.2	97.8	90.7	92.4	97.5	96.8	84.3	96.1	94.8	97.6	119	118.2	119.2	125.1	116.8	120.7	118	123.6
P51572	B-cell receptor-associated protein 31	BCAP31	0.982	1	0.83	1	113.1	109.7	108.7	103.7	114.6	109.6	99	109.9	104	97.1	102	101.8	101.6	97.6	99.5	104.9	109.9	107.5	106	99.4	107.7	109.8	108.9	97.4	85.9	84.6	84.2	82.5	79	82.8	92.2	85.5
O95816	BAG family molecular chaperone regulator 2	BAG2	1.042	1	1.033	1	100.9	102.9	103	107.2	101.9	104.5	101.3	104.3	97.9	96.1	93.3	86.1	93.7	89.1	99.1	85.9	99.6	113.3	103.7	108.9	110.1	105.4	108.7	106	96.6	95.3	96.6	98.6	99.7	95.7	95.7	98.9
Q8TDD1	ATP-dependent RNA helicase DDX54	DDX54	1.087	1	0.975	1	97.8	103	89.8	95.7	99.2	126.7	93.1	83.6	108.4	98.8	97.6	96.3	91.3	102.6	90.9	129.2	99.4	104.3	107.5	106	114.1	110.5	101.8	90.4	100.5	93.9	103.8	97.2	100.5	94.3	90.3	81.5
O60934	Nibrin	NBN	1.021	1	1.05	1	94.5	100.1	99.2	103.2	91.3	109.3	104	105.8	95.5	104.6	97.5	89.9	98.2	95.1	92.4	89.2	103.7	103.3	99.3	110.1	104.3	103.8	101.9	109.7	97	103.2	95.1	103.8	103.1	105	95.8	91.1
Q14554	Protein disulfide-isomerase A5	PDIA5	1.025	1	1.003	1	100.2	105.7	106.6	102.3	101.2	105.2	109.2	105.5	96.5	92.1	103.2	92.7	92.7	94.5	95.7	86.6	102.8	113.5	102.4	107.8	108.2	110.7	95.2	112.3	94.4	94.9	91.6	93.4	93.1	98.7	89.3	101.9
Q8TCT9	Minor histocompatibility antigen H13	HM13	1.04	1	0.859	1	111.2	105.2	107.9	106.7	103.1	106.7	113.6	99.3	97.7	92.1	98.8	96.4	95.7	102	101.1	104.9	115.2	111	107.6	110.4	115	102.9	113	111	88.6	89	80.3	81.8	82.6	76	87.1	86.2
P62826	GTP-binding nuclear protein Ran	Ran; RAN	0.96	1	1.093	1	92.8	92.8	85.1	88.6	95.1	96.9	79.3	87.3	102.8	106	102.2	106.1	108.7	105.4	104.8	120.3	92.5	94.9	83.2	93.1	86.4	84.1	87.6	86.5	111.2	113.5	117.6	117.5	112.5	119.5	121.4	104
Q9BV38	WD repeat-containing protein 18	WDR18	0.979	1	1.032	1	104.7	101.6	110.4	96.3	94.9	104.5	96.6	111.9	98.3	98.5	95.1	103.4	97.2	91.4	94.1	66.5	99.4	98.1	97.5	102.5	89.8	137	114.3	104.4	104.8	99.3	99.2	91.1	91.3	102	96.8	107.1
Q53GS9	Ubiquitin carboxyl-terminal hydrolase 39	USP39	1.073	1	1.05	1	95.6	101.3	96	97.1	97.3	104.9	94.6	96.1	100.6	92.6	96.5	101.4	96.7	100.9	97.6	95.2	106.3	105.5	106.7	99.2	87.5	111.4	100.6	101.7	97.8	99.1	100.8	103.3	96.1	107.7	108.6	103.3
Q99459	Cell division cycle 5-like protein	CDC5L	1.014	1	0.986	1	107	103.3	108.7	96.3	98.6	103.1	95.5	103.8	93.9	95.1	98.8	101.6	93.1	103.5	105.5	91.4	102.2	104.6	99.7	106.6	104.7	105.2	100.3	110.2	97.2	94	98.5	92.6	93.5	89.3	100.5	101.8
Q86TX2	Acyl-coenzyme A thioesterase 1	ACOT1	0.91	1	0.898	1	101.3	106.5	105.2	101.7	103.8	103.1	107	108.5	105.5	102.7	104.6	108.3	99.5	105.2	107.2	110	101.7	94	96.3	97.7	88.5	103.5	90.1	92.4	95.7	93.6	95.6	89.8	86.2	88.8	107.2	99.2
Q6UN15	Pre-mRNA 3'-end-processing factor FIP1	FIP1L1	0.991	1	1.05	1	98	103.8	103.2	104.9	110.5	102.2	117.6	82.7	102	92.3	94.2	101.7	106	79.7	92.8	86.1	100	104.2	101.1	97.5	100.5	125.1	104.5	112.5	100.5	100.3	96	100.4	94.1	86	116.9	82.8
Q9UGP8	Translocation protein SEC63 homolog	SEC63	0.912	1	0.846	0.0269615	108.1	120.5	114.5	104.9	110.8	117.7	113.5	104.3	98.1	102.4	98.4	99.9	89.1	107.5	100.6	107.8	104.1	102.1	100.2	111.9	100.5	104.1	102.6	93.9	83.6	89.8	80.1	81.2	85.5	87.5	90.3	84.2
Q96AG4	Leucine-rich repeat-containing protein 59	LRRC59	0.852	1	0.807	1	116.3	105.7	113.6	104.4	114.6	122.6	112.6	116.3	99.3	108.5	106.4	112.1	101.3	100.5	97.3	106.5	100.1	104.6	93.4	90.7	102.5	96.6	96.4	97.9	93.8	83	81.6	86.4	84.5	82.6	81.8	86.1
P62820	Ras-related protein Rab-1A	Rab1a; Rab1A; RAB1A	1.012	1	0.904	1	106.6	106.2	106.4	105.9	103.2	100.8	104.3	98.1	99.9	100.2	92.5	101.6	98.4	99.9	98.7	100.1	113.7	109.4	105	100.6	106.5	106.5	105.4	106.2	87.5	86.6	88.8	89.2	93.6	91.3	91.4	95.5
P28288	ATP-binding cassette sub-family D member 3	ABCD3	0.975	1	0.877	1	113.9	106.5	106.5	114.6	103.8	107.7	100.6	100.6	100.6	100.8	98	92.9	107.3	105.3	103.2	93.5	104.1	94	101.1	110.5	105.3	114.7	103.7	103.5	82.5	97.3	88.3	88.3	88.3	86.9	81.9	93.6
O75718	Cartilage-associated protein	CRTAP	1.046	1	0.913	1	108.9	115	121.8	112.8	104.1	106.7	115.8	108.5	91.5	91.4	94.1	89.8	75.7	89.4	85.4	91.7	109.7	112.8	107.7	111.5	120.4	120.2	121.1	119.2	81.1	82	86.9	82.9	82.6	89.2	81.7	88.3
P57740	Nuclear pore complex protein Nup107	NUP107	0.953	1	0.93	1	108.9	110.9	98.5	107.4	106.6	110.7	131	109.5	107	88.8	92.5	99.5	93.7	87	91	123.6	91.7	104.6	104.9	114.2	103.6	93.7	86.9	137.4	92.1	98.6	87.9	92.6	85.3	79.9	76.7	83.5
Q15428	Splicing factor 3A subunit 2	SF3A2	1.066	1	0.96	1	95.3	100	98.9	100.8	101.5	97.2	103.1	97.5	99	93.6	98	96	100.7	101.7	94.7	106.5	107.1	108.5	103.3	105	115	103.7	103.5	107.7	103.3	94.6	99	97.7	88.3	91.6	92.7	94.4
P61106	Ras-related protein Rab-14	RAB14	1.083	1	0.935	1	106.2	104.9	106.9	98.7	76.6	96.6	98.8	114.7	91.6	97.2	97.8	99.1	93.4	114.2	100.9	84.5	109.7	101.4	108.7	111	121	113.2	105.6	131.5	91	91.5	91.7	92.6	81.5	83.4	90	94
O15226	NF-kappa-B-repressing factor	NKRF	1.002	1	0.95	1	101.5	106.2	107.2	98.9	94.3	112.9	103.4	101.7	104.6	99.7	97.6	95.2	88	108.6	102.8	90.3	108.7	102.9	102.6	103.7	97.7	100.5	98.9	104.7	91.5	91.6	97.5	90.8	102	88.3	110.1	95.9
Q9UKM9	RNA-binding protein Raly	RALY	1.035	1	1.022	1	109.1	102.5	103.3	101.7	99.9	101.5	99	103	104.5	91.7	93.3	93.6	94.7	92.7	96.4	90.4	109.8	103.6	103.4	98.4	106.3	114.4	104.9	109.1	99.9	95.4	95.7	94.1	102.6	92.5	93.9	98.8
O94973	AP-2 complex subunit alpha-2	AP2A2	1.006	1	0.989	1	103.7	97.6	102.9	105.1	96.1	113	109.4	109.9	98.8	87.9	88	95.6	110.2	84.5	104.6	97.4	110.3	107.1	97.2	109.8	97.3	107.8	100.6	103.1	93.8	95	96	111.1	95.9	94	71.3	104.8
P13804	Electron transfer flavoprotein subunit alpha, mitochondrial	ETFA	0.928	1	0.864	0.77224	116.1	114.8	106.2	110.9	105.7	105	108.8	110.7	101.8	105.6	101.2	99.3	95.9	100	103.1	105	99.2	104.8	95.6	102.3	101.2	91.3	109.7	109.9	82.4	86.4	88.9	84.3	89	84.3	90.5	90
Q14137	Ribosome biogenesis protein BOP1	BOP1	0.898	1	0.968	1	94.5	124.5	110.4	110.9	111.4	108.1	100.7	107.2	102.4	96.9	94.9	100.7	104.7	94.3	102.6	91.3	87.1	91.3	108.8	93.8	98.2	104.5	98.6	98	95.7	107.1	98	82.7	95.6	96	95.6	93.4
P22234	Bifunctional phosphoribosylaminoimidazole carboxylase/phosphoribosylaminoimidazole succinocarboxamide synthetase	PAICS	0.959	1	1.012	1	89.6	92.3	96.3	96.7					106.2	108.4	110.9	106.3					90.7	90.7	90	87.5					106.9	105.8	111.2	110.4
P52597	Heterogeneous nuclear ribonucleoprotein F	HNRNPF	1.01	1	1.029	1	97	104.4	102.4	95.3	105.9	99.6	100.7	94.9	95.4	97.7	99.2	102.5	96.4	91.6	96.6	113.6	104	104.7	103	96.7	101.1	94	97.2	101.1	100.3	93.4	107.4	96.6	106.2	97.8	103.8	99.6
Q9NZB2	Constitutive coactivator of PPAR-gamma-like protein 1	FAM120A	0.999	1	1.065	1	105.1	105.8	100.1	102.9	86.9	108.8	122.4	111.5	87.1	89.2	103.7	95.7	80.4	98.2	84.8	99.7	106	104.6	114.3	105.5	89.7	108.7	91.7	105.3	98.4	97.3	92.3	92	98.5	100.5	108.2	104.7
Q15154	Pericentriolar material 1 protein	PCM1	1.247	1	1.191	1	97.7	92.4	101.3	99.1	106.3	87.9	86.3	110.4	80.6	81.4	84	81.6	81.9	85.1	88.1	114.9	116	120.5	123.6	123.2	122.2	94.4	127.6	129.6	98.4	99.2	100.3	100.7	103.6	71.3	96.9	93.6
Q7Z5K2	Wings apart-like protein homolog	WAPL	0.996	1	0.968	1	104.8	101.9	99.7	87.4	107.8	94.2	98.5	103.4	99.9	94.4	104.7	101.7	90.4	106.4	105.3	100.7	100.9	98.8	106.7	99.4	105.4	91.4	99.8	112	102.1	104.2	99.4	94	95.1	92.8	100.1	96.6
P11177	Pyruvate dehydrogenase E1 component subunit beta, mitochondrial	PDHB	0.92	1	0.897	0.579523	120.4	110.2	99.8	106.5	96.3	112.8	107.3	107.7	97	105.8	107.5	103.1	99.1	97.2	101.8	101.7	92.4	99.1	92.4	98.7	103.2	103.2	110	94.6	94	90.3	94.8	87.9	84.6	97.8	91.6	91.1
O75955	Flotillin-1	FLOT1	1.088	1	0.969	1	100.5	102.1	103.9	101.8	97	104	106.2	98.5	93.3	92.3	97.9	91.3	98.1	95.7	96	98.8	108.3	108.2	112.1	111.8	110	99.9	114	113.8	92.1	95.2	95.3	93.7	91	91.9	96.6	88.5
P38919	Eukaryotic initiation factor 4A-III	EIF4A3	1.185	1	1.073	1	92	89.4	85.6	82.1	98.4	93.6	98.8	99.1	98.4	89.8	95.1	96.7	93.1	92.6	96.8	98.2	118.2	113.1	114.7	104	109.5	108.5	110.4	103.8	106	107	108	99.9	93.3	105.9	98.5	99.6
P51991	Heterogeneous nuclear ribonucleoprotein A3	HNRNPA3	0.944	1	0.981	1	112.8	118.2	114.3	118.2	105	87.5	95.7	105.1	93.4	96.5	95.7	89.2	89.8	119.8	97.7	95.9	97.8	103.6	86.8	106.6	115.2	102.1	88.8	121.6	90.1	85.9	98.2	92.7	81.5	99.1	99.7	95.4
Q15061	WD repeat-containing protein 43	WDR43	0.997	1	0.927	1	104.4	98.8	103.8	113.2	81.7	62.1	121.1	123.5	96.8	100.9	99.3	104.8	116.3	98.5	97	97.2	110.1	102.7	101.9	103.2	90	104.6	107.6	115.5	83.4	87.9	96.3	92.5	114.5	90.9	92.7	86.6
Q01085	Nucleolysin TIAR	TIAL1	1.038	1	1.02	1	98.7	101.8	103	104.9	98.5	96.6	94.8	95.6	97.2	96.9	94.8	106.3	94.8	97.6	99.6	95.6	97.8	98.8	104	100.8	105.1	99.1	106.7	109.7	100.4	96.4	99.4	98.8	99.1	98.5	96.8	111.8
O00468	Agrin	AGRN	0.989	1	0.975	1	117	127.9	107.2	112.7	117.1	110.8	102.6	115.7	85.5	88.6	88.9	103.5	81.7	74.5	88.8	91.6	104.5	108.4	114.8	106.1	111.1	117.6	119.7	121.2	77.1	78.2	92.8	86.7	89.5	79.3	86.2	92.4
P09525	Annexin A4	ANXA4	0.947	1	1.002	1	86.9	84.8	99.2	89.2					98.5	116.8	122	113.2					69.7	79.4	90.9	87.4					117.9	126.3	112.5	105.3
Q9BY44	Eukaryotic translation initiation factor 2A	EIF2A	1.063	1	1.151	0.125504	97.2	88.5	89.2	92.8					99.1	101.3	91.7	98.8					96.5	101.7	96.8	93.6					113.7	114.1	102.7	122.3
Q14764	Major vault protein	MVP	1.049	1	1.157	1	96.9	85.5	92.6	99.6	89.1	89	98.3	87.8	100.1	100.4	104.9	94.5	93.9	93.2	95.4	104.9	89.7	91.3	101.8	99	101.3	94.1	96.5	93.8	107.8	103.9	113.9	117.9	115.4	112.3	124.9	110.2
P06737	Glycogen phosphorylase, liver form	PYGL	1.012	1	0.979	1	81.4	91	94.3	85.5	88.9	92	85.5	97.9	104	114.2	107.3	111.1	109.3	118	111.6	117.6	94.7	93	86.8	89.6	84	92.6	97.8	85.7	115	107.1	108.5	116.4	94.9	114.5	100	109.5
P62906	Large ribosomal subunit protein uL1	Rpl10a; RPL10A	1.1	1	1.013	1	97.1	96.2	96	85.4	80.4	88.5	85	87.8	104.1	101.5	102.3	101.8	150.6	81.6	125.7	110.7	101.5	97.2	96.7	93.4	90.7	103.5	111.5	86.8	106	103.1	109.2	108.3	97.3	98.3	138.6	63
P29692	Elongation factor 1-delta	EEF1D	0.975	1	1.179	1	89	82.6	85.4	80.1	82.9	84.8	89.8	89.3	107	108.5	103.5	106.9	101.8	109.6	102.5	110.1	82.6	80.9	83.8	80.9	86.3	84.3	79.6	83.2	123.8	123.6	131.5	129.8	128.3	121.8	114.8	130.7
P62316	Small nuclear ribonucleoprotein Sm D2	Snrpd2; SNRPD2	1.058	1	0.985	1	96	103.8	99.5	101.9	102.9	99.1	99	100.7	100.6	98	95.8	87.9	103.5	97.3	100.3	89.9	108.4	106.8	114.1	102.3	103.5	103.7	105.3	106.5	93.3	98.8	92	101	97.7	105.3	90.4	94.7
Q96HJ9-2	Isoform 2 of Protein FMC1 homolog	FMC1	1.055	1	1.13	1	93.8	91.6	94.7	90.9	81.1	102.3	89.5	92.1	100.9	98.4	98.1	93.6	104.1	100.7	102.6	83	95.4	90.9	94.1	98.4	99.3	100.1	90.5	110	112	114	119.5	113.8	113	110.3	110.7	110.6
O96000	NADH dehydrogenase [ubiquinone] 1 beta subcomplex subunit 10	NDUFB10	0.956	1	0.917	1	108.4	108.7	115	113.5	110.9	117.6	111	114.3	89.1	95.7	97.2	93.8	99.2	95.3	93.8	93.2	104.9	108.6	107.7	109.8	112.4	106.8	95.2	104.5	91.5	91.2	79.9	84.9	88.6	91.2	82	84.2
Q8IY81	pre-rRNA 2'-O-ribose RNA methyltransferase FTSJ3	FTSJ3	1.04	1	0.885	1	100.3	99.1	102.4	101.6	94.2	97.4	105	99.9	102.8	99.6	96	104.1	103.6	102.4	104.6	107.1	106.3	105	103.3	108.4	97.7	99.7	113.9	103.3	91.2	98.3	90	91.5	95.7	89	89.6	97
Q6PD62	RNA polymerase-associated protein CTR9 homolog	CTR9	0.947	1	0.913	0.347327	101.3	108.2	111.8	98.6	103.5	108.9	113.9	104.7	104.2	103.5	92.9	104	100.3	100.6	93.6	104.2	101.9	105.3	99.1	99.7	92.3	94.4	103.3	105.4	92.4	93.1	93.2	90.6	86	97.9	95.6	95.4
P05455	Lupus La protein	SSB	1.07	1	1.176	0.921413	82.1	81.5	80.7	72.5	79.1	80.7	78.2	73.6	108.3	108.3	102.9	107.3	101.6	108.2	109.6	108.2	88.7	84.2	94.4	83.2	92.2	82.7	84.8	86.1	125	126.4	128.4	126	130.1	128	134.6	122.5
Q9Y2Q3	Glutathione S-transferase kappa 1	GSTK1	0.992	1	1.015	1	104.9	106	105.1	110.9	97.1	106.4	133.9	98.3	93	95	95.7	87	82.4	98.5	102.9	92.9	105.8	109.7	102.4	106.4	103.6	89.5	117.5	101.8	94.7	96.6	96.1	90.7	90.4	97	91.4	96.4
P00966	Argininosuccinate synthase	ASS1	0.961	1	1.056	1	93.8	94	87.3	90.6	84.5	89.9	85.9	87.3	116.5	112.5	108.7	107.8	115.6	107.7	108.6	101.9	87.4	83.8	83.7	79.5	86.6	89.1	81.2	91.7	116.4	114.3	111.5	112.3	115.1	117.1	114	124
Q8WYP5	Protein ELYS	AHCTF1	0.908	1	1.045	1	112.3	109.2	110.7	114.8	101.4	114.9	103.7	113	89.3	98.9	99.9	87.3	98.6	85.3	91	91.6	88	98.8	104.6	111.6	97.9	102.9	106.7	99.6	93.7	89.9	93.4	97.6	89.2	100	97	107.2
Q9ULX6	A-kinase anchor protein 8-like	AKAP8L	0.959	1	1.041	1	104.1	107.7	101.5	102.8	100.2	113.4	107	91.8	98.7	95.3	101.4	103.1	96	93.1	97.9	90.2	99.1	101.6	98.1	88.2	87.7	99.3	107.7	102.1	100.7	90.8	99.1	108	106.6	101.1	106.1	99.8
O15371	Eukaryotic translation initiation factor 3 subunit D	EIF3D	1.056	1	1.066	1	96.3	96.9	98.4	93.5	77.4	101.1	78	90.9	103.4	94.6	100.2	103.3	98.7	87.8	115.9	87.5	110.3	99.2	100.7	99.7	118.5	91.2	107.5	90.9	100.6	99.6	104.5	98.8	113	107.6	122.3	111.7
Q8IVL5	Prolyl 3-hydroxylase 2	P3H2	1.063	1	0.979	1	106.1	108.7	107.8	107.3	102.5	105.7	104.1	102.6	87	93	90.2	92.3	92.2	84.5	92.2	92.9	111.8	113.9	110.9	113.1	112.1	111.2	117.6	118.2	88.9	90.9	86.9	91.2	89.7	86.8	91.5	96.3
O94979	Protein transport protein Sec31A	SEC31A	1.102	1	1.085	1	92.2	85.5	89.8	93.8	84.8	82.9	83.8	110.2	104.5	102.1	103.9	96.7	118.3	95	115.7	93.2	86.4	98.2	98	97.8	106.5	95.3	87.2	94.7	113.9	119.1	108.5	109.7	124.2	119.7	91.5	97
Q9Y265	RuvB-like 1	RUVBL1	1.013	1	0.993	1	102.4	98.8	98.7	101.6	100.3	88.4	96.6	97.5	101.9	98.8	102.5	97.6	99.8	109.4	97.7	107.7	101.2	98	101.5	99.7	100.3	105.8	98.1	93.8	97.8	99.7	101.4	98.2	98.8	102.7	100.4	102.7
Q9NW13	RNA-binding protein 28	RBM28	1.088	1	1.015	1	95.2	96.1	92.6	95.1	85.9	97.3	92.1	97	97.4	98.4	100.7	103.9	103.4	100.4	98.5	108.5	103.1	101.6	101.1	107.7	103.9	100.8	108.3	105	102.4	100.6	102.6	101.7	96.2	104.3	102.3	96.2
P43686	26S proteasome regulatory subunit 6B	PSMC4	1.084	1	1.001	1	92.2	93.9	89.4	89.4	86.1	98.5	99.9	98.3	101.2	100.6	103.3	107.4	96.1	110.7	96.4	107.4	104.6	100.7	102.6	99.5	97.1	101.1	102.9	95.6	107.3	96.9	108.4	102.4	102.3	102.1	112.4	93.1
O95232	Luc7-like protein 3	LUC7L3	1.078	1	1.054	1	98.4	92.4	95.3	99.9	89.6	95.8	96.4	103.6	99.9	102.4	95.1	94.6	99.9	95.6	99.4	93.7	104.1	104.7	102.3	103.2	98.3	104.7	105.1	100.3	105.7	103.1	101.2	97.8	102.3	104.3	108.5	102.4
Q8IXT5	RNA-binding protein 12B	RBM12B	1.02	1	0.971	1	98.6	106.3	104.3	101.2	114.3	105.8	105.1	99.8	99.2	94.1	93.9	105.4	98.6	90.8	93.1	98.4	107.5	100.3	109	106	99.3	108.1	108.3	100.4	93.8	93.9	93.5	92.9	88.3	93.3	90.3	106.1
Q68E01-2	Isoform 2 of Integrator complex subunit 3	INTS3	1.079	1	1.026	1					91.1	89.8	103.8	99.5					94.9	106.6	98.3	98.5					105.2	93.1	100.3	110.7					99.1	99.1	107	103
Q8TCS8	Polyribonucleotide nucleotidyltransferase 1, mitochondrial	PNPT1	0.837	1	0.81	1	114	113.8	114.7	120.4	121.6	119.7	110.7	100.6	101.1	106.5	99.6	103.7	98.2	106.3	106.3	106.4	96.4	98.8	101.6	92.1	94.3	99.7	91.2	95.1	85.5	82.6	85.9	83.3	84.7	92	84.6	88.8
P26368	Splicing factor U2AF 65 kDa subunit	U2AF2	0.966	1	1.008	1	101.8	102.8	102.3	103.8	89.9	114.8	102	79.6	86.8	101.7	98.2	98.7	97.6	111.9	100.3	108.3	106.3	93.2	108.9	98.7	102.2	96.9	84.8	98.7	101.1	94.8	105.3	95.6	115.1	100.3	97.6	100.1
P11310	Medium-chain specific acyl-CoA dehydrogenase, mitochondrial	ACADM	0.91	0.594867	0.906	1	112.5	108.3	103	123.2	111.3	110.3	108.2	114.1	99.2	89.2	101.6	98.1	107.8	82	99.9	85.4	102.1	99.3	95.9	101.5	100.1	102	93.2	110.3	88.2	99.4	88.8	89.8	102.1	88.3	84.1	100.9
O43660	Pleiotropic regulator 1	PLRG1	1.103	1	0.98	1	96.9	97.8	95.2	94.3	102.6	106.4	102.7	94.7	93.2	92.9	92.6	104.7	97.6	100.3	99.5	97	117.5	104.1	115.6	110.3	104.2	105.1	107	107.8	94.8	96.4	95.9	97.8	90.3	91.7	101.8	91.2
P31939	Bifunctional purine biosynthesis protein ATIC	ATIC	0.892	1	1.008	1	98.8	89.4	88.7	98.3	96.7	95.9	96.6	98.5	105.9	103.9	111.2	109.2	116.1	106	106	114.5	91.6	88.8	91.9	82.8	80.6	84.2	88.2	83.2	112.6	113.8	104.3	109	113.6	105.2	106.7	108
P98175	RNA-binding protein 10	RBM10	1.067	1	0.955	1	105.2	103.5	102	97.1	96	99.4	98.9	103.1	105	97.8	95.6	91.5	98	96.6	95.7	104.2	109.7	112.5	108	106.6	109.3	106.3	106	107.1	95.8	86.6	93.2	90	89.7	99.9	97.3	92.6
Q99590	Protein SCAF11	SCAF11	1.056	1	0.965	1	101.3	100.2	114.8	101.5	102.6	104.3	109.6	98.5	100.3	97.5	95.7	92.7	96.1	92.5	95.7	98	113.3	102.1	96.9	111.6	108.1	107.4	104.8	111.1	90.8	95.8	94.8	90.6	92.8	92.3	96.3	89.8
Q5SRE5	Nucleoporin NUP188	NUP188	1.122	1	1.024	1	96.1	97	93.6	95.3	94.8	90.1	82.7	89.2	108.9	100.6	103.4	92.6	99.5	96	102.9	103	93.3	107.6	105.8	108.7	119	100.1	105.6	94.7	95.7	104.2	104.2	93	107.4	104.4	109.6	101.2
P30050	Large ribosomal subunit protein uL11	RPL12	1.02	1	1.06	1	84.9	87.5	104	115.9	108.6	91.6	97	92.5	96.6	94.2	96.5	104.4	107.9	103.7	96.8	103.3	98.7	94.8	98.3	104.3	105	89.2	90.2	86.7	112	101	107.1	99.6	110.2	109.7	104.9	103
O75083	WD repeat-containing protein 1	WDR1	1.055	1	1.002	1	90.2	91.3	94.7	92.3	81.6	97.1	89.5	96.7	107	106.1	109.8	111.2	104	108.2	105.4	108.8	85.6	88.1	96.9	97.7	96.8	82.9	99.6	99.8	112.6	100.6	110.1	105.7	96.3	103.3	115.1	115
Q96I99	Succinate--CoA ligase [GDP-forming] subunit beta, mitochondrial	SUCLG2	0.902	1	0.851	1	111.9	114.1	106.5	112	109.4	113.3	114.8	118.8	103.1	96.6	105.8	103.9	98	99.8	99	97.3	101.4	98.5	104.8	102.1	101.9	102.1	100.9	97.4	89.1	84.1	83.8	82.4	84	90.9	85.1	87.2
O75691	Small subunit processome component 20 homolog	UTP20	0.989	1	1.209	1	113	93.3	124.4	100.1					100.5	84.9	79.5	80.8					92	99	111.9	119.7					79.3	121.1	95.7	104.8
P67870	Casein kinase II subunit beta	CSNK2B	1.081	1	1.055	1	96	98.9	100.9	96.6	93.6	101.7	98.5	89.1	90	96	94.2	96	104.6	98.7	102.5	89.3	97.7	109	109.5	112.5	96.9	110.2	102.1	97.5	101.9	101.4	101	98.4	91.6	96.2	118.4	109
P15880	Small ribosomal subunit protein uS5	RPS2	1.084	1	1.048	1	93.6	92.6	88.5	93.5	94.3	92.3	92.3	90.7	94.4	98.5	103.2	101.7	104.4	94.2	102.1	103.4	94.9	100	102.1	100	100.3	100.5	98.7	104.3	111.2	107.8	106.3	111.8	106.5	107.2	104.3	104.3
P09382	Galectin-1	LGALS1	0.853	1	0.796	1	122.5	119.2	119.6	112.7	116.4	121.4	121.5	107.9	104.6	100.2	102.5	100.5	99.6	97.6	93.8	104.3	105.1	96.9	98.8	97.3	105.1	108.5	108.6	96.5	78.4	79.9	81.8	79.9	82.6	80.7	79.9	75.7
P55786	Puromycin-sensitive aminopeptidase	NPEPPS	0.962	1	1.008	1	86.8	91	90.7	90.1					110.5	110	111.3	114.5					86.4	83.2	91.1	87.5					112.1	111.6	111.1	112.2
P39656	Dolichyl-diphosphooligosaccharide--protein glycosyltransferase 48 kDa subunit	DDOST	1.162	1	0.948	1	95.4	96.5	96	94.8	107.8	102.6	97.4	113.6	95.6	94	97.6	92.2	98.7	104.2	98	94.5	117	117.2	123.1	105.4	109.2	116.2	79.8	93.4	88.4	100.6	93.2	93	125	82.8	90.2	86.6
Q9BUF5	Tubulin beta-6 chain	TUBB6	0.853	1	0.891	1	94.5	96.9	96.9	107	109.9	110.2	112	105.2	106.7	111.9	106.7	114	101.5	107	106.8	111.1	90.2	85.4	90.8	97.1	91.2	89.8	88.5	95.7	96.2	94.1	105.7	105.8	103.9	91.7	82.6	93.1
Q96RP9	Elongation factor G, mitochondrial	GFM1	0.824	0.161039	0.845	0.291811	115.3	115.4	119.4	120.2	121.4	117.7	118.9	107.1	96.5	100.7	95.8	103.1	101.3	99.8	98.2	105.1	96.7	95.2	100.8	102.2	98.4	92.5	90.1	102.5	84.4	83	85.1	86.1	83.8	84.1	92.1	87.1
P30041	Peroxiredoxin-6	PRDX6	0.928	1	1.063	1	81.4	87.6	89	86.6	84.2	88.2	90.5	89.2	117.7	108.2	111	111.5	117.9	114.7	101.1	112.4	86.6	80.9	78.9	82.2	79.8	76	87.4	85.2	125.4	119.9	114.9	118.1	122.3	114.6	116.1	120.3
Q9Y2H6	Fibronectin type-III domain-containing protein 3A	FNDC3A	0.972	1	0.877	1	104.2	112.8	108.6	106.4	109.5	109.5	108.3	107.1	98.9	94.8	95.7	103.4	96.7	101.4	100.7	102.3	102	104.9	106.5	109.3	103.2	108.6	104.2	106	81.9	89.2	91.2	90.2	88.5	83.8	86.6	83.6
Q16555	Dihydropyrimidinase-related protein 2	DPYSL2	0.938	1	1.029	1	97.2	96.1	95	87.2	96.4	91.8	94.2	86.1	108.2	110.1	99.1	109.6	104.7	108	108.4	98.6	91.7	84.9	88.2	96.9	89.2	88.1	83.8	90.2	107.1	111.2	111.3	106.4	118.9	121.8	105.8	113.8
Q9Y2S7	Polymerase delta-interacting protein 2	POLDIP2	0.934	1	0.853	1	110.9	117.1	111.4	114.9	97.3	110.4	115.7	103.6	104.7	108	97.7	108.8	96.2	94.8	102.8	91.3	93.8	101.6	98.9	104.1	112.5	103.5	110.1	106.6	75.8	81	87.2	84.1	87.1	106.2	86.7	75.1
Q5T8P6	RNA-binding protein 26	RBM26	1.123	1	0.979	1	85.3	95.3	95.5	94.6	96.3	88.6	83.2	89.9	101.1	110.3	99.6	109.1	94	104.7	105.2	102.3	98.2	112.3	97.5	102.5	92.5	104.5	105.8	111.9	99.8	98.9	96.6	103.5	108.4	100.5	102.1	110
O60885	Bromodomain-containing protein 4	BRD4	1.042	1	0.966	1	105.5	98.3	102.4	101.8	96.9	108.1	108.9	100.7	100	98.3	90.6	104.9	91.3	98	94.1	96.7	98.6	106.6	110.1	104	106.2	112.5	104	109.7	91.4	94.3	100.5	92.5	93.8	94.8	86.8	97.4
Q9UIJ7	GTP:AMP phosphotransferase AK3, mitochondrial	AK3	0.946	1	0.875	1	112.5	108.3	104.8	109.7	107.9	111.2	112.8	99	98.4	101.6	101.5	101.7	100.8	102.8	105.1	96.1	98.5	102.7	103.7	98.4	103.5	107.5	104.9	97.7	92.4	84.6	88.9	92.2	82.3	88.7	93.2	86.3
P06756	Integrin alpha-V	ITGAV	1.009	1	0.889	1	106	105.3	96.4	110.6	108.2	108.4	107.1	108.5	96.9	96.6	101.3	95.5	93	100.7	100.8	97.7	115.4	105.3	110.8	113	107.3	102.3	106	110	85.2	85.5	87.5	88.6	81.7	81.4	96.4	90.4
P04083	Annexin A1	ANXA1	0.963	1	1.018	1	84.8	88	87.8	85.8	82.9	75.9	88.3	108.5	113	113.9	110.3	102.2	138.6	91.1	112.7	129.9	77.4	83.2	79.6	87.3	103.4	66.7	89	84	112	122.7	117.9	134.3	102.2	92.9	103.6	130.3
O95347	Structural maintenance of chromosomes protein 2	SMC2	1.064	1	1.024	1	94	96.1	98.9	95.2	98	96	90.5	97.1	95.6	101.5	104.9	100.5	104.9	99.1	99.3	98.7	100.7	101.7	104.3	99	99.5	102.6	104.4	103.1	103.4	105.4	101.3	97.5	98.2	100.3	103.8	104.4
Q13085	Acetyl-CoA carboxylase 1	ACACA	1.022	1	1.068	0.851691	87.1	92.6	93.7	91.3	81.2	95.7	99.9	102	101.4	113.8	98	102.4	90	97.1	109.9	103.9	93.4	97	92.8	88.8	88.5	99.2	102.8	99.7	112.1	118.7	108.2	108.7	110.3	104.5	106.6	108.8
P35613	Basigin	BSG	1.1	1	0.814	0.174689	111.1	101.7	107.5	96.7	107.4	124.9	104.9	107.1	87.1	98.5	90.8	100.4	101.2	110	94.6	94.3	123.8	133.2	122.3	109.1	121.3	114.8	106.1	98.8	83.2	78	77.6	79	82.1	73.9	82.2	76.4
O60664	Perilipin-3	PLIN3	0.931	1	1.048	1	96.5	92.1	86.4	93.7	89.2	93.1	90.4	95.1	112.7	102.3	109.9	109.8	106.4	104.9	108.4	109.7	90.9	81.3	89.3	76.1	80.7	91.2	87.2	85.1	115.2	118.6	113.4	111.9	116.6	117.3	111.2	113.3
O00429	Dynamin-1-like protein	DNM1L	0.973	1	0.989	1	91.7	94.1	94.6	95.2	91.8	105.7	109.4	92.5	109.3	104.6	105.1	105.1	107.2	107.4	107.9	103.6	96.3	93.1	94	86.3	86.3	92.1	91.5	88	106.1	109.3	116.3	99	101.5	95.2	103.8	116.2
Q14978-2	Isoform Beta of Nucleolar and coiled-body phosphoprotein 1		0.99	1	0.931	1	115	107.5	105.9	105.5	104.3	111.8	95.8	103.7	94.7	99.1	101.8	92.8	97.7	102.6	98.8	96.3	105.2	106.9	107.8	104	100.6	109.1	101.5	97.9	90.4	88.8	86.5	88.2	100.7	92.5	92.9	93.8
Q9UJS0	Electrogenic aspartate/glutamate antiporter SLC25A13, mitochondrial	SLC25A13	0.837	1	0.767	1	119.8	132.8	125.3	117.3	102	113.3	106.9	118.4	104.7	107.5	101.6	104.1	103.2	98.6	101.2	107.2	96.9	102.9	94.2	92.6	107.3	89.6	100.4	106.3	77.4	77.3	72.4	73.1	81.7	91.7	85.8	86.3
O43776	Asparagine--tRNA ligase, cytoplasmic	NARS1	1.174	1	1.226	1	84.7	81.1	86.9	86.6	79.9	67.4	33.9	46.5	106.5	101.8	104.6	107.4	112.9	95.6	81.9	86.6	90.9	88.3	88.2	98	96.5	102	110.7	92.6	123	119	119	113.9	174.6	154.1	134.6	130.1
Q16851	UTP--glucose-1-phosphate uridylyltransferase	UGP2	0.971	1	1.035	1	93.2	94.6	96.3	90.1	92	89.7	90.5	86.2	102.4	110.2	108.6	106.4	103.5	113.5	112.6	105.9	88.1	89.8	85.6	86.5	93.7	86.9	92.8	89.1	109.3	116.4	109.9	112.6	112.5	108.6	111.8	110.7
Q14847	LIM and SH3 domain protein 1	LASP1	0.977	1	0.99	1	90.3	93.7	95.6	88.7	95.3	92.8	93.5	93.2	113.3	106.1	107.9	112.5	107.4	111.4	105.8	103	91.3	86.1	91.8	91.2	93.9	102.2	85.2	80	105.3	113.1	107.1	106.1	113.5	105.8	105.2	111.8
P55036	26S proteasome non-ATPase regulatory subunit 4	PSMD4	1.14	1	1.014	1	85.1	89.2	92.1	94.1	91.6	92.3	98.9	87.4	104.8	103.6	107.7	84	127.8	113.2	87.5	79.1	96.4	104.1	103.5	112.4	105.3	105.6	86.7	106.8	98.2	110.4	109.3	105	118.6	105.4	106	87.8
Q9P2R7	Succinate--CoA ligase [ADP-forming] subunit beta, mitochondrial	SUCLA2	0.881	1	0.871	1	115.8	112.5	113.1	116.4	110.8	102.7	110.5	113.5	99.8	105.5	103.7	95.7	101.7	100.6	100.8	105.9	105.9	98.3	95.7	90	99.1	101.7	102	99.7	85.8	92.2	89.3	80.3	81.4	87.1	91.4	91.1
Q9H2U2	Inorganic pyrophosphatase 2, mitochondrial	PPA2	0.883	0.118209	0.878	0.2223	113.4	107.8	117.2	102.7	115.8	116.9	106	108.2	97.6	101.7	100.7	102	100.3	93.9	115.8	111.4	99.3	99.4	106.5	90.8	100.2	96.3	89.5	82.5	86.2	88.2	96.8	89.6	99.7	86.9	82.1	94.6
Q01844	RNA-binding protein EWS	EWSR1	1.164	1	1.049	1	87.3	84.3	85	84.1	95.9	95.3	81.7	93.7	99.6	103.7	106.2	89.8	105.8	96.9	91.4	113.8	100.2	99	100.3	92.2	113	106.4	100.2	111	125.6	112.4	114.7	115.6	101.2	97.7	96	100
Q14573	Inositol 1,4,5-trisphosphate receptor type 3	ITPR3	1.009	1	0.934	1	104.1	106.1	100.5	111.1	114.3	103.4	107	94.2	94.7	95.7	100.4	94.8	99.3	93.3	100.2	97.1	102.8	104.4	101.8	112.7	107.7	97.7	116.4	122.1	92.3	93.7	90.6	94.6	84.9	87.1	85.8	89.6
P06753	Tropomyosin alpha-3 chain	TPM3
P13489	Ribonuclease inhibitor	RNH1	0.962	1	1.041	1	95.3	85.8	70.9	72.1	84	94.2	93.8	93.8	125.2	123.7	106.4	112.7	106.6	110.3	104.5	113.8	92.6	71.5	95.9	86.7	86	84.7	80.1	87.7	100.5	114.5	124.9	121.4	118.9	113.9	117.7	110
Q9Y305	Acyl-coenzyme A thioesterase 9, mitochondrial	ACOT9	0.829	1	0.818	1	114.9	114.6	113.1	116.8	114.5	116.3	116.1	103.2	104.2	104.4	105.6	113.2	89.1	110	97.7	100.6	94.5	93.8	96.1	97.9	84.5	95.4	108.8	94.8	86.6	83.1	79.6	81.6	95.7	94.3	95.1	84
P62979	Ubiquitin-ribosomal protein eS31 fusion protein	RPS27A	0.975	1	0.999	1	100.5	97.8	97.4	97.7	107.6	94.3	100.5	95.5	103.2	97.1	100.1	102.5	103.3	107.3	101.9	123	97.7	92	98.2	98.1	94	88.3	95.5	95.1	108	104.1	107.2	98.2	101.4	104.6	97.2	90.4
P05388	Large ribosomal subunit protein uL10	RPLP0	0.982	1	1.087	1	87.9	97.4	90.2	90.6	95.9	109.1	93.4	92.4	106.1	105.4	96.7	105.9	102.2	101.5	112.9	73.2	95.3	93.4	88.9	90.6	92.8	91.8	87.8	85.3	110.7	110.1	116.3	114.4	112.2	123.7	112.5	113.2
P15170-3	Isoform 3 of Eukaryotic peptide chain release factor GTP-binding subunit ERF3A		0.932	1	0.945	1	92.6	100.2	90.3	102.2	96.3	99.2	98.6	92.4	108.7	103.5	109	108.4	112.4	116.1	103.3	111.9	89.5	91.3	93.3	92.8	91.4	87.2	90.1	90.4	102.2	103.1	104.7	108.2	101.6	98.7	107.9	102.6
P05387	Large ribosomal subunit protein P2	RPLP2	0.849	1	1.028	1	107.2	109.8	105.8	102.6	106	90.5	109.1	104	109	100.9	100.9	99.7	94.4	109	87	104	90.5	89.9	87.5	90	99.4	95.2	85.3	89.7	100.5	105.4	100	100.2	102.7	104.8	106.8	112.1
P17655	Calpain-2 catalytic subunit	CAPN2	0.988	1	0.993	1	97.6	90.2	90.8	95.3	97.1	95.7	94.8	94.1	106.8	110.2	107	110.4	103.2	105.3	102	102.7	88.7	83.4	95.2	90.3	103.6	92.6	97.5	98.5	111.7	109.3	104.8	108.3	105.8	103.3	101.8	102
Q2TAY7	WD40 repeat-containing protein SMU1	Smu1; SMU1	1.012	1	0.968	1	104.7	105.8	103.8	106.2	102.5	107.1	104.9	99.9	97.2	99.6	98	90.7	96.5	97	100.2	91.5	100.2	107	100.5	107.5	106.1	104.8	106	107.1	97.6	91.9	91.3	98	98.4	94.3	90.1	93.6
Q14684	Ribosomal RNA processing protein 1 homolog B	RRP1B	1.018	1	0.918	1	103.6	104.8	100.5	96.6	101.9	96.9	100.1	107.2	99.1	102.7	100.9	106	105.3	103.1	99.3	100.6	100	103.5	104.3	101.1	102.6	110.4	103.4	100.6	93.3	97	95	91.5	93.8	93.1	88.1	93.5
Q92896	Golgi apparatus protein 1	GLG1	1.181	1	1.022	1	105.9	109.3	107.4	111.2	90.4	99.5	93.7	90	85.4	87.1	91.8	90.6	83.2	72.2	85	89.1	115.7	120.3	123.1	122.2	118.6	116.9	133.3	138.2	82.3	83.8	87.1	76.9	89.2	91.2	101	108.4
P61026	Ras-related protein Rab-10	RAB10	1.093	1	0.899	1	99.7	91.3	110.7	104.7	102.4	113.3	85.2	103.2	104	94.9	94.4	97.5	106.3	106.6	100.2	91.3	113.9	110.9	109.2	115.1	113	111.8	94.5	113.8	84.9	93.2	91.3	84.3	87.5	84	96.7	90.2
P18031	Tyrosine-protein phosphatase non-receptor type 1	PTPN1	0.966	1	0.869	1	106.8	110.2	112.1	110.2	119.3	104.8	126.1	95.9	88.5	102.4	92.2	102.4	102.6	96.6	85.6	105	108.7	108.9	104.2	108.8	102.3	96.6	118.7	102.7	87.1	83.7	85.8	87.9	90.7	78.3	95.7	78.9
Q9BY77	Polymerase delta-interacting protein 3	POLDIP3	0.995	1	0.983	1	102.7	102.7	107.5	106.5	102.8	106.5	106.6	96.6	99.6	97	103.2	91.6	95.8	96.2	94.4	98.6	103.8	102.1	104.3	100.9	104.8	108.1	110	98.2	96.4	93.3	98.5	90	93.7	96.2	93.3	98
P62333	26S proteasome regulatory subunit 10B	Psmc6; PSMC6	0.998	1	1.025	1	92.1	93.8	98	103.7	99.8	93.5	98.6	99	99.5	103.1	100	95.9	104.5	100	107.6	97.3	96.2	98.7	96.4	105.3	98.9	99.6	92.5	97.4	101.6	100.5	107.3	107.7	109.3	103.4	100.3	98.3
Q9NQ29	Putative RNA-binding protein Luc7-like 1	LUC7L	0.872	1	1.052	1	84	99.4	112.9	83.4	108.3	90.4	103.9	110.7	96.6	104	102.9	116.9	98.1	123.9	87.2	95.5	98.3	85.9	91.5	102.1	84.2	81.7	83.8	111.4	96.6	104.5	107	114.1	117.8	127.9	73.9	101.2
Q9HCC0	Methylcrotonoyl-CoA carboxylase beta chain, mitochondrial	MCCC2	0.906	0.881026	0.889	0.520593	103.6	106.2	107	109.9	109.3	98.1	127.9	120.5	99.1	108.7	94.1	101.2	106.4	96.7	98.9	111.7	100.1	98	95.6	103.6	98	80.6	90.4	116.3	101	89.2	93.8	88.9	84.1	80.8	91.4	88.6
Q9H0H5	Rac GTPase-activating protein 1	RACGAP1	1.113	1	0.935	1	101.9	101.9	108.1	102.5	102.7	98	112.4	103.5	95.8	93.4	90.8	98.3	94.9	85.3	92.5	98	112.4	113.2	115.2	125.5	115.6	108.9	117	112.9	83	88.9	85.2	83.9	90.3	91.8	89	87.1
O43395	U4/U6 small nuclear ribonucleoprotein Prp3	PRPF3	1.039	1	0.974	1	102.7	103.4	102.4	101.1	95.5	106.8	95.5	92.6	97	100.4	93.7	99.2	96	104.4	97.1	102.8	106.5	102.9	105.6	104.3	107.5	105.8	106	103.6	93.5	92.6	96.7	98.3	95.6	94.2	95.6	100.9
P55145	Mesencephalic astrocyte-derived neurotrophic factor	MANF	0.941	1	0.953	1	111.2	104.8	104.3	107.1	104.5	108.5	105.2	110.8	104.4	97	104.8	102	95.6	98.5	95.7	98	104	101.8	97.5	92.3	97.8	102	97.9	112.1	93.7	92.2	94.8	88	93.8	88.6	97.3	93.6
Q5SSJ5	Heterochromatin protein 1-binding protein 3	HP1BP3	1.134	1	1.193	1	94.9	94	101.8	86.5	87	94.9	88.6	93.9	93.7	95.4	88.4	95.3	95.2	96.6	88.8	88	100.9	105	108.4	114	108.1	100.3	101.2	109.4	113	116.1	94.2	98.2	112.9	112.6	107.2	115.3
P17980	26S proteasome regulatory subunit 6A	PSMC3	0.985	1	1.015	1	89	92	101.1	100.9	100	99.1	100.2	92.4	98.6	103.9	97.1	104.8	98.8	109.9	99.8	101.6	107.9	107	99.1	94.5	97.1	87.5	87.4	99	103.9	105.7	96.8	97.7	115.2	100.7	112	99.2
Q16181	Septin-7	SEPTIN7	0.989	1	1.054	1	93.2	90.4	85.2	93.1	89.3	80.3	99.1	95.8	111.8	107.8	109	106.4	98.6	108.3	103.7	90.5	91.7	96.1	91.3	77.1	98.3	90.3	88.1	89	111.4	112.5	111.8	111.3	119.8	118.7	116.9	113.2
O60547	GDP-mannose 4,6 dehydratase	GMDS	0.959	1	1.122	1	90.8	79.5	87.8	83.7	90.6	89.3	92.4	84.3	106.5	98.5	107.6	103.8	109.5	109.1	101.7	109.7	87.5	82.3	94.1	85.6	80.8	85.9	84.1	84.1	116.3	137.9	121.9	116.3	114.7	123.5	121.8	118.5
P57053	Histone H2B type F-S	H2BC12L	0.794	1	1.06	1	132	121.1	126	132.6	101.8	104.5	106.3	105.7	95.2	90.6	91.6	89.1	86	95.6	93.2	97.9	86.7	83.2	83	76.2	93.7	109.6	108.2	109.3	102.4	88.5	100.6	100.8	95.2	92.3	106.1	94.7
Q6PKG0	La-related protein 1	LARP1	1.062	1	1.03	1	103.9	104.5	103.3	98.5	99.7	99.4	99.5	98	93.2	94	98.8	96.7	95.9	93.1	88	96.9	96.7	104.5	107.2	101.6	109.6	96.5	111.9	121.2	97.8	95.9	105.8	97.6	96.8	98.9	99.8	94.8
Q5QJE6	Deoxynucleotidyltransferase terminal-interacting protein 2	DNTTIP2	0.978	1	0.974	1	113.2	110.2	103.7	103.4	110.9	104.1	105.4	111.2	90.5	93.1	96.3	99.4	91.4	95.9	93.5	96.7	108.2	105	105.7	102.5	107.2	106.3	102.5	96	98.2	91	92	87.7	95.1	90.2	101.2	92.5
Q5M775	Cytospin-B	SPECC1	1.011	1	0.969	1	100.4	100.2	109.2	107.8	106.3	107	105.5	95.2	101.7	95.1	96.6	91.6	91.5	94	99.8	96.2	113.1	109.9	106.3	105.5	105	112.5	108	105.2	97.6	93.9	82.2	88.9	97.1	87.9	91.6	97.3
P28062	Proteasome subunit beta type-8	PSMB8	1.08	1	1.022	1	90.1	85.3	97.2	96.5	81.6	92.7	92.1	95	96.7	110.2	104.1	104.5	93.1	99	105.3	107.6	100.1	97.7	94.9	101.6	93.9	99.9	99.6	104.7	106.9	105.7	103.2	105.4	106.3	107	107	115.2
O75477	Erlin-1	ERLIN1	1.025	1	0.954	1	100.4	105.7	113.7	96					102.9	95.5	100.9	87.8					116.8	104.9	106.2	96.5					84.7	100.7	96.3	91.1
Q9UNS2	COP9 signalosome complex subunit 3	COPS3	1.132	1	1.056	1	90.5	84.9	84.1	83.4	81.5	86.3	81.6	85	105.2	108.4	107.2	105.5	118.8	104.5	100	106.5	99	90.8	98.6	92.6	97.4	91	93.9	98.8	120.2	107.9	109.9	111.8	115.6	112.1	116.5	110.5
Q5JTH9	RRP12-like protein	RRP12	0.98	1	0.954	1	102.7	104.2	100.9	100.3	111.7	113.1	98	105.9	104.2	103.1	98.2	100.2	101.7	99.6	99.9	94.9	100.2	99.6	96.5	102.6	107	90	104.6	105.5	94.7	98	96.2	98.4	86.4	98.8	90.3	92.6
Q9H7Z7	Prostaglandin E synthase 2	PTGES2	0.972	1	0.986	1	108	106.4	108.1	111.6	107.1	105.7	111.8	104.4	88.9	93.8	94.4	95.6	86.1	98.1	96.2	99	102	107.7	105.3	108.4	106	101.2	104	103.1	88.7	92.2	93.4	95.5	90.2	93.9	95.9	97.5
O75152	Zinc finger CCCH domain-containing protein 11A	ZC3H11A	1.043	1	0.864	1	101	102.3	106	105	105	100.5	111	102.2	102.2	108.8	90	100.6	90.4	97.5	100.6	108.3	94.6	105.5	110.9	98.6	110.7	119.9	101.9	111.1	84	99.6	102.5	88.3	80	84.8	85.6	90.7
Q16719	Kynureninase	KYNU	0.943	1	1.053	1	91.2	87.7	89.5	86.7	87.1	87.1	89.3	90.7	115.1	113.3	104.3	110.5	104.9	113.8	104.8	113.1	82.3	88.3	85.1	83.5	83.4	79.5	81.3	86.6	115.3	117.2	114.2	115.7	118.2	119.6	119.9	120.5
P30260	Cell division cycle protein 27 homolog	CDC27	1.035	1	1.004	1	99.7	97.5	93.8	97.3	96.2	95.4	101.1	102.7	91.9	103.1	94	103.6	104.7	102.2	98.6	99.2	100.7	105.9	104	105.9	98.7	96.5	98.5	101	103	100.3	96.3	102.9	98	97.9	107.4	101.9
P15586	N-acetylglucosamine-6-sulfatase	GNS	1.035	1	0.989	1	100.7	100.1	107.1	103.9	100.3	103.6	100.4	102.3	94.6	95.4	95.4	94.8	97.6	97.6	102.8	96.6	109.2	108.8	104.7	100.2	112.1	103.2	105.5	102.7	100.5	93.7	95.6	95.3	94.6	90.8	99.3	90.5
Q99733	Nucleosome assembly protein 1-like 4	NAP1L4	0.964	1	1.027	1	96.9	92.4	95.6	95.2	97.5	101.8	91.7	89.7	103.2	100.9	107	108.4	100.6	108.8	102.2	113.3	83.9	92.9	99.2	93.1	91.5	86.8	91.4	92.4	111	104.4	105.3	110.6	114.2	102.1	107.4	108.4
Q13409	Cytoplasmic dynein 1 intermediate chain 2	DYNC1I2	1.031	1	0.986	1	94.2	92.2	92	94.2	102.1	90.5	103.9	88.2	103.6	107.5	105.4	117.8	102.2	102.2	101.7	122.9	85.5	100	93.9	98.3	96.4	94.6	98.3	95.8	102.5	103.5	106.9	102.5	103.6	98.8	91.9	107
P21912	Succinate dehydrogenase [ubiquinone] iron-sulfur subunit, mitochondrial	SDHB	0.828	1	0.829	1	114.6	113.5	120	120.2	109.8	110.6	113.9	112.2	105.5	98	108.5	102.8	106.5	104.7	100.7	97.3	92.8	92.3	101.2	90.7	101.1	94.9	93.4	101.3	84.5	86	83.5	86	86.9	90.4	91.7	84.5
O96005	Putative lipid scramblase CLPTM1	CLPTM1	0.879	1	0.933	1	114.6	120.7	120.7	98.9					92.9	101.7	91.2	91.8					115.6	99.5	106.4	100.4					85	86.5	85.7	88.3
P50502	Hsc70-interacting protein	ST13	1.092	1	1.06	1	90.2	88.8	93.2	91.8	86.5	84.4	73.8	85.3	103.6	105.3	104.1	112.5	106.9	95.9	100.9	105.2	90.2	97	99	94.4	106.4	93.1	104.6	93.6	109.8	102.8	112	105.1	121.8	100	123.4	118.2
Q92522	Histone H1.10	H1-10	1.146	1	1.026	1	98.9	93.9	85	83.6	87.1	91.8	90.3	91.9	107.4	105.4	106.4	90.7	104.6	100.7	100.1	88.2	102	108.9	99.1	98.3	107.3	111	98.6	106.7	106.6	101.6	102.3	109.9	102.7	104.1	107.2	107.5
Q9H845	Complex I assembly factor ACAD9, mitochondrial	ACAD9	0.897	1	0.839	0.793494	113.8	106.2	94.8	102.1	110.2	112.9	115.4	117.5	104.6	95.2	98.5	123.4	100.6	108.7	101.8	107.4	95.1	104.8	102.1	98	114.4	105.4	90.4	90.4	91	85.4	92.5	92.5	82.8	73	81.6	87.7
P62495	Eukaryotic peptide chain release factor subunit 1	ETF1	0.954	1	0.981	1	95.3	102.9	102.5	102.4	96.4	93.2	96.7	98.1	104.6	112.5	98.6	99.6	106.1	97.5	112	105.4	95.6	90.4	90.8	92.5	94.5	93.4	96.9	92.3	101	101.5	104.7	105.2	96.7	114.7	105.3	100.6
Q96T37	RNA-binding protein 15	RBM15	1.088	1	1.099	1	89.8	107.8	93.8	100.5	101.9	98.3	101.7	105.7	106.7	82.9	86.4	90.5	92.2	93.3	95.9	77.4	106.6	109.3	115.7	112.4	110.8	104.4	104.5	113	89.9	108.6	103.7	95.4	105.5	112.3	97.1	86
Q14103-4	Isoform 4 of Heterogeneous nuclear ribonucleoprotein D0	HNRNPD
P23528	Cofilin-1	CFL1	0.929	1	1.01	1	91.4	89.6	90	90.1	82.9	91.1	89.2	88.3	121.8	113.9	111	111.5	113.1	112.3	119.9	100	83.5	85.4	82.1	77.3	83.4	88.2	85.5	79	114.3	113.8	113.9	110.3	110.1	122.2	112.3	122.4
Q01105-2	Isoform 2 of Protein SET	LOC101876449; LOC118357201; Set; SET	1.14	1	1.41	0.930845	70.9	71.4	79	75.7	67.3	79.6	66.9	76.2	97.4	96.3	92.5	122.1	99.1	105.8	94	104.1	85.4	79.4	82.3	101.8	87.2	81.7	89.3	82.1	149.8	132.3	131	132.7	136.9	140.3	148.7	140.9
Q02878	Large ribosomal subunit protein eL6	RPL6	1.016	1	1.063	1	96.3	94.6	97.7	97.6	98.6	98	92.8	100.6	98.9	97.7	98.2	106.3	94.8	102.4	110	99	103.1	93.1	102	94.4	92.3	99.3	99.2	102.7	104.6	101.6	105.7	108	92.8	98.2	113.3	105.9
Q5JRA6	Transport and Golgi organization protein 1 homolog	MIA3	0.999	1	0.928	1	102.4	99.4	111.3	109.4	106	113	103.9	106.9	97.2	102.8	99	95.5	106.9	95.3	103.9	89	105.3	104.4	108	105.7	87.4	120.5	107.2	107	85.7	91.9	90.5	91.6	95.2	91.5	78.3	88.1
Q12769	Nuclear pore complex protein Nup160	NUP160	0.993	1	0.856	1	104.5	103.6	100.3	113.8	79.5	113.8	104.2	82.9	96.5	91.9	111.6	86.9	109.7	117.7	117.2	97.8	116.9	105.3	81.5	103.2	140.6	89.8	94	103.1	100.9	90.6	86.9	105.8	104.7	85.6	82.4	77
Q9H0S4	Probable ATP-dependent RNA helicase DDX47	DDX47	1.121	1	0.925	1	89.3	89.2	98.2	106.6	108.1	87.4	95.5	108.7	100.8	93.7	93.4	110	121.8	81.1	98.1	114.9	112	109.2	103.7	119.2	107.9	99.1	102.4	113.7	98.4	99.9	91.6	84.9	92.5	99.4	80.8	88.3
Q8NI36	WD repeat-containing protein 36	WDR36	1.038	1	0.982	1	101	103.2	103	101.3	113.2	109.9	110.7	94.3	91.2	96.9	100.7	98.5	95.3	91.6	64.6	114.6	108	106.1	105.9	114.5	86.2	108	108.3	102.9	92.1	92.5	88.8	96.4	99.5	110.5	99.8	90.5
Q13148	TAR DNA-binding protein 43	TARDBP	1.05	1	1.088	1	95.7	102.7	98.5	98	89.8	109.8	112.3	98.9	98.6	92	99.1	91.5	94.9	86.9	95.6	89.4	111.2	103.8	103.4	106	103.3	100.5	106.6	100.5	95.8	102.5	107.2	94.2	100.9	106.3	96.4	107.8
P55268	Laminin subunit beta-2	LAMB2	1.037	1	0.963	1	104.1	98.5	98.6	103.9					101.6	89.9	96.4	100.3					113.2	106.6	102.7	103.3					97.2	89.7	92.3	101.8
P50750	Cyclin-dependent kinase 9	CDK9	1.067	1	1.039	1	93.5	102.1	106	86.5	105.8	102	95.8	95	99.7	96.6	97	96.7	85.8	102.8	106.5	84.6	102.8	104.1	97.3	111	106.8	108.4	99.7	122.5	102.2	103.3	99.5	101.8	87.9	92.9	105.7	97.7
Q9Y224	RNA transcription, translation and transport factor protein	RTRAF	1.063	1	1.133	1	94.1	93.7	93.9	88.9	85.3	95.6	92.3	97.4	96.6	97.3	105.4	99.9	98.4	93.3	94.2	93.7	94.9	100.1	98.5	96.1	101.8	99.9	99.5	101.7	114.4	107.7	108.3	110.2	108.6	109.7	110	118.6
P46781	Small ribosomal subunit protein uS4	Rps9; RPS9	1.184	1	1.028	1	86.6	86.8	82	82.7	82.3	86.6	85.2	86.1	102.2	103.8	108.5	107.9	106.3	107.5	102.1	100.8	106.9	99.4	101.1	101.8	109.8	97.7	105.3	93.6	105.9	108	108.4	108	108.8	106.2	113.8	107.7
Q9P2I0	Cleavage and polyadenylation specificity factor subunit 2	CPSF2	1.076	1	1.077	1	98	98.5	103.6	104.4	105.2	101.3	101.1	98.8	88.8	92	94.4	87.8	78.4	93.9	95.8	92.3	106.2	110.8	107.2	113	98.1	116.9	101.8	111.4	98.2	98.8	98.9	99.5	101.2	102	104.6	97.1
Q9Y5K5	Ubiquitin carboxyl-terminal hydrolase isozyme L5	UCHL5	1.014	1	1.017	1	90.2	97.7	95.7	100.2					99.8	105.6	97.2	106.3					93.9	102.5	85	107.6					113.4	96.1	103.8	104.9
Q9ULV4	Coronin-1C	CORO1C	1.05	1	1.023	1	101.3	98.2	98.3	97.5	86.5	105.7	110	112.1	100.2	97.6	102.4	88.4	96.4	92	105.4	89.4	106.7	106	101.3	103.7	99.4	106.1	98.8	106.5	93.5	101.5	100.3	103.2	98.3	101.7	95	96.8
P23786	Carnitine O-palmitoyltransferase 2, mitochondrial	CPT2	0.861	1	0.844	1	111.1	109.5	113.5	118.4	111	117.1	117.3	113.6	100.5	101.6	106.2	96.1	105.3	101.2	102	96	97.5	103.1	97.8	91.5	97.7	104.7	95.6	101.1	85.8	85.5	89.3	92.7	83.4	85.2	81.4	87.2
Q92576	PHD finger protein 3	PHF3	1.034	1	1.02	1	107.2	101.1	96.2	101.1	101.9	104.4	103.9	103	93	95.5	88.7	101.2	90.5	91.9	93.1	99.9	102.5	113.5	112.1	117.9	104	103.8	107.9	100.9	93.4	91.4	92.2	92.9	97.4	96.6	99.5	101.4
P62714	Serine/threonine-protein phosphatase 2A catalytic subunit beta isoform	Ppp2cb; PPP2CB	0.934	1	1.112	1	79.1	88.9	88	96.8	101.5	95	87	100.5	93.3	102.6	118.8	97.6	93.5	108.7	124.4	101.7	87.2	84.5	78.2	108.1	81	82.8	97.3	97.1	112.9	133	116.8	114.2	116.9	99.7	109.7	103.1
Q6IN85	Serine/threonine-protein phosphatase 4 regulatory subunit 3A	PPP4R3A	1.155	1	1.034	1	96.7	91.3	93.9	98	90.6	100.1	85.1	103.8	96.3	96.9	97.1	87.4	109	98.7	99	78.6	100.3	112.7	103.9	111.8	106.9	108.4	117.9	119	100.2	101.8	104.8	107	92	90.2	100.1	100.5
Q99959	Plakophilin-2	PKP2	1.096	1	1.18	1					83.7	111.9	88	104.7					76	99.4	97.2	86.4					104.8	111.8	103.2	105.7					102.6	113.8	85	125.6
P61289	Proteasome activator complex subunit 3	PSME3	1.242	0.00142098	1.484	3.33705e-08	63.9	69.4	69.2	71	69.9	77.1	57.7	72.7	93.1	93.2	102.6	96.8	103.1	101.8	100.8	97.8	88.8	88.7	74.3	84.4	80.3	78.9	93.3	92.3	144.6	154	150.2	156	140	152.2	137.7	144.3
P20618	Proteasome subunit beta type-1	PSMB1	1.09	1	1.031	1	82.6	86.4	88	87.8	93.7	93.3	93.5	90.8	98.9	107.1	96.4	105.8	112.1	100.2	105.6	104.7	100.6	102.1	97.3	101.6	97.5	97.2	96.7	87.4	106.8	112.4	110	116.3	116.2	102.4	104.2	104.6
Q8NFW8	N-acylneuraminate cytidylyltransferase	CMAS	1.127	1	1.105	1	91.2	93.5	97.5	98.5	99.7	85.1	92.5	101.4	95	102.4	94	85.9	96.2	84	96.8	90.6	97.3	107.4	109.7	112.2	107.5	107.7	93.2	114.7	103.1	103.4	103.8	105	111.4	108.6	110.1	100.5
Q9H4A4	Aminopeptidase B	RNPEP	0.927	1	1.069	1	85.6	92.9	94.3	87.7	98.6	96.3	86	86.6	108.7	111.6	98.6	114.9	109.6	110.3	98.7	101.2	87.6	80.4	99.1	81.4	78.5	83.2	84.3	92.1	110.1	115.3	110.4	121.2	124	110.3	118.1	122.1
P31150	Rab GDP dissociation inhibitor alpha	GDI1	0.945	1	1.118	1	98.9	82.5	113.4	89.7					102.6	115.3	99.9	73.5					92.6	84.9	105.6	85.6					127.9	120.7	106.2	100.7
O00231	26S proteasome non-ATPase regulatory subunit 11	Psmd11; PSMD11	1.012	1	1.015	1	105.5	98.6	103.3	97.4	104	99.6	64.1	94.7	97.9	93.9	104.2	101.4	108.7	106	84.6	98.9	105	108	95.7	99.5	100.8	113.5	99.9	89.1	102.2	99.3	97.5	90.5	111.7	101.2	115.1	108.4
Q53H82	Endoribonuclease LACTB2	LACTB2	0.994	1	1.011	1	98	98.2	103.3	102.7	96.3	98.6	103.6	100.8	98.3	101	102.8	98.4	99.7	103.4	95.1	102.3	99.8	102.9	91.8	96.1	100.3	96.3	102.4	98.4	105.1	100.4	97.4	103.9	102.4	97.8	102.4	100.2
Q9Y4P3	Transducin beta-like protein 2	TBL2	0.974	1	0.895	1	107	101.8	101.3	104.2	109.2	103.7	149	94.8	101.6	100.6	101.5	104.6	111	99.9	89.9	122.5	103.8	104.7	102.9	102.5	79	86.4	92.2	99.8	86.4	92.2	89.6	95.5	85.3	101.2	83.8	92.3
Q9NP58	ATP-binding cassette sub-family B member 6	ABCB6	1.614	0.000866332	0.998	1	78.7	74	83.4	88.5					97.4	89.7	97.3	82					150	134	127.7	123.8					85.4	92.2	94.2	101.7
O15355	Protein phosphatase 1G	PPM1G	1.077	0.491416	1.38	4.23759e-07	77.5	74.2	69	76.1	73.6	78.1	78.1	77	101.1	99.6	106.7	102.8	106.9	108.7	98.7	96	84.6	84.4	79.7	81	90.5	83.9	75.1	81	149.1	132.3	143.4	138.5	142.9	147.4	132.8	129.3
Q8TC12	Retinol dehydrogenase 11	RDH11	0.912	1	0.953	1	105	111.6	110.4	104.4	121.9	105.7	120.5	114.8	90.2	93.6	96.4	104.2	93.8	125.2	83.7	100.9	100.6	107.4	101.9	114.4	90	104.9	87	92.2	93.8	91.9	84.9	89.4	84.9	71.8	104.2	98.5
P30419	Glycylpeptide N-tetradecanoyltransferase 1	NMT1	1.024	1	1.173	1	90.5	83.6	81	97.9	102	100.8	91.2	90	98.5	103.5	95.6	94.4	111.5	97.8	102	94	90.8	95.3	86.5	103.6	88.5	100.5	84.1	99.2	112.2	119.1	117.6	130	112.8	112.5	92.2	121.1
Q06323	Proteasome activator complex subunit 1	PSME1	0.938	1	1.02	1	89.9	91.1	92.4	89.3	80.4	90.5	82.4	93.3	111	109.3	111.7	107.9	112.4	122.8	118.1	115	86.6	86	80.1	83.7	92.9	85.4	80.4	77.8	113.9	119.9	118.7	108.5	115.3	113.4	114.7	105.3
Q9NR45	Sialic acid synthase	NANS	0.861	1	1.216	1	85.2	84.9	85.4	87.1	107.9	90.2	97.2	82.3	107.5	110.7	101.2	106.9	80.8	133.4	121.2	112.9	75.8	79.2	76.9	72.8	64.3	72.1	43.5	85.9	135.4	135.6	124.9	130.5	135	110.4	152.3	110.6
P36873	Serine/threonine-protein phosphatase PP1-gamma catalytic subunit	PPP1CC
P21283	V-type proton ATPase subunit C 1	ATP6V1C1	1.009	1	0.967	1	100.1	100.1	104	102.8	101.6	106.8	109.6	111.5	97.1	98.3	95.3	100.3	93.5	93.5	97.6	111.7	101	105.2	106.7	107.5	97.5	103.4	112.5	87.2	92.9	95.3	95.5	98.1	87.5	90	105.5	90.6
O15173	Membrane-associated progesterone receptor component 2	PGRMC2	1.026	1	0.91	1	105.1	106.8	105.4	110	101.2	107.6	91.9	112.9	92.7	94.6	101.9	105	90.2	88.8	100.4	113.5	105.4	103.8	112.3	105.2	102.3	119.5	118.2	113.4	81.1	85.8	93.3	91.7	100.6	64.6	92.3	82.5
Q7Z5L9	Interferon regulatory factor 2-binding protein 2	IRF2BP2	1.362	5.62608e-05	1.103	0.16587	80	72	91.7	90.9	71.4	75.9	75.1	80.4	104.5	105.7	104.5	104.9	85.4	99.8	95	91.8	99.5	105	103.8	102.7	111.2	113.4	119.3	107.3	99.4	108.8	109.2	117.4	118.6	132.3	107	116.2
P06899	Histone H2B type 1-J	H2BC11	0.992	1	1.011	1	103.8	101.7	102.9	99.2	100.4	104.8	104.7	106	93	97.5	96.2	105.4	92.8	91.5	96.2	102.3	99.8	100.9	103.1	102.3	99.6	102.8	107.7	107	95.7	97.6	101.5	99.4	91.2	96.8	96.2	99.9
Q15185	Prostaglandin E synthase 3	PTGES3	1.006	1	1.068	1	83.2	84.5	86.8	82.7	91	73.8	90.1	88.5	103.3	121.7	110	108.3	123	111.9	102.5	110	85.1	85.2	88	90.8	97.6	79.5	87.2	76	118	119.5	118.4	114.4	126.7	116	116.9	109.2
Q10713	Mitochondrial-processing peptidase subunit alpha	PMPCA	0.88	1	0.833	1	113.3	111.8	112.9	108	111.8	112.5	113	113.9	111.5	104.1	104.8	103.8	98.8	99.8	101.2	96.7	97.8	97.1	100.7	93.5	104	97	104.3	108	86.8	83.9	81.9	88.1	78.2	89.8	86.2	84.7
P49916	DNA ligase 3	LIG3	1.032	1	0.978	1	100.5	85.5	102.6	98.5	89.5	86.5	100.4	92.8	109.1	102.5	102.4	112.6	90.1	117.1	106	92.3	92.1	89	99.2	100.3	103.8	97.9	98	112.3	102	93.8	98.9	111.1	103.8	102	101.8	105.7
O76003	Glutaredoxin-3	GLRX3	0.895	1	1.011	1	93.6	99.8	96.1	96.9	90.4	93.2	104.3	105.6	107.8	109.2	109.1	99.7	113.9	109.1	101.7	105.4	88.1	87.1	80.6	87	79	85.8	85.3	89.2	111.3	117.5	108	108.1	107.1	105.9	111.7	112.4
Q9Y6C9	Mitochondrial carrier homolog 2	MTCH2	0.997	1	0.885	1	113.5	111	115.6	104.2	97.5	103.6	101.4	105.5	97.3	102.1	99.8	103	98.4	109.2	90.7	96.5	100.2	105.3	103.6	101.3	111	107.3	102.6	108.7	86.2	84.9	84.9	87.1	88.2	97.7	88.6	93.1
O75150	E3 ubiquitin-protein ligase BRE1B	RNF40	1.169	1	1.003	1	85.4	89.6	95.2	90.9	90.1	84.8	88.9	92.7	105.6	100.8	98.5	107.4	106.6	101.1	92.1	108.3	101.2	108.8	103.3	107.7	95.8	106.6	110.4	103.5	93.3	107.7	104.6	100.1	102.6	108.6	108.8	99
Q14192	Four and a half LIM domains protein 2	FHL2	1.085	1	1.212	1	91.4	94.3	84.8	97.9	92.1	90.9	84.3	87.3	96	94.3	103.7	84.2	103.2	97.4	95	96.2	100.1	84.3	103.6	103.7	96.5	97.8	100.1	91.5	118.8	108	110.8	124.1	119.8	114.8	118	115
P04259	Keratin, type II cytoskeletal 6B	KRT6B
Q9BVI4	Nucleolar complex protein 4 homolog	NOC4L	0.969	1	0.959	1	106.4	107.1	103.3	105.2	108.9	96.1	93.3	98.6	95.3	102.1	101.1	103.4	88.5	108.5	97.6	97.5	93.1	109.8	106.2	95.2	96.2	91.6	127.5	107.6	98.1	88.4	89.8	95.5	99.1	99.4	94.9	94.7
P16403	Histone H1.2	H1-2
Q14696	LRP chaperone MESD	MESD	1.126	1	1.081	1	100.4	101.5	88.6	109.4	99.7	102.1	90.6	112.9	86.8	98.3	91	75.2	92.2	95.1	97.5	75	99.9	115.6	118.2	121.4	112.5	115	105.3	110.6	91.1	103.5	97.6	101.3	97.3	101.9	91.9	100.5
O00303	Eukaryotic translation initiation factor 3 subunit F	EIF3F	1.014	1	1.069	1	101.9	91	102.8	104.3	91.8	107.9	97.6	92.6	88.9	109	94.3	78.9	95.3	95.5	93.3	117.3	101.5	94.8	114.9	108.5	106.3	95	92.7	100.7	122.1	84.8	101.8	100.5	101	96.5	103.2	113.3
Q02818	Nucleobindin-1	NUCB1	0.907	1	0.9	1	124.8	127.6	115.8	106.8	104.6	102.5	126	101.1	96.7	87	85.1	98.3	89.9	99	102.2	109.5	111.3	99.5	107.3	102.2	92	98.1	113.5	99	86.9	76.5	82.8	91.4	77.5	102.1	94.2	88.7
P62888	Large ribosomal subunit protein eL30	Rpl30; RPL30	1.217	9.57946e-05	1.065	0.855175	83.1	86.8	91.9	92	95.1	91	89	94.2	97.9	97.3	94.6	94.5	98.1	102.7	91.6	100.6	112.3	111.3	106.6	111.7	116.2	105.5	99.6	111.3	103.6	105.6	104.6	106.2	98.9	104.2	100.9	101.1
O95071	E3 ubiquitin-protein ligase UBR5	UBR5	1.209	1	0.983	1	85.6	90.5	100	89.7					107.3	95.7	112.7	97.3					88.2	115.8	102.5	116.4					91.7	86.6	110.1	109.8
O43865	S-adenosylhomocysteine hydrolase-like protein 1	AHCYL1	0.991	1	1.081	1	91.4	95	94.2	90.1	95.6	96	87.3	90.9	113.9	102.6	94.6	98	118.8	105.2	101.9	105.6	95.1	90.1	90.6	95.8	90.3	86.2	93.6	93.3	113.3	113.7	110.3	111.2	113.4	115.7	101.4	104.8
P00492	Hypoxanthine-guanine phosphoribosyltransferase	HPRT1	0.924	1	1.066	1	94.1	91.1	95.7	96.9	92.2	89.2	87.8	91.4	120.8	103.6	101.4	116.9	110.8	114.5	107.4	103.5	84.6	79	76.6	78.5	85.1	86.3	87.1	86.7	119.1	118.1	110.3	113.2	107.3	116.3	116.3	118
Q9HCS7	Pre-mRNA-splicing factor SYF1	XAB2	1.191	1	1.049	1	91.6	102.8	94.6	102.1	105.8	93.6	96.3	84.1	96.8	86.7	93.1	81.6	97	95.3	84.6	94.4	109.5	117	102.7	123.5	144.7	120.7	91.8	110.4	98.1	96.1	102.4	101.5	107.6	81.4	98.6	93.7
P80303	Nucleobindin-2	NUCB2	0.61	1	0.95	1	148.3	156.4	147.7	144.5	145.2	145.4	143.4	152.2	84.4	81.2	83.4	82.8	82	85.1	78.6	83.1	90.7	88.9	92	86	89.8	83.6	93.9	87.5	79.9	76.7	78.8	78	88.7	85.6	78.7	77.1
P14927	Cytochrome b-c1 complex subunit 7	UQCRB	0.981	1	0.867	0.00652357	101	106.5	101.7	103.4	103.3	108.3	121.2	113.3	105.9	99.9	101.4	100.6	109.6	94.1	110.4	96.9	109.7	103.2	103.6	107.7	102.7	99.5	100.6	98.5	87.5	88.6	91.7	87.6	87	80.5	88.9	85.2
P45973	Chromobox protein homolog 5	CBX5	0.918	1	1.013	1	94.8	96.2	108.6	109.2	110.9	98.8	122.1	106.5	82.7	97.4	91.2	94.5	92.9	104.6	93.2	97.5	99.7	116	120	116.1	95.1	93.2	96	97.7	88.2	93.9	91	100.4	96.1	99.6	93.7	102.2
O75822	Eukaryotic translation initiation factor 3 subunit J	EIF3J	0.828	1	0.987	1	108.5	114.3	110.5	108.8	113.3	107.2	106.1	107.9	108.3	92.6	95.2	107.1	95.6	99.6	101.2	110	92.6	83.3	88.7	97.1	92.1	89.3	86.6	90.8	97.9	101.2	96.8	97	104.2	94.4	100.1	101.7
P61604	10 kDa heat shock protein, mitochondrial	HSPE1	0.831	1	0.802	1	121.4	121.5	113.5	113.3	118.6	112.2	109.3	115.7	110.3	102.6	101.1	106.1	109.3	105.1	103.6	104	91.2	97.8	93.5	96.7	95.5	95	97.6	93.7	85.3	81.1	81.6	83.2	84.7	86.5	87.6	81.7
P26196	Probable ATP-dependent RNA helicase DDX6	DDX6	1.093	1	1.12	1	99.1	96.7	90.9	93.3	90.9	97.5	96.9	108.4	95.6	106.1	96.2	87.7	86.5	86.3	94.3	95.6	96.6	106.9	104.3	107.1	110.1	104.8	100.9	107.7	95.8	112.4	102.6	108.7	105.3	107.4	97.4	109.8
Q14914	Prostaglandin reductase 1	PTGR1	0.891	1	1.14	1	90	84.6	82.5	87.9	93.1	103.3	87.8	94.9	106.8	108	112.7	111.9	100.9	111.5	100	105.8	80.3	74.2	84.8	82.3	66.5	78.3	96	73	130.3	128.7	112.8	122.2	132.8	122.5	111.7	121.9
Q92879	CUGBP Elav-like family member 1	CELF1	1.072	1	0.963	1	100.1	104	101.5	105.5	99.6	104.4	109.7	110.5	95.5	91.7	87.4	93.7	97.7	94.9	88.6	99.4	106.8	113.4	112.3	112.2	116	111.2	106.8	102.4	96.8	92.6	88	98.6	89.1	88	85.8	95.8
Q05048	Cleavage stimulation factor subunit 1	CSTF1	0.995	1	1.045	1	107.1	99.6	111.1	99.6	94.1	105	109.1	107.4	92.1	95.1	92.3	71.3	86.2	95.4	102.5	109.4	106.5	106.6	115.2	104.4	112.8	96.1	96.4	102	92.4	97.5	108.2	101.1	82.2	95.2	108.2	98.1
Q15363	Transmembrane emp24 domain-containing protein 2	TMED2	1.02	1	0.945	1	103.3	105.2	103.3	99.5	103.7	94.7	109.1	108.4	99.2	86.3	101.4	94.3	97.3	100.6	98.2	98.1	105.3	110.4	112.4	105.4	100.7	112	105.8	102.4	89.3	96.3	97.4	90.9	89.8	94.7	96.1	88.3
P00390	Glutathione reductase, mitochondrial	GSR	0.952	1	1.065	1	89.3	96.4	87.8	84.9	97.9	89	93.5	89.7	101.3	113.8	109.2	112	107.9	109.2	109	103.2	90.9	77.9	84.5	88.6	82.9	84.3	86	87.1	111.4	117.7	121.6	112.9	115.1	117.4	117.5	110.4
P46782	Small ribosomal subunit protein uS7	RPS5	0.961	1	0.982	1	100.1	97.5	96.1	100.4	117.9	108.9	107.9	103.2	103.3	95.9	94.5	99.3	103.1	97.3	104.6	103.5	99	102.5	101.6	96.7	85.1	100.9	96.4	88.7	106.5	105.9	97	103.7	101.9	92	91.4	97.1
Q13724	Mannosyl-oligosaccharide glucosidase	MOGS	0.881	1	0.868	0.194315	120.4	113.9	112	95.7	119.2	116.7	113.7	97.1	94.3	98.1	101.8	111.1	107.9	99.9	99.4	96.4	93.5	97.4	95.7	116.6	90.2	103.7	113.4	103.1	97	84.3	88.9	79.4	77.1	74.4	94.4	93.3
Q01105	Protein SET	SET
P84095	Rho-related GTP-binding protein RhoG	Rhog; RHOG	0.91	1	0.778	1	127.4	116	116.3	124.1	92.1	113.7	128.2	103.4	86	103.6	98.3	95.9	98.7	98.7	101.4	107	105.2	111.9	101.8	103.4	107	106.1	114.3	100	76.2	75.1	83.4	75.4	83.6	75.6	77.4	92.6
P09493-10	Isoform 10 of Tropomyosin alpha-1 chain	TPM1	1.201	1	1.119	1	81.8	65.7	83.1	71.8	80.8	78.7	69.9	94.2	112.2	111.7	93.3	94.8	128.8	123.7	93.4	103.3	89.4	101	103.4	98.6	104	75.6	78.3	92.9	138.1	122.2	120.9	112.1	112.4	129.9	119.3	114.8
Q9GZL7	Ribosome biogenesis protein WDR12	WDR12	1.003	1	1.013	1	97.3	105.1	98.4	102.7					92.3	98.6	104	98.4					100.1	101.5	104.5	93.6					105.3	100.9	98.8	98.4
P13929	Beta-enolase	ENO3	0.966	1	1.067	1	78	78.7	97.2	96.3	93	98.4	96.9	95.4	98.6	109.1	99	110.5	108.2	103	102.5	99.3	99.5	92.4	75.6	86.8	100.7	92.8	86.3	104.2	123.6	126.7	117.9	110.2	104.4	101.9	108.9	104
O95218	Zinc finger Ran-binding domain-containing protein 2	ZRANB2	1.029	1	1.08	1	86.7	90.8	80.7	94.4	94.4	96.3	93.3	103.6	105.5	103.6	105.8	96.9	102.6	94.6	103.2	102.8	96.5	96.5	96.7	97.4	86	96.9	90.4	99.3	102.5	122.5	108.8	114.7	113.8	105.6	102.6	114.4
P04899	Guanine nucleotide-binding protein G(i) subunit alpha-2	GNAI2	1.063	1	0.829	1	101.8	101.8	117.3	108.7	119.7	106.7	123.4	94.2	97.4	94.6	107.1	93.4	97	93.9	84.4	92.4	120.6	116.8	109.4	111.9	146	112.2	119.2	95.3	87.5	81.2	75.5	75	76.2	83.2	77.5	78.8
P08579	U2 small nuclear ribonucleoprotein B''	SNRPB2	1.034	1	0.957	1	110.2	107.3	102.4	100.3	109.6	86.7	98.2	84.8	103.6	89.9	99.2	102.2	102.9	107.2	93.9	87.2	106.9	104.8	98.4	104.8	101.8	93.7	107.8	119.5	97.2	98.5	87.2	87.2	115	95.7	89.3	106.8
P28370	Probable global transcription activator SNF2L1	SMARCA1
Q7Z3K3	Pogo transposable element with ZNF domain	POGZ	1.024	1	1.008	1	93.4	82.5	106.6	119.3	99.3	103.1	111.4	101.4	95.7	102.5	95.1	85.8	97.6	91.5	82.9	95.4	96.4	95.4	122.3	103.8	101.5	105.6	113	112.6	96	108.6	84.8	111.9	103.2	92.9	93	95.9
Q9NTJ5	Phosphatidylinositol-3-phosphatase SAC1	SACM1L	1.042	1	0.943	0.534789	104.6	103.9	103.6	103.1	100.8	96.1	103.7	101.8	109.3	95.4	101	89.1	95.6	97.8	101.3	97.1	104.3	112.6	105.9	110	104.2	113.7	109.4	100.2	86.9	94.6	89.1	86.7	96.4	94.9	89.2	97.8
Q9BRK5	45 kDa calcium-binding protein	SDF4	0.989	1	1.043	1	106.3	110.2	94.3	117.5	114.8	108.9	98.2	111.2	86.7	90.7	93.1	92	104.8	92.9	87.3	75.3	105.3	106.5	108.1	100.5	112.7	113.4	112.8	108.6	86.6	95.3	105.9	101.1	97.2	95.3	78.4	88.4
Q93008	Ubiquitin carboxyl-terminal hydrolase 9X	USP9X	0.985	1	1.007	1	95.9	95.3	92.4	98.7	89.9	104.2	97.4	91.8	102.8	103	102.4	95.1	100.6	106.6	110.8	111	94	93	101.5	100.1	99.5	90.9	91.6	94.4	103.3	112.6	102.4	107.3	115.1	104.1	93.4	98.7
P25786	Proteasome subunit alpha type-1	PSMA1	1.062	1	1.048	1	92.6	91.9	93.1	91.4	94.8	86.9	92.3	81.1	102.3	105.4	98.5	105.4	95.8	98.3	114.5	107.3	103.3	99.2	96.5	93.5	95.6	91.8	99.9	105.1	107.5	102.1	113.4	104	110.8	105.2	110.4	110.1
O60313	Dynamin-like GTPase OPA1, mitochondrial	OPA1	0.983	1	0.955	1	107	104.2	114.1	111.3	108.9	119.7	108.8	106.4	92.9	82.2	92.1	91.9	103	102.5	90.2	87	106.6	107.4	114.8	114.5	102.9	125.9	98.2	93.8	91	82.4	86.5	101.1	91.3	89.3	86	86
Q7L2E3	ATP-dependent RNA helicase DHX30	DHX30	0.916	1	0.897	0.210607	104.2	110.3	109.6	109.6					96.8	101.6	108.3	96.6					94.8	101.6	99.2	109.1					89.3	88.6	94.3	85.9
Q9NSD9	Phenylalanine--tRNA ligase beta subunit	FARSB	0.965	1	1.086	1	85.1	93.8	91.1	96.3	93.3	84.6	74.3	88.4	106	110.9	102.4	110.4	108.5	117.4	89.8	82.6	82.6	84.4	90.8	87.8	79.1	92.4	85.3	115.2	117.3	115.4	109.7	116	116.1	116.9	135	121.1
P20810-6	Isoform 6 of Calpastatin	CAST	0.909	1	1.136	1	82.2	87.6	85.5	84.9	103	104	115.2	107.9	117.8	111.2	109	93.2	76.3	87.6	101	126.3	80.6	97.9	87.2	85.4	75.8	94	57.2	99.3	119.2	119.2	115.7	123.2	86.9	117.5	124.2	123.7
P53597	Succinate--CoA ligase [ADP/GDP-forming] subunit alpha, mitochondrial	SUCLG1	0.887	1	0.839	1	99.1	110.1	111.9	113	110.1	119.7	114.1	106.2	102.4	107.6	105.6	102	108.4	104.3	101.4	100.9	96.7	104.2	99.9	95.8	98.2	98.8	101.5	94.3	85.3	91.7	89.4	85.4	86.1	81.4	87.3	87.2
Q9P0L0	Vesicle-associated membrane protein-associated protein A	VAPA	0.93	1	0.883	1	110	107.8	107.7	107.8	117.8	106.9	113.1	116.4	90.6	100.5	101.8	93.7	103.9	94.8	100.4	111.2	105.8	110.3	99.1	105.4	93.8	101.3	101.1	95.6	84.7	92.9	92.9	89.2	77.4	84.8	88.3	93.2
Q9C0J8	pre-mRNA 3' end processing protein WDR33	WDR33	0.981	1	0.989	1	105.8	109.2	103.2	110.2	102.1	105.6	117.8	106.6	94.4	99	90.1	92.1	82.4	100.4	88.6	107.9	116.3	104.4	102.2	103.6	104	106.3	106	102	92.4	90	90.8	96.2	95.9	87.2	92	95.2
O14818	Proteasome subunit alpha type-7	PSMA7	1.159	1	1.055	1	87.5	85.9	84.8	83.1	87.1	92.7	84.2	97.3	97	102.2	105.6	102.8	104.4	103.1	105.7	102	104.8	99.4	103.3	97.3	91.8	99.1	101.1	101.8	111.6	106.5	112.7	115.4	106.4	107.8	109.4	106.2
O14936	Peripheral plasma membrane protein CASK	CASK	1.117	1	0.976	1	106.9	90.4	114.4	108	94	97.9	95.2	113.4	91.7	102.4	93.5	79.6	91.9	104	93.6	87.1	118.7	93.8	113.5	118.3	115	116.1	105.7	105.3	76.1	87	86.8	118.8	102.9	88.6	92.5	96.9
Q9GZY8	Mitochondrial fission factor	MFF	1.02	1	0.932	1	94.4	99.2	95.9	100.3	108.4	104.3	106.5	100.4	92.7	106.2	97.6	102.1	87.1	116.1	92.8	110.6	106.2	110.4	113.5	111	97.7	98.5	97.7	90.4	92	93.9	93.1	91.4	93	103.1	92.9	100.6
Q969V3	BOS complex subunit NCLN	NCLN	0.966	1	0.927	1	110.4	99.4	104.1	106.7	115.1	117.3	113.9	102	116.2	95.9	101.9	94.2	102.5	94	94.4	91.4	114.2	104.8	92.1	104.9	92	107.4	87.1	112.5	94.3	87.4	89.1	84.3	111.2	81.9	83.6	93.7
P06865	Beta-hexosaminidase subunit alpha	HEXA	1.056	1	0.971	1	105.9	107.3	101.2	105.2					87.2	94.3	96	93.7					114.8	115.8	108.2	103.1					90.6	92.2	94.6	89.9
Q9UBE0	SUMO-activating enzyme subunit 1	SAE1	1.089	1	1.522	0.533451	68.4	69.8	78.7	74.6	75.4	82.4	72.4	83.8	106.3	97.7	103.5	88	93.2	93.2	110.4	87.5	77.3	83.1	80.2	94.8	60.7	91	75.6	97.5	149.2	145.4	134.9	148	136.7	145	144.3	150.9
Q08170	Serine/arginine-rich splicing factor 4	SRSF4	1.044	1	0.959	1	96	95.6	102.8	102.4	108.3	100.9	92	98.8	103.8	101.6	98.9	105	103.2	93.3	94.8	92.9	104.5	98.6	104.7	106.8	100.1	102.9	106.4	104	100.3	95	95.5	88.4	96.7	109.8	107.7	88.3
Q15738	Sterol-4-alpha-carboxylate 3-dehydrogenase, decarboxylating	NSDHL	0.902	1	0.842	0.216821	108.3	114.2	107.8	112.8	111.8	113.1	111.3	115.4	101.7	98.5	101.1	95.2	101.9	96.3	97.1	109.8	108.1	107.1	101.7	99.2	100.7	100.9	111.9	98.9	88.1	84.7	87.9	83.4	81.9	81.9	85.4	81.6
P61916	NPC intracellular cholesterol transporter 2	NPC2	0.988	1	0.931	1	104.9	106.3	110.1	113.2	110.4	109.4	107.6	106.4	95.7	91.9	96.8	96.9	100.7	97.4	97.8	91.1	100.6	110.8	106.7	107.8	111.9	107.7	95.8	94.9	88.3	87.8	89.2	92.9	96.5	92.5	88.7	91.2
O43592	Exportin-T	XPOT	1.02	1	1.25	1	78.7	78.8	84.9	84.5	80.7	73.1	85.1	82.9	103.8	104.2	104.9	95.7	106.8	105.9	118.6	88.2	82.3	86.2	84.6	87.6	80.4	94	81.6	77.2	129.5	133	131.9	129.4	134.6	127.6	140.7	122.8
P62805	Histone H4	H4C1; H4C11; H4C12; H4C13; H4C14; H4C15; H4C16; H4C2; H4C3; H4C4; H4C5; H4C6; H4C8; H4C9	1.027	1	0.88	0.000781713	97.8	95.3	98.8	98	105.4	96.3	106.7	93.9	106.8	104.1	107.2	107.9	111.5	101.7	110	117	99.4	101.7	102.9	102.9	89.5	101.7	97.5	95.3	97.5	87.9	94.1	97.7	98.5	95.2	89.3	90.5
P39019	Small ribosomal subunit protein eS19	RPS19	1.082	1	1.032	1	103	94.7	96.3	93.4	89.4	92.9	86.6	100.5	104	100.5	100	91	93.4	104.2	100	96.2	108.1	90.8	110.6	98.9	99.5	104.1	101.8	101.6	104.6	101.8	101	101.3	97	109.8	112.1	110.9
Q7Z2T5	TRMT1-like protein	TRMT1L	1.097	1	1.066	1	92.9	93.3	91	97.1	92.6	98.2	97.2	104	98.4	96.1	100.5	91.5	98.4	97.4	95.9	85	102.2	108.4	102.8	110.8	105.4	103.4	102.5	113.6	104.4	104.9	102.4	103.5	97.3	105	101.3	102.8
P27695	DNA repair nuclease/redox regulator APEX1	APEX1	0.992	1	1.421	0.0169459	95.1	94.6	95.5	94	71.4	70.7	69.1	84.8	77.5	103.7	81.2	98.5	120.6	90.9	98.9	71.2	87.8	70.7	99.2	70	89.3	99.2	81.2	98.9	135.9	139.3	137.9	119	133.1	114.8	183.2	122.7
P49755	Transmembrane emp24 domain-containing protein 10	TMED10	1.041	1	0.978	1	115	105.8	101	98.1	108.8	104.9	99.1	94.4	100.1	95.3	92.7	103	109.3	92.7	96.9	88.8	99.9	106.5	107.7	101.9	110.7	109.4	102.7	111.1	95.2	94.7	90.1	93.3	91.1	96.3	85.8	97.8
P28331	NADH-ubiquinone oxidoreductase 75 kDa subunit, mitochondrial	NDUFS1	0.794	1	0.8	1	124.4	123	120.3	117	123	111.4	114.9	147.2	102.2	96.7	104.5	101	91.3	104.4	96.7	109.6	97.9	95.2	94.9	94.1	90.1	100.3	98.6	107.9	81.5	82.5	81	83.7	67.3	74.1	80.1	83.3
Q8IVF2	Protein AHNAK2	AHNAK2	1.022	1	1.021	1	107.1	107.4	107.7	109.5	100.9	106.1	102.7	105.1	84.3	88.9	91.3	94.3	87.8	101.5	99.1	91.1	109.5	110.2	108.4	111.1	105.4	113.7	106.8	104.2	93.1	93.2	93	91.1	84	100.8	94.5	96.1
Q9UKF6	Cleavage and polyadenylation specificity factor subunit 3	CPSF3	0.999	1	1.051	1	106.1	112.1	98.6	99.4	100.9	104.2	88.3	118.8	95.2	90.7	98.8	100.5	93.7	93.6	83.7	101.2	106.8	100.2	99.3	100.9	106	94.1	104.1	112.3	89.8	95.7	102.8	103	109	99.8	91.8	98.7
P26373	Large ribosomal subunit protein eL13	RPL13	1.035	1	1.002	1	93.3	88.3	90.5	91.5	89.4	87.7	91.2	93.4	110.9	107.8	105.2	107.3	100.9	107.4	104.2	111.5	98.2	92.3	91.7	93.3	96.7	94.7	94.9	89.8	114.6	103.8	107.4	103.8	107.9	104.9	110.4	115.2
O60306	RNA helicase aquarius	AQR	0.897	1	0.962	1	96.8	145.1	95	100	110.6	110.6	108.1	120.1	76.3	126.6	105.6	69.7	89.7	97.3	100	106.2	84.9	87.7	97.8	98.3	103.9	104.5	92.1	103.6	97.9	106.3	111.9	100.1	82.3	89.2	90	91.9
O95602	DNA-directed RNA polymerase I subunit RPA1	POLR1A	0.98	1	0.969	1	107.2	99.2	98.3	102.1	106.6	107	121.3	115.2	93.6	96.2	96.1	101	95.7	93	101	106.5	107.2	106.8	109.5	101.9	96.7	104.9	104.5	88.9	98	96.3	94.3	92.2	87.1	90.2	97.8	83.6
Q7Z4V5	Hepatoma-derived growth factor-related protein 2	HDGFL2	1.089	1	1.114	1	90.9	91.2	87.7	92.7	95.4	95.4	101.2	80.5	97.3	93.1	101.5	93.3	93.7	99	105.9	118.5	98.9	98.6	99.9	100.3	103	84.1	101	102.4	108.9	116.3	119.6	109.8	97.4	115.7	100	106.9
P20340	Ras-related protein Rab-6A	RAB6A	1.078	1	0.923	1	98.4	103.2	108.9	101.2	95.1	98.2	97.6	107.4	100.2	98.8	100.8	97.2	95.6	97.5	97.1	98.7	105.1	117.3	107.3	107.9	100	118.7	109.2	93.9	84.8	92	87.8	89.1	97.8	107.4	87.4	98.4
Q32P28	Prolyl 3-hydroxylase 1	P3H1	1.011	1	1.021	1	109.7	108.3	108.6	103.6	104.4	113.8	99.6	110.2	94.4	91.7	93.6	92.6	82.3	90.8	91.8	99.5	108.4	99.2	110.8	117.1	112.4	106.1	104.2	112	95.8	81.7	86.5	97.8	94.7	97.7	93.5	87
P28799	Progranulin	GRN	0.98	1	0.89	0.32726	113.2	112.9	134.2	120.8	115.1	125.8	122.4	106.4	87.5	88.7	89.8	81.8	86.7	74.5	93.6	85.9	116.6	114.5	114.3	117.8	124.6	114.3	122.4	112.5	76.7	83.2	69.9	78.3	75	70.9	86.2	83.6
Q6NUK1	Mitochondrial adenyl nucleotide antiporter SLC25A24	SLC25A24	1.328	1	0.953	1	82.1	81.1	82.3	95.2	80.2	86.4	91	103.1	106.6	111.1	108.1	99.9	100.1	102.5	105.1	95.3	117.8	116	102.2	111.3	107.4	112.6	105.2	115.1	90.8	94.7	102.2	98.7	92.7	99.1	101.3	103.1
P49257	Protein ERGIC-53	LMAN1	1.158	0.825812	0.97	1	102	90.1	89.3	99.1	95.3	93.2	103.9	96.3	100.7	99.6	99.5	89.9	101.6	90.8	95.6	97.3	110.5	118.5	110.3	115.5	111.6	111.7	102.7	109.3	92.8	91.1	98.7	92.3	98.3	90.5	98.1	103.7
P61158	Actin-related protein 3	ACTR3	1.091	1	1.041	1	97.1	92.7	103.4	94.6	90.7	91.2	92.4	96	101.4	100.3	97.9	100.7	103.4	97.8	100.8	90.4	98.3	103.2	102.2	102.2	97.3	102.5	101	104.5	98.6	99.6	104.4	103.4	108.2	104.7	108.2	110.9
Q9UBQ0	Vacuolar protein sorting-associated protein 29	VPS29	1.059	1	1.091	1	86.7	93.1	90.4	103.2	78.9	92.5	80	81.1	98.6	100.5	107.2	103.3	103.9	111.1	103.9	104.1	97.4	91.7	91.8	94.5	92.7	93	100.7	95.8	108.7	111.4	105.4	116.1	119.1	120.1	115.3	108
P61421	V-type proton ATPase subunit d 1	ATP6V0D1	1.016	1	0.985	1	104.4	104.5	105.4	101.3	98.9	108.2	107.9	99.3	96.1	92.9	100.1	92.2	96.2	90.8	95.3	100.5	112.6	108.8	100.7	109	117.6	103.6	97.2	98.8	94.4	89.5	93.8	94.4	94.1	96.1	91.2	104.2
Q9BPW8	Protein NipSnap homolog 1	NIPSNAP1	0.928	1	0.95	1	114.1	102.6	99.6	117.3	111.2	103	108.4	110.8	98.6	101.6	98	95.5	103	93.5	103.1	81.8	102.9	100.7	94.6	106.4	89.4	114.3	94.7	114.2	92	87.2	91.1	98	94.7	94.9	79.7	103.2
Q15019	Septin-2	SEPTIN2	1.062	1	1.139	0.174404	84.4	87.2	83.4	88.3	90.6	86.6	90.5	90.3	97.6	106.5	100.5	102.8	96.7	97.3	107	102.6	97.1	92.5	96.5	98.5	85.7	93.4	93	93.1	119.4	115.1	116.2	114	113.9	133.2	109.8	116.3
Q8N766	ER membrane protein complex subunit 1	EMC1	1.059	1	0.958	1	106.4	102.7	107	108.9	101.9	98.4	98.7	95.4	89.4	92.6	99.9	97.6	91.5	101	87.1	113.7	109.6	107.1	103.2	110.1	115.9	104.2	109.9	101.4	88.4	90.9	88.2	98	93	90.6	106.1	91.3
Q6PJT7	Zinc finger CCCH domain-containing protein 14	ZC3H14	1.045	1	1.015	1	101.3	102.9	107.5	105.8	103.3	106.7	103.7	104.5	91.7	96.8	97.4	80.8	94	93.1	89.1	95.3	104.3	107.2	110.5	114.6	100.7	114.8	106.3	112	88.9	91.2	95.4	103.7	94.5	96.7	89.6	95.7
Q12907	Vesicular integral-membrane protein VIP36	LMAN2	1.065	1	0.966	1	98.9	100.2	107.6	101.2	102.8	104.9	106.5	116.6	86.3	97.3	98.2	97.2	94.7	88.9	97.3	93.8	100.3	107.1	113	109.4	112.8	111.8	112.1	104.1	92.3	97.4	98.5	95.4	89.2	93	81.8	89.6
Q9Y6G9	Cytoplasmic dynein 1 light intermediate chain 1	DYNC1LI1	1.017	1	0.994	1	90	92.4	95	100.5	94.5	97.1	84.7	114.7	105.2	104.1	95.7	113	90.1	110.5	120.4	103	94.1	95.2	92.8	99.1	97.8	104.6	97.7	86.7	107.3	107.6	104.8	103.3	92.8	105.1	103.2	97.3
Q15274	Nicotinate-nucleotide pyrophosphorylase [carboxylating]	QPRT	1.021	1	1.119	1	82.4	84.5	83.5	80.9	87.4	82.7	79.5	82.8	111.9	107.5	109.6	110.2	113.6	109	106.9	114.7	78.8	82.4	83.1	87.3	85.9	87.5	86.4	79.3	131.7	123.1	122.8	120.3	124.1	128.7	119.9	111.7
Q14254	Flotillin-2	FLOT2	1.076	1	0.861	1	101.6	104.3	108.3	112.4	108.8	105.3	106	109.8	97.7	99.2	97.6	96	94.1	95.7	101.1	91.1	116.1	115.9	105.9	103.9	115.6	116.7	113.9	115	84.8	83.2	82.8	90.3	83.4	82.8	85.3	75.5
Q96TC7	Regulator of microtubule dynamics protein 3	RMDN3	1.017	1	1.001	1	92.4	107.1	110.3	111.3	96.2	112	102.4	100	100.1	94.4	94.1	89.9	100.1	88.5	98.3	92.2	104.8	105.6	108.2	107.4	96.8	97.7	118.3	111.8	86.5	93.6	95.1	99.2	92.2	106.9	95.1	91.3
Q9UGI8	Testin	TES	0.896	1	1.036	1	84.5	96.9	92.8	96.9	93	94.7	97.5	97.7	106	112.1	107	108.9	100.5	114.1	110.4	103.7	85.4	87.3	85.8	91.2	89.9	82.7	85.2	85.9	107.7	108.3	114.3	115	116.3	110.2	113.4	105
Q08380	Galectin-3-binding protein	LGALS3BP	0.961	1	0.989	1	106.9	117.2	105.3	106.5	103.1	116.6	114.9	113.7	86.1	94.2	91.3	107.5	90.4	89.4	91.7	92.3	106.7	104.1	105.8	105.4	108.5	109.1	101.4	106.2	96	96	83.7	87.4	87.1	81.8	93.8	100.1
O60749	Sorting nexin-2	SNX2	1.043	1	1.03	1	92.3	91.2	93.7	90.5					101.2	107.6	101.4	108.9					89.5	93.2	98.2	101.7					106.3	105.6	109.9	108.9
P82663	Small ribosomal subunit protein mS25	MRPS25	0.915	1	0.859	0.480481	109.9	105.7	111.3	108.8	110.8	112	109.4	112	106	100.5	112.9	93.6	98.7	105.4	106.5	99.2	100.6	93.3	93.3	101.4	90.5	103.9	109.1	101.3	86.6	93.5	90.2	92.3	79.1	83.9	94.8	83.5
Q9Y6N5	Sulfide:quinone oxidoreductase, mitochondrial	SQOR	0.963	1	0.932	0.428621	111.5	97.5	100.1	113.4	108.9	105.6	111.3	104.8	108.3	97.6	92.7	97.5	101	120.2	104.8	92.9	91.6	103.7	103.2	112.3	90.5	103.4	98.6	112.2	83.2	93.3	95.9	98.3	83.7	73.9	96.3	91.8
Q9NZL9	Methionine adenosyltransferase 2 subunit beta	MAT2B	0.847	1	1.22	1	88.1	68.5	68.5	69.7					108	99.8	125.8	129.7					51.6	58.1	58.9	79.7					185.2	163.5	123.8	121
Q6PI48	Aspartate--tRNA ligase, mitochondrial	DARS2	0.888	1	0.814	1	110.8	124.2	105.9	113.9	112	116.9	108.3	105	107.4	98.5	108.5	96.2	114.2	112	103.7	94.3	98.5	99.4	99.5	93	99.7	99.8	97.5	94.5	88.4	85.9	88.1	81.7	86	84.9	84.9	86.2
P22102	Trifunctional purine biosynthetic protein adenosine-3	GART	0.914	0.382551	0.96	1	94.4	95.5	96.1	95.1					114.5	110.7	111.1	104.3					87.6	94.5	82.7	86.7					105.7	108.2	105.8	107.1
Q13247	Serine/arginine-rich splicing factor 6	SRSF6	1.342	0.569149	1.019	1	116.9	113.6	65	86.5	77.7	86.7	84.1	66	94.1	106	105.8	90.2	94.3	93	111.6	107.3	114.5	114.9	103.5	131.7	72	114.4	101	130.4	101.2	79.8	92.6	83.7	121.7	102.3	119.6	117.9
P45974	Ubiquitin carboxyl-terminal hydrolase 5	USP5	1.018	1	1.134	0.106872	88.9	76.8	87.2	85.1	76	88.8	85.9	96.3	100.9	112.6	104.2	108.5	118.5	100.9	109.1	97.4	86.1	96.6	82.1	93	75.7	90.2	90.6	82.3	122.2	117	121	117.8	120.8	114.1	120.3	133.1
O94842	TOX high mobility group box family member 4	TOX4	1.046	1	0.93	1	106.5	108	105	88	97.9	99.3	96	112	100.5	97.6	104.9	94.2	94.4	99.9	97.9	91.5	106.4	105.8	104.5	105.5	107.6	107.2	111.4	113.3	101.3	91.5	88.3	91.9	88.9	90.3	89.2	103.5
P11766	Alcohol dehydrogenase class-3	ADH5	0.994	1	1.036	1	88	79.1	89.2	90.3	84.8	87.6	91.7	84.7	117.6	123.7	111.7	95.9	112.8	126.9	107.1	98.2	76.6	96	88	87.1	85.2	100.6	87.5	85.7	127.2	123.9	112.4	93.2	97.1	120.7	109.2	120.2
P47755	F-actin-capping protein subunit alpha-2	CAPZA2	1.011	1	1.157	1	87.5	81.4	98.4	118.8	83.1	105.8	101.7	96	90.7	89.5	85.4	109.8	88.2	107.6	100.1	105.3	101.3	92.5	92.9	101.5	107.5	98.7	87.2	97.8	109.4	122	107.9	111.1	97.7	114.5	92.1	116.7
P52292	Importin subunit alpha-1	KPNA2	1.126	0.348822	0.974	1	96.7	108	106.4	111.2	100.9	109.1	107	111	82.5	85.8	97.9	76.9	92.7	88.7	91.5	86.3	116.5	121.5	125.9	128.3	105.2	122.1	114	120.6	89.6	83.2	83.1	86.6	82.4	84.3	86.1	98
O15372	Eukaryotic translation initiation factor 3 subunit H	EIF3H	1.055	1	1.047	1	93.5	96.6	94.1	94.6	79.5	110.8	115.1	92.6	88.2	90.3	94	83.5	111.8	89.7	79	109.6	96.2	97	91.7	102.6	98.2	108.9	100.9	118.6	94.3	148.2	92.2	143	111.7	87.6	94.1	91.7
O95235	Kinesin-like protein KIF20A	KIF20A	1.15	1	1.041	1	102.9	109.5	106.6	105.8	106.9	104.8	111.2	96.6	82.2	81.2	87.8	80	78.8	83.8	99.1	85.2	118	124.4	119.9	127.9	118.4	133.8	119.3	126.2	84.2	92.8	85.8	91	81.6	91.1	86.9	76.3
Q96C36	Pyrroline-5-carboxylate reductase 2	PYCR2	0.923	1	0.831	0.0147301	113.6	104.9	111.5	115	109.3	108.2	111.4	108.6	99.5	99	100.7	105.8	97.6	105.5	115.4	95.3	107.1	99.3	97.2	95.6	112.6	104.6	94.9	104.8	82.6	92.1	93.7	82.3	87.6	80.6	83.8	79.8
P07951	Tropomyosin beta chain	TPM2	1.233	0.143143	1.073	1					93.4	88.8	80.2	69					100.7	104.8	92.3	107.5					113.6	101.7	100.6	106.4					107.7	104.9	115.7	112.7
Q96HE7	ERO1-like protein alpha	ERO1A	1.04	1	0.959	1	101.2	95.1	110.7	98	118.8	78.8	65.5	119.1	102.1	98.7	97.9	106	107.8	56	66.8	116.5	104.5	102.5	102.8	97.3	116.6	87.4	137.8	104.4	94.7	89.7	101	97.9	104.8	153.2	72.5	93.9
P30519	Heme oxygenase 2	HMOX2	0.996	1	0.894	1	105.9	112.5	119.8	102.4	103.6	111.1	108.4	103	100	91.3	94	91.3	93	102.7	103.5	105.5	110	102	99.3	109.4	104.5	106.1	107.3	109.2	84.9	80.7	95.1	101.2	85.8	88.1	87.6	80.6
P09661	U2 small nuclear ribonucleoprotein A'	SNRPA1	1.035	1	0.985	1	103.8	103.5	97.2	106.1	105.1	109.9	96.5	98.8	106.1	95.2	97.2	85.3	94.8	98.2	97.6	100.6	106.7	108	98.3	109.9	108	95.8	109.7	96.4	99	88.5	102.8	92.3	94.1	106.7	97.9	89.8
Q9ULW0	Targeting protein for Xklp2	TPX2	1.125	1	0.971	1	105	102.6	103.2	99.6	87.8	110.5	93.5	92.5	91.5	88.5	95.9	90	97	105.6	94.5	71.4	113.9	113.6	117.8	109.9	101.7	118.9	136.6	113.1	89.9	99.8	94.4	84.5	90.6	88.1	79.6	118.6
O95861	3'(2'),5'-bisphosphate nucleotidase 1	BPNT1	0.905	1	1.071	1	87.7	90.4	90	98.1	85	89.7	73	95.6	105.3	104.5	110.5	115.6	110	107.9	113.3	120.6	78.6	81.2	86.4	80	81.5	77.3	82.6	90.3	114.8	115.6	121.8	119.6	115.6	118.5	117.9	121.1
Q9BQ39	ATP-dependent RNA helicase DDX50	DDX50
Q99805	Transmembrane 9 superfamily member 2	TM9SF2	1.243	1	0.947	1	101.1	104.4	98.1	96.6	90.9	95.2	89.3	100.8	95.8	94.6	92.4	92.8	100.2	94.2	95.2	85.8	125.7	121.2	110.8	114.7	116.3	126.3	120.7	126.6	81.1	87.1	89.5	94	84	89.3	90.2	94.9
Q96CM8	Medium-chain acyl-CoA ligase ACSF2, mitochondrial	ACSF2	0.923	1	0.935	1	113.3	106.3	110.9	111.4	104.1	101.9	108.6	115.2	91.2	104.4	102.1	90.8	94.9	96.6	99.4	105.6	99.8	102.5	95.7	97.5	100.1	105.4	107.8	104.9	93.8	89.6	97.2	93.7	88.3	90	93.2	84
P11532	Dystrophin		1.142	1	0.992	1	95.5	99.5	90.3	88.4	87.3	83.8	90.1	98.8	104	99.1	93.9	106.7	97.3	104.9	104.4	103.7	112.6	92.8	97.7	113.1	103.7	102.3	110.8	99.4	102.4	97.7	103.6	102.6	99.5	105.8	104.7	103.5
Q9UN86	Ras GTPase-activating protein-binding protein 2	G3BP2	1.056	1	1.052	1	94.8	98.1	91.5	102.1	109.1	107.4	107.3	112.9	91.9	86.6	102	92.6	90.3	93.3	92.2	95	113.1	109.3	106.5	111.8	117.3	112.6	102.6	100.7	98.7	99.7	97.5	103.7	90.1	97	84	88.4
P62280	Small ribosomal subunit protein uS17	RPS11	1.13	1	1.01	1	81.8	92.8	87.9	84.4	100.1	85.3	76.1	99.3	107	109.2	97.8	97.6	105.5	113.6	113.5	103.7	106.8	94	98.8	103.9	92.3	96.8	101.5	78.4	107.6	107	118.4	105.1	106.3	109.1	125.5	93
O43747	AP-1 complex subunit gamma-1	AP1G1	1.068	1	1.063	1	96.8	97.9	93.8	105.2	109.8	96	84.7	92.1	94.2	99.1	95.9	94.2	101.5	88.6	97.4	101.4	98.5	105.2	104	105.4	108.5	101.9	99.7	94.3	102.4	101.3	100.5	105.5	112	103.1	102	107
Q8NFH5	Nucleoporin NUP35	NUP35	0.949	1	0.982	1	98.3	107.7	105.1	115.1					97.8	88.6	94.8	105					107.4	99.1	94	103					91.5	97.7	87.8	107.1
Q15717	ELAV-like protein 1	ELAVL1	1.011	1	0.926	1	111	108.6	103.4	104.3	115.4	104.2	89.5	109.3	100.4	97.9	104.5	86.8	94.7	91.1	111.9	81.6	105.9	110	107.3	107.9	86.6	108.2	101.4	130.6	87.4	92.7	90.9	81	84.8	81.6	112.1	97.1
Q9BQE5	Apolipoprotein L2	APOL2	0.904	1	0.955	1	109.9	110.8	108.3	111.8	108.3	106.7	105.6	110.1	99.3	98.2	98.4	94	101.3	99.5	105.1	98	100	106.3	97.4	100	100.9	95	92.6	96.6	97.3	85.9	91	91.5	95.9	95.6	95.5	93.4
Q9NY33	Dipeptidyl peptidase 3	DPP3	1.032	1	1.057	1	73	86.3	102.5	92.5	87.1	79.3	83.7	99.7	107.6	104.1	101.1	112.8	112.9	113	106.9	112.1	85.2	92.8	83.3	98.6	88.2	70.2	92.3	90.7	104.1	110.3	123.8	122.1	110.1	97.5	125.8	130.4
P01889	HLA class I histocompatibility antigen, B alpha chain	HLA-B	0.957	1	0.853	1	110.5	108.5	112.9	110.2	103.8	97.1	110.6	116.4	100.5	89.1	93	98.1	87.9	99.5	105.7	104.3	117.2	112.9	106.7	104.5	104.4	101	128.9	101	84	84.5	81.2	86.2	73.1	87.2	98.9	80.2
A0A0B4J2D5	Putative glutamine amidotransferase-like class 1 domain-containing protein 3B, mitochondrial		0.912	0.254263	0.86	0.0338313	106.7	115.3	108.8	113.3	115.9	110.5	109.2	116	93.6	100.2	99.1	100.6	104.9	103.3	93.4	109.3	93.7	100.7	105.1	101.2	102.9	105.4	103.3	90	85.9	86.9	93	96	82.7	88.9	83.7	80.6
Q7Z7K6	Centromere protein V	CENPV	0.998	1	0.942	1	110.1	112.5	90.3	101	97.6	103.1	97.3	111.8	106.5	83.6	97.9	104.6	88.9	93.9	100	104.5	104.8	101.4	101.6	109.4	102	85.3	100.3	120.5	91.4	87.2	92.1	105.6	106	93.1	102.5	93.3
Q9BVP2	Guanine nucleotide-binding protein-like 3	GNL3	0.94	1	1.026	1	106.1	101.3	99.8	105	131.4	102.2	113.6	122.6	98.2	99.3	98.7	92.1	95.3	102.1	73.8	74.5	101	99.2	97.6	102.3	113.8	87.8	99.2	92.9	102.4	98.7	98.9	99.6	97.3	105.8	76.7	111
P28074	Proteasome subunit beta type-5	PSMB5	1.137	1	1.041	1	101.3	92.4	92.2	81.5	85.5	89.2	75.8	86.1	103.1	104.1	99	106.3	107.5	97.5	104.3	107.7	102.8	97.5	101.7	93.1	108.5	110.1	96.7	94.6	110.6	107.7	101.1	105.7	99.2	116.9	109.3	111.2
P06493	Cyclin-dependent kinase 1	CDK1	0.97	1	1.048	1	89.5	90.3	99.8	98.7					105.6	106	102.5	97.8					91.7	91.4	97.4	91.2					107.5	112.4	109.2	108.8
O15127	Secretory carrier-associated membrane protein 2	SCAMP2	1.226	1	0.925	1	75.2	72.7	73.4	94.9	119.5	115	94.8	116.8	98.1	82.8	84.1	96.9	101.5	87.3	93.1	103.5	136.5	128	132	118.5	91.8	114	114.2	107.9	101.6	83.2	108.1	113.8	83.1	86.3	82.1	89.3
Q16401	26S proteasome non-ATPase regulatory subunit 5	PSMD5	0.993	1	1.077	1	90.2	95	90.3	106	83.4	82.6	85.1	90	108.9	97.7	105.5	104.7	81.1	98.1	112.4	112.8	83.8	77.5	90.8	103.7	88.2	83.9	112.9	90.9	124.5	97.5	112	111.9	105.8	117.7	140.6	114.4
P19784	Casein kinase II subunit alpha'	CSNK2A2	0.998	1	0.846	1	74.8	103.8	122.6	104.9					111.9	112.2	103.1	90.7					109.7	108.2	100.2	96.2					85.4	98.3	81.1	96.7
P36542	ATP synthase subunit gamma, mitochondrial	ATP5F1C	0.956	1	0.909	1	104.1	110.9	105.7	114.1	111.8	131.2	103.4	97.4	101.2	92.7	103.3	95.6	104.2	105	96.6	86.1	102.3	103.8	103.5	103.5	114.1	106.2	84.3	93.2	90.4	89.4	86.1	93.3	82.1	97.8	100.2	86.3
Q9H2P0	Activity-dependent neuroprotector homeobox protein	ADNP	0.973	1	0.955	1	114.4	120.4	91.1	93.6	95.8	114.8	102	115	106.9	109	74.5	81.5	98.4	100.3	95.5	96.9	95.4	108.4	116.7	115.1	109.7	102	101.9	97.6	92.2	65.8	94.4	120.7	90.5	97.7	87.6	94.3
P09211	Glutathione S-transferase P	GSTP1	1.072	1	1.107	0.247953	75.3	82.2	78.6	87.9					108.6	114.2	111.8	106.3					87.9	84.5	82.7	89.9					122.9	121	119.7	126.6
Q86YQ8	Copine-8	CPNE8	1.137	0.928031	0.968	1	95.4	93.8	102.7	100.4					97.6	101.5	95.6	95.5					115.8	97.5	111.7	110.9					104.3	95.8	91.3	90
O00233	26S proteasome non-ATPase regulatory subunit 9	PSMD9	0.941	1	0.972	1	92.3	95.7	93.4	97.9	92.7	91	90.7	90.2	116.3	106.3	116.8	103.4	111.5	108.7	112.1	110.2	83.8	85.1	95.6	86.3	85.2	88.7	88	87.7	102.7	104.7	106.5	113.3	113.4	107.6	107.9	114.3
Q00059	Transcription factor A, mitochondrial	TFAM	0.854	0.577593	0.818	0.215261	115.1	108.5	118.6	109.5	113.7	124.6	111.2	104	104.7	101.9	99.9	107.8	114.8	105.5	105.2	109.8	95	95.9	98.3	96.2	90.8	85.3	97.2	96.7	89.3	85.7	87	86.6	84.2	81.7	89.6	85.7
Q8IWA0	WD repeat-containing protein 75	WDR75	1.049	1	0.964	1	102.9	113.7	99.1	111.5	100.7	115.1	97.6	90.1	90.6	94.1	100.5	90.1	90.4	98.6	99.4	94.8	98.7	105.6	115.3	107.5	113.8	105.2	109.4	106.2	88.2	88.5	93.6	100	110.6	84.8	86.2	97.1
Q14257	Reticulocalbin-2	RCN2	1.088	1	1.013	1	99.8	102.5	99.5	98.8	101.8	104.9	104.6	96.7	95.8	95.5	92.3	92.7	89.3	92.7	98.1	99.2	112.9	111.7	106.8	110.4	106.1	108.8	113	107.6	96.6	95.2	94.2	95.5	90.3	99.4	89.2	98.5
Q99497	Parkinson disease protein 7	PARK7	0.909	0.610021	1.024	1	93.2	89.3	87.2	78.7	88.8	83.9	89.8	94.6	118.7	115.5	114.2	114.4	103.4	114.1	112.6	114.7	76.5	76.5	82.4	82.3	79.2	79.6	86.9	91.5	122.5	113.8	118.8	116.2	110.3	117.8	111.1	121.9
Q969X5	Endoplasmic reticulum-Golgi intermediate compartment protein 1	ERGIC1	1.038	1	0.861	1	103	102.7	105.2	100	96.8	99.3	110.4	121.9	103.1	100.3	102.7	103.2	98.2	97	105.3	100.2	107.8	111.1	104.1	100.6	98.6	110	105.6	114.1	82.5	88.7	92.4	92.8	81.8	89.6	84.9	86.2
P50897	Palmitoyl-protein thioesterase 1	PPT1	1.055	1	0.878	1	104.5	95.5	99.4	112.5	101.5	92	110.7	103.1	101.2	104.5	104	101.6	89	81.5	88	110.1	110.1	105.7	105.7	110.3	136.1	116.1	74	105.9	87.7	87.9	79.5	90	83	112.2	106.2	90.8
Q9BTZ2	Dehydrogenase/reductase SDR family member 4	DHRS4	1.046	1	0.927	1	105.4	104.2	103.3	106.4	92.5	101.9	101	97.8	96.6	95.1	100.3	92.2	101.2	105.9	100.2	105.7	105.4	108	100.6	107.8	103.3	106.8	114.3	108	92.9	95.5	93.3	92.9	102.8	87.7	87.4	83.6
Q58FF6	Putative heat shock protein HSP 90-beta 4	HSP90AB4P
P24539	ATP synthase F(0) complex subunit B1, mitochondrial	ATP5PB	0.961	1	0.765	1	107.3	101.3	105.6	110.4	107.5	112.4	110.2	99	105.3	106.8	110.1	110.2	103.2	102.2	111.9	117.2	106.4	101.7	103.4	103.1	101.6	105.4	112	87.5	78.8	84.1	79.7	85.7	86.4	83.1	82.9	77.5
P48735	Isocitrate dehydrogenase [NADP], mitochondrial	IDH2	0.883	0.492795	0.859	0.271261	126.2	111.1	106.3	108.9					97.6	105.5	95.6	109.9					106.9	89.3	96	98.3					86.8	87.5	91.2	82.9
O00232	26S proteasome non-ATPase regulatory subunit 12	PSMD12	1.097	1	1.051	1	76.9	86.4	85.7	91.3	97.9	92.2	89.7	110	105.4	103.7	96.5	104.4	111	107.2	91.5	78.7	93.4	100.9	109.1	106.9	117	93.5	95.1	97.8	110.3	102.8	116.3	110.1	108.8	122.4	99.6	87.4
P60660	Myosin light polypeptide 6	Myl6; MYL6	1.078	1	1.043	1	88.1	96.9	92.2	94.3	91.7	85.9	93.8	93.5	98.5	101.9	102.6	96.8	99.4	102.3	108.5	118.5	104.2	90.4	101.4	98.7	103.6	85.9	71.1	114.5	103.6	117.4	104.4	108.7	88.7	91.4	124.7	126.7
P61586	Transforming protein RhoA	RHOA	0.96	1	0.852	0.00836864	116.5	101.9	108.2	97.1	106.4	96.6	115.1	126.4	97.9	98.9	97.1	105.4	105.9	103.9	94.3	109.4	117.9	105	101.6	102.3	107.1	102.8	94	103.2	86.2	89.7	87.7	86.5	79.8	92.7	83.5	78.7
Q9HB71	Calcyclin-binding protein	CACYBP	0.937	1	0.996	1	89.5	92.9	89.6	95.4	84.6	93.2	94.7	93.5	115.1	111.1	109.9	109	111.1	103.5	109.9	106.3	86.8	83.5	87.5	84.9	93.7	87.6	86.4	91.2	111	109.2	116.6	108.1	108.6	105.4	120.6	109.8
Q8IX01	SURP and G-patch domain-containing protein 2	SUGP2	1.034	1	0.872	1	102.5	100.1	99.8	103.7	139.1	93.7	113	91.7	92	87.3	102	93.9	105.4	118.1	99	119.1	108.7	114.1	115.1	114	94	101.1	91.1	97.1	96	91	84.4	95.4	104.2	76	77.8	79.6
Q9NNW7	Thioredoxin reductase 2, mitochondrial	TXNRD2	0.983	1	0.824	0.0176826	111.6	108.6	118.2	103.6	112.9	99.8	102.9	102.2	95.2	105.3	100.9	98.8	116.7	98.4	102.7	113.7	103.4	105.3	107	111.3	111.8	88.1	95.2	99.2	77.4	83.1	81.2	89.2	107.8	84.7	77.3	86.6
P30153	Serine/threonine-protein phosphatase 2A 65 kDa regulatory subunit A alpha isoform	PPP2R1A	1.021	1	1.063	1	101.1	91.5	94.5	92.8	98.8	97.4	95.2	91.5	102.9	95.9	100.1	94.3	102.8	101.6	103	108.3	96.1	99.9	88.9	98.9	97.6	95	98.2	87.3	107.9	110.5	115.4	109.4	104.4	112.4	106.7	99.8
O75934	Pre-mRNA-splicing factor SPF27	BCAS2	1.032	1	0.968	1	107.7	110.4	103.5	94.9	104.7	111.8	101.5	97.4	103.6	86.1	84.5	98	90.2	98.5	93.3	99.5	108.6	117.6	115.5	105.3	106.2	122.5	103.6	98.9	97.2	88.9	91.9	86.3	89.1	93.2	93.9	95.8
Q96EE3-1	Isoform B of Nucleoporin SEH1		0.986	1	1.04	1	104.2	100	103.2	104.5	99.3	104	106.3	96.2	97.7	100.9	91.5	101.9	96.2	94.6	95.4	93.2	96.4	102.2	106.3	95.1	102.3	102.2	112.2	96.3	95.8	101.4	98.5	100.5	96.1	101.9	105.2	98.7
Q96FW1	Ubiquitin thioesterase OTUB1	OTUB1	0.943	1	1.102	1	82.6	86.7	86.8	91.1	91.8	82.3	88	90.7	103.8	106.7	110.7	110.4	105	114.5	113.4	110.4	83.3	84.2	86.4	81.5	80.5	78.1	89.5	73.8	119.9	117.7	126	122.4	121.5	114.6	121.7	124.2
P84103	Serine/arginine-rich splicing factor 3	SRSF3	1.059	1	0.93	1					107.9	98.7	99.5	88.8					108.4	99.9	106.8	91.1					109	104.1	105.9	91.8					95.9	95.3	96.3	100.7
Q99567	Nuclear pore complex protein Nup88	NUP88	1.014	1	1.032	1	99.5	103.1	100.1	98.9	92.8	111.7	81.4	90.3	106.2	98.1	96	99.6	100.3	99.4	100	93.2	97.3	101.4	95.6	94.3	104.6	107.9	99.8	101.9	107.4	100.8	98.8	102.7	110.2	99.9	102.8	103.9
O60828	Polyglutamine-binding protein 1	PQBP1	1.031	1	0.997	1	84	89.8	95.2	97.8	101.1	100	73.8	100.8	98	99.3	107.5	108.8	91.1	114.2	104.1	90.2	111.4	91.9	102.8	96.4	92.1	118.9	109.9	89.5	100	97.8	102.4	116.8	115.7	85.9	100.3	112.3
Q02978	Mitochondrial 2-oxoglutarate/malate carrier protein	SLC25A11	0.942	1	0.723	0.000452634	95.1	105	116.3	126.7	93.2	108.2	91.2	128.2	105.9	106.6	110.6	109.6	126.8	105.3	118.7	114.3	99.3	86	108	105.1	97.6	101.4	95.2	110.4	86.9	79.4	83.5	76	75.8	62.8	79.7	91.1
Q9NZW5	Protein PALS2	PALS2	1.002	1	0.99	1	107.5	97.4	98.9	101.6	101.7	101.8	112.9	107.2	91.6	99.8	105.7	103.6	109.7	93.7	90.7	93.6	108.3	102.1	99.3	100	101.9	102.4	110.7	95.1	96.6	90.7	96	100.8	95.4	92.6	94.4	96.2
P54920	Alpha-soluble NSF attachment protein	NAPA	1.06	1	1.149	0.762167	104.5	78.2	118.4	111.4	97.4	94.8	103.6	95.3	89.9	81.1	90	89.9	102.5	79.1	96.8	92.9	107.1	98.5	98	109.3	115.9	105.8	103.2	107.2	112.2	101.9	101.5	108.2	89	104.8	96.9	114.8
Q9UI12	V-type proton ATPase subunit H	ATP6V1H	1.012	1	1.068	1	88.2	100.7	92.5	126.4	100.8	100.5	110.5	114.7	105.4	93	90.5	104.1	97.4	96.6	91.3	87	114.8	105.9	100.2	91.2	105.5	101	102.5	101.4	86.8	117.7	104.1	78.2	103.1	85.5	100.8	101.6
P30044	Peroxiredoxin-5, mitochondrial	PRDX5	0.914	1	0.934	1	108.8	93.2	107.1	104.2	94.6	103.1	99.5	117.1	100.5	103.7	108.5	95.6	103.9	112.6	100.5	97.3	93	105.2	92	100.6	89.4	96.4	84.6	114.5	97	91.8	93.7	105.1	93.5	87.9	101.2	103.9
P62318	Small nuclear ribonucleoprotein Sm D3	SNRPD3	1.03	1	0.965	1	103.6	107.5	104.4	103.1	90.9	86.3	103.8	94.6	98	97.6	97.3	91.4	61.7	109.2	103.6	108	108.1	111.1	104.9	102.3	91.1	122	101.7	120	98.5	93.8	90.1	88.3	90.1	95.5	94.9	126.5
Q9UJ83	2-hydroxyacyl-CoA lyase 1	HACL1	0.983	1	0.958	1	110.3	115.5	105.6	102	101.6	104.1	103.9	108	103.4	98.6	89.1	101.9	91.3	94.7	96.8	101.7	98.4	101.8	106.6	100.6	105.9	102	104	110.2	94.5	90.7	95.3	85.9	91.4	94.1	93.1	97.3
P49821	NADH dehydrogenase [ubiquinone] flavoprotein 1, mitochondrial	NDUFV1	0.864	0.0453552	0.796	0.00072895	101.6	115.7	122	108.4	133.1	131	106.6	118.5	97	92.3	105.7	100.7	103	98.7	97.6	108.1	101.4	105.5	106.8	104.8	98.5	93.6	98.4	100.9	77.8	83.1	87.2	90	78.4	80.3	75.5	77.9
Q9UMX0	Ubiquilin-1	UBQLN1	1.015	1	1.152	1	109.1	96.4	94.2	100.2	106.3	92.2	82.4	73.6	103.2	62.6	100.3	104.6	96.9	85	101.6	101	86.8	92.2	78.5	112	72.9	106.2	101.5	120.5	106.3	127.2	123.5	102.9	128	122.8	99.5	109.5
P51571	Translocon-associated protein subunit delta	SSR4	0.947	1	0.911	1	113.3	105.7	105.3	109.5	120.9	109.3	91.2	119.5	91.5	91.3	91.6	107.1	88.2	105.8	100.8	115	109.9	98.4	104	100.9	120.8	86.3	103.3	108.7	88.4	95.9	94.8	92.6	82.7	86.7	84.5	76.3
Q9Y5Q9	General transcription factor 3C polypeptide 3	GTF3C3	1.091	1	1.091	1	100.8	99.9	99.3	98.2	95.4	89.6	95.5	111.3	89.8	87.7	99.4	97.4	108.5	92.1	82.8	92.5	107.4	106.5	113.3	114.1	105.9	91.9	108.3	128.3	92.1	92.5	101.4	100.1	106.9	81.5	101.9	107.5
Q13492	Phosphatidylinositol-binding clathrin assembly protein	PICALM	1.112	1	1.135	1	92.5	96	94.5	98.3	90.8	98.8	94.1	95.4	89.1	94.2	96.4	88.2	99.2	94.1	93.8	90.5	107.9	103.8	106.3	106.8	106	105.1	103.5	101.9	110.8	106.9	103.7	104.8	109	106.6	104.5	106.6
P21281	V-type proton ATPase subunit B, brain isoform	ATP6V1B2	0.944	1	0.951	1	106.8	103.5	116.9	110.5	114.9	105.7	99.6	117.3	93	90.1	110.2	96.1	108	100.8	97.6	73.5	95.4	97.8	103.6	105.9	101.4	109.4	82.7	108.3	93.7	90.5	89.5	96.3	87.4	101	84.9	107.4
P46100	Transcriptional regulator ATRX	ATRX	1.047	1	0.961	1	86.5	102.9	97.1	99.1	100.8	114.2	113.6	112.8	94.5	97.6	85.9	108.4	86.9	97.8	102.2	87.6	115.4	99.3	109.3	98.3	104.1	109.9	98.1	113.4	104.3	110.4	85	106.2	89.6	92.2	84.3	92.3
Q14643	Inositol 1,4,5-trisphosphate-gated calcium channel ITPR1	ITPR1	1.045	1	0.82	1					124.8	88.2	96.9	85.8					123.6	109.7	100.5	101.6					115.2	87.9	94	99.3					87.2	71.9	85.9	127.4
P51151	Ras-related protein Rab-9A	RAB9A	1.007	1	0.858	1	104.4	106.3	113.2	98.4	106.7	104	109	111.5	103.5	108	105.4	104.9	90.5	98.9	99.1	96.5	108.2	96.4	107.2	103.2	103.1	107.3	110.4	110.6	87.5	86.8	79.5	87	86.8	80.3	91.5	93.9
Q13190	Syntaxin-5	STX5	1.041	1	0.963	1	101.1	102.2	102.8	109.6	98.9	106.2	94.5	90.1	99.6	98	96.5	99.8	104.4	93.3	81.7	97	116.6	107.6	93.2	99.6	116.4	104	100.1	115.6	90.9	94.4	92.3	95.7	93.2	111.4	101.1	92.2
P25789	Proteasome subunit alpha type-4	PSMA4	1.078	1	1.065	1	89.8	87.2	91.7	97.3	92.7	86.1	90.3	84.7	100.7	104.6	109.6	104.5	102	111.7	102.2	97.4	88.2	90.1	96.6	99.2	101	97.6	95.3	100.5	106.3	111.1	113.8	109.3	105.7	109.2	110.8	112.8
Q9Y4F1	FERM, ARHGEF and pleckstrin domain-containing protein 1	FARP1	1	1	0.935	1	107.4	112.5	96.9	103.7	111.8	97.5	90.5	112.8	91.8	93.2	100.5	103.8	96.4	113.4	100.8	91.2	109.9	103.4	104.9	106.1	110	99.5	115.2	103.9	91.3	92.7	87.1	94.7	96.1	105.4	85.6	69.7
Q9NUJ1	Palmitoyl-protein thioesterase ABHD10, mitochondrial	ABHD10	0.908	1	0.851	1	107.1	112	114.1	108.1	94.2	114.5	91.8	115.8	103.4	98.7	107.1	99.2	101.1	109.1	73.8	113.6	100.2	99.6	95.4	97.9	110.5	85.6	112	114.9	96.1	93.6	80.9	86.7	82.7	110.2	87.3	83
Q9HD45	Transmembrane 9 superfamily member 3	TM9SF3	0.898	1	1.01	1	121.6	110.5	111.7	108.1	102.9	90.3	91.7	110.6	97.3	93.7	95.6	100.3	100	85.4	110.1	83.1	100	96.8	89.9	87.7	109.8	99.6	91.4	118.8	97	95.2	97.8	96.8	102.8	102.7	94.6	106
Q99873	Protein arginine N-methyltransferase 1	PRMT1	1.16	1	1.174	1	82.3	83.9	83.7	88.1	83	83.3	83.4	75.2	97.2	100.5	97.8	106.1	100.6	100.1	102.4	111.5	96.7	96.6	98.6	93.6	98.8	95	101.8	96.7	114.1	113.2	126.3	121.1	120.7	117.7	111.5	118.3
Q9Y266	Nuclear migration protein nudC	NUDC	0.935	1	0.994	1	96.4	97.2	97.9	99	99.1	92.6	92.8	104	110.1	107.1	103.9	105.9	111.6	106.4	108.4	104.7	92.8	91.8	93.6	86.7	85.6	90.6	86.8	91.7	105.2	102.6	102.9	106.9	106.8	106.7	106.6	105.6
Q01081	Splicing factor U2AF 35 kDa subunit	U2AF1	1.06	1	0.996	1	106.4	107.5	100.7	95.3	106.4	99.3	107.5	89.5	88.7	100.2	100.8	87.4	90.2	95.7	102.4	95	109.4	114.8	109.9	104.5	102	111.2	111.9	98.1	95.4	91.7	94.5	92.8	90.8	103.4	98.1	98.4
Q92917	G-patch domain and KOW motifs-containing protein	GPKOW	1.021	1	1.011	1	99.3	100.5	89.2	94.3	94.3	98	96.7	102.3	103	101	96.2	121.1	94.8	115.5	93.8	104.9	106.5	81.8	100.8	89.9	109.8	84.1	97.9	103.5	105.4	104.4	100.6	105.9	101.8	109	98.5	95.3
P09488	Glutathione S-transferase Mu 1	GSTM1	0.989	1	1.195	1	72.6	78.3	87.2	87.2	94.2	97.7	87.9	81.6	102.1	111.6	116.9	105.6	115.1	96.6	103.5	98.8	82.4	91.1	87.7	84.8	75.7	73	101.9	94.5	115.8	120.3	131.6	125	124.8	127.6	100.6	126.5
O75937	DnaJ homolog subfamily C member 8	DNAJC8	1.124	1	1.241	0.425992	78.5	83.4	81.1	77.8	84.5	76.4	86.1	93.3	101.6	96.7	101.1	109.1	97.8	102.6	88.5	106.8	86.9	88.4	91.9	93.9	85.5	95.5	100.6	93	126.3	127.3	125.3	130.6	116.7	121.2	120.7	130.8
Q02252	Methylmalonate-semialdehyde/malonate-semialdehyde dehydrogenase [acylating], mitochondrial	ALDH6A1	0.975	1	0.876	0.685863	117.8	104.9	100.5	107					101.7	98.7	95.8	117					104.9	91.9	101.6	108.9					76.1	97	96.8	79.6
Q9UBV2	Protein sel-1 homolog 1	SEL1L	0.91	1	0.862	1	101.5	103.6	110.3	114.2	111.8	102.4	118.3	110.9	93.9	102.1	91.5	103.4	101.6	106.5	107.8	101.7	100.1	101.3	108.5	105	97.1	95.4	99.8	121.9	97.8	87.7	92.2	87.1	87.9	73.3	98.8	64.8
P53618	Coatomer subunit beta	COPB1	1.046	1	1.023	1	84	88.6	93.5	86.8	97.5	88.9	87.3	83.5	105.1	106.8	109.1	110.3	108.3	101	109.2	111.4	100.9	89.6	88.2	92.8	89.6	91.2	98.6	99.6	114.5	106.9	110.2	112.6	106.4	112.2	115.8	99.4
Q9NY93	Probable ATP-dependent RNA helicase DDX56	DDX56	0.915	1	0.935	1	113.5	117.2	103.3	112					101.1	95.3	94.9	89.2					102.9	105.1	96.1	103.4					89	100.4	88.8	87.7
Q3SY69	Mitochondrial 10-formyltetrahydrofolate dehydrogenase	ALDH1L2	0.918	1	0.941	1	105.8	112.8	111	110.8	108.8	108.5	112.3	103.5	96.8	106.5	104.4	94.2	96.4	99.8	100.2	93.4	100.3	103.8	101.9	99.9	101.2	96.3	99.2	103.2	83.3	87.3	86.3	94.8	90.5	94.7	94.7	97.4
Q14118	Dystroglycan 1	DAG1	1.141	1	0.897	1	96.1	91.9	112	95.6	92.4	93.1	97	91	100.3	106	103.3	105.6	102.5	105.9	97.3	103.2	108.7	115.6	94	102.9	108.4	106.9	106.1	111.9	92.8	92.5	92.1	90.5	90.6	98.3	97.1	98.3
O75947	ATP synthase subunit d, mitochondrial	ATP5PD	0.806	0.162049	0.775	0.0140732	107.7	111.8	108.2	118.7	116.1	111.7	131.9	111.6	110.2	107.8	105.9	112.4	117	126.1	110.1	107.3	91.8	88.4	100.9	100.5	92.5	85.1	81.7	85.5	79.1	85.4	85.6	85.6	80.8	85.3	86.7	70.7
Q9H6Z4	Ran-binding protein 3	RANBP3	1.234	1	1.173	1	71.8	70.6	67.5	78.9	66.7	84.1	101.6	88.1	112.2	104.6	100.4	101.2	109.1	106.9	107.1	98.3	76	89.1	89	90.4	102.7	106.8	99	95.4	134.9	136.1	135	142.4	96.1	111.6	114.1	112.3
P08047	Transcription factor Sp1	SP1	1.083	1	1.011	1	94.5	95.9	95.9	104	81.2	99.8	113.1	107	104	95	97.3	94.6	91.6	102.2	93.9	97.1	116	107.6	104.3	107.8	101.2	92.9	83.7	118.3	97.2	97.5	91.7	97	94.9	104.3	96.2	122.5
P29966	Myristoylated alanine-rich C-kinase substrate	MARCKS	1.026	1	0.852	1	87.2	93.2	95.7	90	90.3	97.9	95.3	94.2	103.1	110.8	119.4	119.3	108.3	116.6	105.8	120.7	104	92.4	100.5	91.6	103.6	100	91.8	89.3	117	103.7	93.1	78.8	103.8	88.5	97.9	95.8
Q9NQS7	Inner centromere protein	INCENP	1.006	1	0.976	1	104.8	117	110.6	111	125.9	102.7	113.1	108.1	81.3	91.2	96.3	88.5	100.1	89.3	90.3	81.3	106.2	124	90.7	119.8	115.3	122.7	96.6	107.8	86.8	101.8	88.4	81.5	85.5	93.1	76.7	91.3
O15031	Plexin-B2	PLXNB2	1.041	1	0.798	0.386344	105.9	108.4	113.8	100.4	89.7	81.7	88.7	117.9	99	94.2	95.8	115.3	74.3	119.2	107	145.7	87.5	104.4	104.5	138.2	110.3	120.6	126.3	104.5	84.3	85.8	73.4	89.1	69.5	80	98.3	66.2
Q9UBU9	Nuclear RNA export factor 1	NXF1	0.989	1	0.993	1	102.3	107.4	111	103.7	101.6	103	121.8	93.7	96	96.6	98.2	104.2	87.9	92	99.4	96.1	101	95.6	103.4	99.1	104.5	106.2	113	88.8	90.7	94.2	92.9	103.6	100.1	105.1	97.1	89.6
Q9UJZ1	Stomatin-like protein 2, mitochondrial	STOML2	0.858	1	0.844	1	124.9	113.2	110.5	104	110.5	112.5	112.5	115.8	106.3	104.4	107.9	94.7	99.6	102.9	107.4	101.8	104.8	96.1	98.9	82.9	96.7	95.6	96.3	98	92.8	87.3	87.1	84.1	87.7	79.5	88.5	94.7
Q9NYL9	Tropomodulin-3	TMOD3	1.007	1	0.936	1	99.3	94.7	95.7	103.8	102.1	94.6	98.2	107.4	95.2	98.6	101.2	106.1	104.1	104.2	102.2	104.4	98.4	104.3	97.3	102.1	100.9	100.1	98.8	96.7	108.2	95.5	96.9	102.7	96.2	92	95	103.1
Q16629	Serine/arginine-rich splicing factor 7	SRSF7	1.256	0.290928	1.047	1	88.1	92.1	96.5	96.7	91.9	91.5	87.9	98.6	93.2	93.8	98.7	82.1	98.8	106.2	88.6	90.1	112.8	119.9	115.9	117.5	103	115.1	108.6	124.6	97.3	98	97.8	99.6	91.3	112.7	101.8	89.3
Q9Y3A4	Ribosomal RNA-processing protein 7 homolog A	RRP7A	1.028	1	0.989	1	103.3	106.6	104.6	101.7	104.3	99.6	104.9	99.6	92.7	97.6	90.7	103.1	89.7	93.8	98.8	101.4	95.8	99.9	107.9	112.4	108.5	117.2	101.7	105.6	94.7	94.7	94.6	99.6	100.6	93.9	91.9	88.4
O14979	Heterogeneous nuclear ribonucleoprotein D-like	HNRNPDL	1.012	1	1.033	1	108.5	103.6	101.8	96.6	101.8	113	97.5	94.3	94.3	98.3	97.6	96.6	102.8	89.6	95.6	89.5	99.5	103.4	102.8	99.7	104.5	118	103.2	102.6	97.3	97.5	103.6	99	99.7	88	99.6	100.3
Q9H4G0	Band 4.1-like protein 1	EPB41L1	1.044	1	0.952	1	99.7	100.1	100.7	101.1					100.3	100.7	92.7	97.2					101.6	107.9	101.8	113.3					90.2	104.6	95.6	92.5
O96019	Actin-like protein 6A	ACTL6A	1.117	1	0.953	1	96.8	89.5	115.2	100.8	96.2	94.9	101.5	103.9	89.7	100.6	95	106.5	93.1	86.2	96.4	95.5	108.8	101.4	106	111.8	120.5	120	112.8	99.5	88	92.2	89.4	108.3	89.9	91.7	108.8	89.2
Q15287	RNA-binding protein with serine-rich domain 1	Rnps1; RNPS1	0.959	1	0.987	1	110.3	109.6	103.5	113.7	110	97	110	98.6	92	93	98.4	94.5	94.8	98.9	92	106.6	104.7	101.2	106	105.9	118.7	98.5	89.6	113.9	94.9	92.8	89.2	90.3	94.1	94.4	102.5	80.4
Q2NL82	Pre-rRNA-processing protein TSR1 homolog	TSR1	1.011	1	1.03	1	84.1	82.7	91.1	89.1	87.2	91.8	96.5	103	104.7	103.9	106.5	100.9	110	113.9	113.9	108.3	90.7	90.3	91.4	86.7	85	95.2	92.7	92	116.5	119.3	119.9	122.2	102.7	98.7	104.9	104.4
Q8WWM7	Ataxin-2-like protein	ATXN2L	1.02	1	1.002	1	104.6	101.3	102.2	105.3	99.1	102.8	112.2	100.9	91.2	93.3	98.5	89.9	102.1	96.8	100.8	93.2	106.2	113	109.1	104.4	104.7	99.9	100.1	100.6	95.3	95.1	100.3	90.4	98.7	100.4	95.2	92.4
P48449	Lanosterol synthase	LSS	1.003	1	0.963	1	108.2	111.5	103.5	107.6	100.5	101.9	112.8	103.1	95.7	99.4	94.3	86.6	97.2	95.2	99.2	104	107.2	107	99.8	106.5	96.3	102.9	105.1	114.2	93	92.8	90.6	96.3	93.4	103.4	84.9	85.8
Q9NUP9	Protein lin-7 homolog C	Lin7c; LIN7C	0.995	1	0.952	1	91.8	103.2	99.9	110.5	111.6	96.6	103.9	98.4	95	110.3	94.6	92.7	121.3	116.2	80.3	108.9	109	101.7	100.3	102.3	121.1	97.8	87.1	79.6	95.1	98.6	103.8	91.1	79.4	104.4	92.2	101.1
P12429	Annexin A3	ANXA3	0.961	1	1.035	1	82.5	89.8	89.4	84.9					98.3	120.7	115.4	107.6					78.5	95.6	83.8	83.7					125.6	116.2	113.4	114.4
Q8WVX9	Fatty acyl-CoA reductase 1	FAR1	1.087	1	0.862	1	103.1	106.2	101	92.4	102.1	93.7	88.1	99.5	102.3	97.9	99.4	109.5	101.4	94.1	106.2	105.4	104.2	111.5	107.1	102	109.8	116.9	116.9	108.1	88.2	96.1	91.5	87.5	86.7	101	85.2	85
Q8TAE8	Large ribosomal subunit protein mL64	GADD45GIP1	0.862	1	0.781	1	115.7	102.4	123.4	122.3	120	112.9	112.7	130.1	97.5	96.9	102.4	102.8	106.7	84.1	106	116	87.2	109.8	110.8	98.2	92.4	105.1	105.6	96.5	93	84.6	73.6	79.2	86.8	72.7	71.1	81.1
Q9H0U4	Ras-related protein Rab-1B	RAB1B	1.131	1	1.061	1	89.7	104.8	104.6	98	117.4	103.9	90.3	55.7	85.8	93	91.1	78.7	114.3	97.7	109.2	85.1	118.6	109.5	110	121.2	118.3	110.7	103.6	117.7	95.1	110.6	102.1	87.2	107	94.8	74	100.2
P63162	Small nuclear ribonucleoprotein-associated protein N	Snrpn; SNRPN	1.017	1	1.001	1	105.7	104.3	96.2	109.9	106.6	108.4	103.7	99.3	96.3	95.4	93.3	94.8	96.9	89.6	95.6	89.8	105.5	111	111	102.7	99.9	108	103.8	112.9	91.1	92.6	95.4	95	95	98.7	96.4	95.4
Q8NE71	ATP-binding cassette sub-family F member 1	ABCF1	1.08	1	1.117	1	92.9	84.7	98.1	90.5	88.7	90.9	104.3	98.4	107.3	95	98.5	105.5	97.9	100.3	101.6	90.9	97.9	100.9	89.1	100.8	100.5	91.7	94.6	100.8	114.7	101.8	110.8	111.3	107.3	114.2	99.3	118.7
Q92973	Transportin-1	TNPO1	1.087	1	1.039	1	112.3	99.2	96.7	90.4	85.2	101.4	93.7	116.2	102.6	104.5	99.3	94	93.8	65.1	93.9	99.1	85.7	103.8	89.3	112.7	131	109.3	93.3	112.1	95.6	103.5	111.7	98.8	101.9	122.4	88.7	93
Q9BXY0	Protein MAK16 homolog	MAK16	0.982	1	0.979	1	105.8	105.9	104.4	104.2	111.3	106.9	94.5	96.8	98.5	95.3	101	99.5	94.9	91.1	116.7	64	106.1	101.6	110.4	100.1	84.1	102.5	103.9	117.4	92.3	92.8	93.5	88.7	102.5	105	112	96.2
P61619	Protein transport protein Sec61 subunit alpha isoform 1	SEC61A1	0.983	1	0.903	0.221554	114	109.8	112.7	103.5	95.7	103.3	102.3	101	96.3	97.4	99.7	103.7	102.7	103.6	93.3	121.1	94.1	101.1	99.7	102.1	108.7	100.3	102.4	115.7	89.2	93	90.8	92.9	84	95.9	92	78.1
P55010	Eukaryotic translation initiation factor 5	EIF5	0.989	1	1.12	1	102.6	80.5	84.5	124.7	92.3	104.1	107.1	91.2	103.1	95.2	99.3	123	94.2	100.8	94.7	94.6	56.2	117.4	93.3	94.7	119.2	96.1	96.4	103	80.2	127.5	108	109.9	79.6	121.2	112.9	92.6
O15144	Actin-related protein 2/3 complex subunit 2	ARPC2	1.003	1	0.986	1	98.3	98.4	93.5	98.9	98.2	95	99.7	99	104.3	99.5	99	105.1	103.3	92.3	102.4	110.5	112	100	96.1	99.3	97.9	93.1	104.6	96.3	102.7	95.8	100.3	96.8	102.3	102.4	101	102
Q96QC0	Serine/threonine-protein phosphatase 1 regulatory subunit 10	PPP1R10	1.034	1	0.938	1	103.5	105.8	107.2	105.7	100.8	98.6	105.6	110.2	101.2	95.2	99.1	93.8	98.2	92.9	95	97.5	98	112.3	100.1	110.3	112.6	116.1	107.5	108.2	92.4	91	86.7	97.8	85.6	85.5	96	89.6
P68400	Casein kinase II subunit alpha	CSNK2A1	1.022	1	1.014	1	93.8	98.1	106.8	98.9	109.9	93	134	84.5	94.9	98.1	96.6	102.6	90.4	99.7	97.1	93.7	95.8	99.2	116.2	102.2	86.2	90.7	113.9	114.6	106.2	94.8	99.6	96	107.8	101.6	96.9	86
Q7Z406	Myosin-14	MYH14	1.05	1	0.914	1	113.3	112.6	91.9	97.8					73.7	90.3	105.4	109.8					104.5	106.5	113.9	123.8					86.3	93.5	92.1	84.7
P40429	Large ribosomal subunit protein uL13	RPL13A	1.101	1	1.024	1	92.3	90.5	88.6	90.4	87	90.9	95.1	105.6	102.5	111.5	103.1	107.8	92.8	95.8	101.1	91.6	100.8	96.9	103.3	95.3	99	113.6	113	95.9	106.2	101.4	99.2	110.1	103.9	101.8	104.6	108.3
O14639	Actin-binding LIM protein 1	ABLIM1	0.977	1	1.096	1	93.6	108	100.9	114.1	112	100.6	103.5	108.1	86.9	88.4	89.1	98.8	92.1	94.9	101.1	90.4	104.6	101.9	98.7	107.3	101.9	107.1	118.6	101.5	99.4	100.4	101.3	106.5	85.5	101.4	91.7	89.9
P35221	Catenin alpha-1	CTNNA1	0.971	1	0.987	1	114.8	107.5	103.2	103.2	110.2	103.8	121.3	114.7	80.2	97.7	91.5	92.5	85.9	86.9	103.9	106.1	113.1	105.8	90	107.8	110.2	102.7	103.1	105.6	111	89.2	92.5	99.9	82	79.8	88.6	95.1
Q969G3	SWI/SNF-related matrix-associated actin-dependent regulator of chromatin subfamily E member 1	SMARCE1	1.079	1	1.058	1	100.3	100.6	104.8	106.1					88.3	93.5	90.1	95.5					105.2	116.7	116.7	96.1					94.4	100.1	91.2	100.5
O95817	BAG family molecular chaperone regulator 3	BAG3	0.906	1	0.975	1	102.5	102.8	111.6	104.6	104.2	101.5	106.7	76.6	112	120.2	103.3	91	119.9	80.7	114.9	97.8	77.6	92.7	94.9	86.8	112.3	101.8	103.4	52.7	94.6	103.8	95.4	106	116.6	83.2	118.3	109.3
O00151	PDZ and LIM domain protein 1	PDLIM1	1.052	1	1.156	0.0827723	92.8	79	92.9	86	90.5	88.5	82.8	104.9	105.2	108.8	100.5	99.8	96.5	101.9	97.3	80.4	100.9	85.6	96.4	90	88.9	108.3	91.9	106.2	109.5	114.4	116.6	121.5	117.9	114.9	112.2	116.8
P09543	2',3'-cyclic-nucleotide 3'-phosphodiesterase	CNP	1.002	1	0.962	1	102	106.5	95.1	100.6	102.1	100.2	109.3	105.9	98.9	100.3	100.1	99.3	96.2	97.4	92.4	108.5	103	98.5	106.6	93.9	101.8	100.2	109	102.8	100.4	104.2	95.1	95.6	95.6	90.3	95.1	93.2
Q8TED0	U3 small nucleolar RNA-associated protein 15 homolog	UTP15	0.999	1	0.991	1	99.9	103.6	99.7	100.5	111.5	110.6	115.3	107.1	95.2	97.6	100.9	103.8	94.5	93.7	92.9	92.3	107	103.5	99.3	104.2	106.3	110.5	106.8	86.3	100.1	98.5	94.6	91.6	91.1	93.5	89	98.5
Q03013	Glutathione S-transferase Mu 4	GSTM4	1.039	1	1.05	1	93.5	74.4	92	84.2					105.7	93	108	127.7					88.3	96.9	91.3	91.6					100.4	91.8	135.8	125.4
Q13242	Serine/arginine-rich splicing factor 9	SRSF9	0.747	1	0.877	1	134.5	136.7	127.6	130	123.1	127.8	120.8	115.3	101.1	92.8	102.3	81.7	100	95.4	101.4	90.8	99.1	97.7	79.7	89	94.2	96.9	92.4	96.6	87.2	88.9	80	71.7	84.7	86.7	91.2	82.7
Q01581	Hydroxymethylglutaryl-CoA synthase, cytoplasmic	HMGCS1	0.967	1	0.982	1	104	108	106.4	93.2	108.4	113.6	93.3	100.8	102.7	106.9	98.5	92.9	106.6	88.4	98.5	86.3	109.6	99.6	97.3	93	114.3	104.8	102.8	100.6	92.2	99.8	96.9	99.1	87.6	96.5	96.2	101.3
Q9Y2Q9	Small ribosomal subunit protein bS1m	MRPS28	0.898	1	0.867	1	110.9	111.3	111.8	115.3	106.9	117.2	109.3	111.5	105.3	94.9	107.3	92.3	102.4	101.9	102	98.7	99.2	104.4	94	98.7	91.3	103	100.9	105.5	90	88.7	88	88	80.9	90.4	88.1	89.8
Q9BXW7	Haloacid dehalogenase-like hydrolase domain-containing 5	HDHD5	0.875	1	0.843	1	127.4	116.5	96.9	125.5	121.3	112.5	105.1	109.7	94.5	113.7	94.2	74.9	115.3	100	95.9	99.4	93.7	94.4	121.8	124.6	81.1	105.2	95.4	107.3	89.2	72.1	77.3	83.3	81.4	95.6	77.9	96.8
O75396	Vesicle-trafficking protein SEC22b	Sec22b; SEC22B	0.966	1	0.908	1	104.1	114.1	101.2	101.7	134.2	113.2	96.6	88.6	104.4	100.3	95.8	104.4	102.9	90.2	104.6	99.1	97.6	111.7	99	104.4	99.8	92.3	111.8	86.7	92.5	84.9	91	92.7	87.7	106.6	92.1	93.7
Q7L5N1	COP9 signalosome complex subunit 6	COPS6	1.161	1	1.094	0.999426	86.5	96.1	73.7	88.5	74.9	90.4	87	98.4	87.9	93	101.9	104.3	100.7	101.8	101.1	89.3	101.8	102	92.8	91.5	104.2	107.4	99.3	116.9	104.7	123.5	136.7	115.1	105.9	122.9	98.3	101.3
O00115	Deoxyribonuclease-2-alpha	DNASE2	0.991	1	0.973	1	99.5	107.7	117.6	99.7	105.2	91.8	105.6	104.7	93.3	98.8	93.8	94.1	97.5	98	85.6	99.9	104.1	110.6	103.7	107.6	99.2	98.2	110.3	103.9	92.1	94.7	89.2	93.6	92.3	105.4	92.8	109.8
Q92820	Gamma-glutamyl hydrolase	GGH	0.996	1	0.945	1	104.9	108.9	109.5	112.2	114.3	103.3	112.1	109.2	93.9	88.9	89.7	92	94.7	92.9	95.8	97.4	108.4	109.7	110	103.2	105.2	114.3	109.2	100.9	87.5	88.7	96	96.5	87.9	82.1	93.1	87.5
Q9NV06	DDB1- and CUL4-associated factor 13	DCAF13	0.995	1	0.947	1	112.9	107	108.6	107.4	105.3	110.7	105.9	110.5	91.9	97.9	89.6	93.7	97.9	85.4	98.3	94.7	108.8	98.1	106	106.1	113.5	115.7	114.5	100.3	95.1	93.8	86.6	96.3	82.7	88.7	89.9	86
P48507	Glutamate--cysteine ligase regulatory subunit	GCLM	0.874	0.300458	1.012	1	96.7	88.5	91.5	93.8					103	119.7	111.1	121.6					80.6	65.9	82.2	81.3					119.8	120.4	110.1	113.8
P25788	Proteasome subunit alpha type-3	PSMA3	1.096	1	0.993	1	89.1	93.2	87.1	89.1	90.9	94.1	89.6	102.8	104.4	102.1	105.2	107.8	103.7	98.6	100.4	104.9	97.6	96.6	100.7	98.1	99.8	96.3	106.3	107.8	101.2	110.7	105.6	111.5	100	101.7	105	98.1
P40925	Malate dehydrogenase, cytoplasmic	MDH1	0.896	1	1.042	1	88.7	94.6	91.8	100.2	97.9	85.7	88.8	90.8	112.5	111.7	112.1	113.1	106	109	107.8	114	81.8	82.5	77.6	75.8	81.8	81.4	82.3	81.8	120.2	115.2	117.6	104.6	115.6	115.7	120.8	120.3
P50570	Dynamin-2	DNM2	1.03	1	1.05	1	91.9	88.6	93.1	100.1	93	95.2	92.3	97.7	110.4	104.6	99.9	94.7	107.3	97.3	99.4	105.1	88.3	93.3	97.5	103	105.6	98	94.3	90.8	107.3	110.6	102.7	113.9	102.2	107.4	109.8	104.5
P28072	Proteasome subunit beta type-6	PSMB6	1.083	1	1.004	1	96.1	133.5	97.1	67.7	72.1	80.4	75.4	97.1	100.4	107.7	107	95.1	81.6	123.2	114.3	73.7	109.5	95.2	92.5	84.1	95.2	123.4	76.4	119.6	97.4	116	97.2	103.3	104.9	124.5	139.2	99
Q9P2B2	Prostaglandin F2 receptor negative regulator	PTGFRN	1.025	1	0.853	1	104.4	120.1	106.3	102.4	104.3	120.4	106	115.9	104.2	101.1	101.6	97.1	94.4	99.7	89.7	89.5	128.3	119	98.8	93.9	118.2	105.9	111.8	105	75.2	90.7	72.7	84.3	87.9	85	82.9	83.4
Q969X6	U3 small nucleolar RNA-associated protein 4 homolog	UTP4	0.943	1	0.959	1	108.1	104.8	98.7	114.2	111.1	112.7	102.6	117.3	95.9	98.8	99.7	104.5	100	89.7	91.5	94.5	109.4	102.3	90.8	106	95.6	110.3	97.3	104.4	89	88.3	95.3	94.1	93.2	96.7	93.5	89.6
P09429	High mobility group protein B1	HMGB1	0.959	1	1.224	1	96.5	80.1	87.5	88.1	89.5	84.4	86.2	89.5	103.5	100.1	99.4	104.3	98.5	98.1	113.4	111.3	87.5	83.6	82	87.8	87.2	84.7	80.2	79.9	137.2	131	115.5	116.1	118.7	128.2	121.1	129.2
Q12959	Disks large homolog 1	DLG1	1.004	1	0.942	1	104.5	104.9	103	106.1	108.8	104	100.6	99.6	98.7	96.7	102.5	94.4	92.4	103.7	97.2	108.6	104.5	101.8	104.8	106.1	110.7	94.2	99.5	107.9	93.2	91.3	97.6	90	102.1	85.5	93.9	91.4
P55735	Protein SEC13 homolog	SEC13	0.946	1	0.996	1	104.4	98.2	96.6	99.2	104.8	100	88.5	95.1	116.9	99.5	95.2	102.4	92.6	105	117.5	115.1	96.8	80.7	94.1	90.3	97.8	92.7	99.8	74.6	98.4	117.5	113.3	96.5	101	104.2	102.3	109
Q9NPJ3	Acyl-coenzyme A thioesterase 13	ACOT13	0.894	1	0.847	1	117.5	113.5	115.8	110.7	104.7	103.1	112.9	106.4	103.8	101.2	103.4	100.6	92.4	104.7	104.3	120	102.5	97.4	104.1	85.2	103.3	105.6	91.9	94.8	88.3	80.3	90.4	85.3	94.6	80.8	87.4	93.1
P18621	Large ribosomal subunit protein uL22	RPL17	1.182	0.092646	1.021	1	85.3	78.6	79.5	85.1	70.7	84.6	83	83.9	109.4	109.7	104.9	97.1	111.3	113.5	105	115.1	99.3	96.2	99	103.5	96.7	98.3	102.4	97.1	107.9	119.3	112.9	112.4	111.2	103.4	113.6	110.2
Q9Y679	Lipid droplet-regulating VLDL assembly factor AUP1	AUP1	0.968	1	0.86	0.0935338	104.9	114.1	109.2	111.7	114	111.7	108.9	115.9	100.8	93.6	97.4	103.3	96.9	97.7	93	106.2	107.6	108.7	98.8	105.3	112.7	101.4	109	111.7	83.9	88.8	88	83.9	87.4	78.2	80.7	74.5
Q9BR76	Coronin-1B	CORO1B	1.054	1	1.003	1	93.1	83.3	93.2	93.9	99	91.1	75.2	95.7	103.5	106.1	105.6	109.2	106.7	107.2	104.8	106.1	89.9	94.5	100.6	92	103.2	103.4	101.9	95.7	114.5	107	107.7	105.9	94.7	105.5	101.2	108.6
Q9BW27	Nuclear pore complex protein Nup85	NUP85	1.055	1	1.028	1	98.7	110.8	97.6	102.7	94	101	99.2	99.5	97.3	103.1	90.2	94.1	99.9	95.6	95.3	97	107.6	106.5	105.3	104.3	97.2	105.6	104.4	102.8	94.5	92.9	95.1	99.3	99.3	98.6	104.5	106
P16402	Histone H1.3	H1-3	0.895	1	1.029	1	95.7	110.2	77.2	91.3					113.5	114.5	91.3	108.8					91.5	76.5	66.7	115.8					114.4	93.4	124.9	114.3
P07205	Phosphoglycerate kinase 2	PGK2
O60341	Lysine-specific histone demethylase 1A	KDM1A	1.088	1	1.027	1	96.2	105.7	96.3	99.1	104.1	100.4	94.6	95.9	92	95.4	96.5	96.8	91.8	94.5	103.5	95.2	108.7	105.3	104.6	104.6	107.8	107.4	104	108.1	99.9	90.2	95.5	113.2	100.7	102.8	93.5	95.9
P56545	C-terminal-binding protein 2	CTBP2	1.236	0.0231573	1.2	0.0291751	78.9	75.8	80.7	88.4					100.8	103.8	91.2	98.3					96.6	95.6	100.8	109.1					119.5	118.4	119.5	122.6
Q9H9Y6	DNA-directed RNA polymerase I subunit RPA2	POLR1B	1.003	1	1.009	1	98.2	101.4	101.1	90.8	109.3	108.2	105.2	106.1	89.3	97	94.2	95.4	102.4	93.3	94.3	107.9	102.4	109.3	114.9	114.4	99.1	97.5	93.1	104.9	106.3	93.1	97.3	94.7	103.7	92	96.7	86.4
P62263	Small ribosomal subunit protein uS11	RPS14	1.274	1	1.122	1	93.9	81.5	123	96.5					90.5	84.9	92.8	87.7					77.6	120.2	122.5	131.4					98.4	94	101.6	103.5
P53004	Biliverdin reductase A	BLVRA	0.913	1	1.066	1	95.4	81.3	84.5	93.6	99.3	111	87.7	90	113.1	113	106.6	115.3	102.9	106.5	69.1	124.6	75.5	79	90	80.2	97.5	74.4	118.1	87.6	119.3	123.1	116.3	113.8	101.7	117.8	79.5	132.3
P30740	Leukocyte elastase inhibitor	SERPINB1	0.926	1	1.038	1	94.6	91.1	90.8	84.4	88.8	76.6	82	87.8	103	117.1	111.2	112.8	111.4	118.1	119.8	112.5	84.7	80.4	83.1	78.2	68.8	79	86.2	85.6	121.4	114.7	115.9	116.6	117.4	120.2	113.5	132.2
P22059	Oxysterol-binding protein 1	OSBP	0.994	1	0.98	1	97.4	91.9	90	89.7	99.7	88	88.6	91.3	112.3	113.1	110.9	108.9	117.4	114.5	107.1	104.6	86.6	81.9	92.5	95.4	89.8	94.7	88.1	90.5	109.6	120.4	92.4	107	109.1	110.8	92.3	113.6
O95302	Peptidyl-prolyl cis-trans isomerase FKBP9	FKBP9	0.945	1	0.939	1	108.8	106.9	113.5	100.3	108.5	101.7	107.8	98.6	95.5	97.2	87.4	104	112	90.3	96.7	94.8	97.5	107.1	98.3	100.6	118.2	100.2	102.2	105.3	112.4	80	90.9	99.7	89.5	88.9	87.4	97.8
Q5RKV6	Exosome complex component MTR3	EXOSC6	1.061	1	1.042	1	99.5	103.9	95.3	103.3	96.5	93.9	96.2	101	86.9	92.8	93	110.2	96.7	111	90.6	103.3	106.1	101.9	108.7	100.2	87.3	114.2	110.5	101.8	97.2	100.5	96.3	104	93	100.7	107.8	95.5
Q9BSJ8	Extended synaptotagmin-1	ESYT1	1.153	1	0.934	1	99.8	100.1	97.8	95.8	109.6	100.4	81.7	91.8	96.1	97.8	96.1	98.7	91.9	100.5	98.1	96.1	115.6	117.7	110.2	115	112.7	117.3	109	112.1	93.7	90	84.4	91.3	108.7	89.9	91.1	89
Q7Z7H5	Transmembrane emp24 domain-containing protein 4	TMED4	1.076	1	0.984	1	100.4	100.7	105.6	103.5	114	99.6	121.1	100.7	89.4	92.8	90.2	90	94.6	105.8	89	153.3	113.5	117.6	117.3	114.6	106.2	84.6	102.3	82	77.3	92.1	92.9	102.2	92.3	80.6	87.9	86.1
O94826	Mitochondrial import receptor subunit TOM70	TOMM70	0.668	1	0.814	1	135.6	139.5	130.6	134	124.5	118.3	147.6	145.7	93.7	106.4	98.2	101.6	111.5	85.7	98.2	93.2	85.4	92	85.7	91.9	100.4	90.5	89.5	77.7	79.2	71.5	80.7	74.1	57.2	81.1	92.7	86.1
Q9Y3D9	Small ribosomal subunit protein mS23	MRPS23	0.891	1	0.797	1	112.6	117.5	137.8	109.2	125.6	117	119.6	101.3	116.4	108	92.1	90.7	124.8	82.3	82.9	110.4	106.4	105.9	100.9	103	120.3	108.1	82.1	85.9	66.7	73.6	76.2	82.9	103.5	86.3	59.8	90.2
Q9UIQ6	Leucyl-cystinyl aminopeptidase	LNPEP	0.97	1	0.936	1	109.3	102.5	121.8	108	99.7	103	108.9	108.1	95.2	99.3	92.8	100	91.7	99.3	107.2	92.9	99.3	104.9	104.6	108.2	100.7	100.6	105.2	107.6	90.6	85.6	92.5	85.4	91.3	87.9	98.8	97.2
P30048	Thioredoxin-dependent peroxide reductase, mitochondrial	PRDX3	0.825	1	0.929	1	116.4	111	114.4	112.3	122.3	118.2	121	99.3	108.8	96.7	97.2	97.1	98.5	97.4	97.9	104	91.1	87.6	96.4	97.2	95.6	99.5	90.3	94.9	102.3	100.1	87.9	83.4	91.1	90.3	83	96.7
P35237	Serpin B6	SERPINB6	0.886	1	0.945	1	95.9	92.8	99.6	79	96.4	83.2	98.2	77	106.7	113	105.9	123.1	88.9	109.4	118.7	130.8	83.6	79.5	67.4	105.3	83.6	109.4	101.6	82.7	103.5	113.7	125.8	105.3	103.6	109.1	104.8	102.8
P46977	Dolichyl-diphosphooligosaccharide--protein glycosyltransferase subunit STT3A	STT3A	0.963	1	0.853	1	113.3	105.1	107.2	98.6	117.9	108.8	105.1	109.7	99.7	106.2	90.5	93	107.3	110.8	101.8	99.4	114.9	105.6	117.4	94.9	103	104.9	99.2	94.1	88.3	93.4	84.2	87.7	91	82	80.8	84.2
P07858	Cathepsin B	CTSB	0.988	1	0.947	1	106.8	109.7	109	109.7	110.1	109.7	115.8	112.8	88.3	95.6	93.1	97.5	103	94.8	95.8	96.5	117.9	113.8	108.3	108.4	90.4	109.8	95.3	88	84.7	80.7	87.3	89.1	97.8	92.6	92.2	95.5
MET011P61978	HNRPK_Met011
Q6P1J9	Parafibromin	Cdc73; CDC73	1.035	1	1.107	1	102.4	93.5	108.5	104					87.8	88.9	86.6	100.7					106.7	106.8	113.2	106.8					102.8	97.7	95.6	97.8
Q9Y618	Nuclear receptor corepressor 2	NCOR2	1.106	1	0.959	1	93.2	100.8	99.7	105.2	104.4	98.1	106.4	99.5	89.6	94.8	97.4	98.8	86.3	100.2	102.1	99.4	103.9	104.4	109.3	115.4	112.5	102.9	112.7	115.3	94.3	93.9	100	99.5	80	90.4	99.7	90.1
O76031	ATP-dependent Clp protease ATP-binding subunit clpX-like, mitochondrial	CLPX	0.885	0.569149	0.784	0.0574564	108.9	106.4	118.8	130.1					102.2	105.2	97.2	108.7					102.2	106	99.2	90.2					87	77.7	75.4	85
Q00796	Sorbitol dehydrogenase	SORD	0.977	1	1.085	1	85	89.9	87.8	84.7	96.6	86.7	93.3	84.3	102	111.2	101.5	107.8	100.8	109	104.2	122.9	94.9	87.7	83.8	92.6	83.5	79.4	80.4	86.8	115	114.9	123.6	117.6	109.9	141.6	110.9	109.8
Q96FV9	THO complex subunit 1	THOC1	1.047	1	1.023	1	96.2	106	105.7	96.3	105.7	109.1	98.8	93.9	94.7	97.6	96.6	87.4	100.7	92.9	96.8	83.4	112.6	115.1	100.2	107.3	101.2	106.6	103.8	114.7	95.3	87.4	100.5	101	94	103.5	93.7	101.1
O00461	Golgi integral membrane protein 4	GOLIM4	1.113	1	0.918	1	90.6	110.1	103.4	100.1	92.8	95.3	126.3	96.3	90.8	95	96.3	103.2	100.9	104.1	104.9	96	115.9	107.3	109.9	108.7	121	109.9	98.7	96.6	88.7	94.7	89.2	96	95.6	84.5	91.9	85.2
Q9UPN9	E3 ubiquitin-protein ligase TRIM33	TRIM33	1.124	1	1.083	1	89.2	83.8	96.4	95.3	90.4	84.6	116.8	113.9	92.6	107.3	94.3	94.3	97.4	89.1	101.4	95.8	108.9	98	104.6	122.3	103.2	101.5	104.1	106.8	109.9	106.6	103	93.6	96.6	91.1	104.3	102.9
Q9UBM7	7-dehydrocholesterol reductase	DHCR7	0.956	1	0.868	0.0128368	106	106.2	114.2	97.3	118.2	103.3	119.6	107	101.4	107.2	90.5	107.4	102.7	104	102.7	100.2	102.4	105.2	101.5	105.2	102.6	97.6	95.5	98.8	93.6	89.9	82.6	89.1	81.7	85.5	91.6	89.1
Q9NZ08	Endoplasmic reticulum aminopeptidase 1	ERAP1	1.092	1	0.987	1	107.1	108.6	100	100.6	105.9	99.5	128.4	79.3	93.5	97.2	94.6	91.6	77.7	122.3	97	88.8	113.7	111.8	97.1	103.3	116.1	123.6	91.2	122	101.1	92.7	93	94.2	94.4	73.8	89.9	90.1
Q9NR28	Diablo IAP-binding mitochondrial protein	DIABLO	1.077	1	1.037	1	102.1	103.9	102.3	106.3	98.7	109.7	98.5	105.5	91.2	86.4	95	84.7	91.7	90.7	96	93.9	106	113.9	112.5	116.1	110.5	111.5	104.3	108.9	95	99.8	94.7	90	91.1	96.7	94	98.2
Q13444	Disintegrin and metalloproteinase domain-containing protein 15	ADAM15	1.057	1	0.84	1	118.8	118.5	93	88.3	95.6	101.1	115.8	114.1	99	95.2	94.5	99.1	95.9	98.5	88.9	96.2	109.2	111.6	110	128.4	133.8	125.4	115.4	107.7	86.2	66.9	80.9	100.5	80.5	97.6	57.3	76.3
Q86U86	Protein polybromo-1	PBRM1	1.052	1	1.014	1	98.8	103	106.7	108.2	85	109.3	93.4	103.7	94.2	100	96.8	91.9	80.7	101.2	91.9	96	109.4	104.6	101	102.4	116.3	108.5	112.4	109	97.1	96.3	92.9	96.7	84.8	104.8	94.9	107.9
P13995	Bifunctional methylenetetrahydrofolate dehydrogenase/cyclohydrolase, mitochondrial	MTHFD2	0.93	1	0.881	1	110	115	108.4	117.8	115.2	105.6	105.1	110.2	91.9	101.6	93	101.5	101.1	96.8	96.5	110.7	95.4	101.7	108.2	103.2	90.2	85.9	117.8	126.4	90.7	95.3	86.7	79.7	87.7	93.2	81.3	76.4
Q9UH17	DNA dC->dU-editing enzyme APOBEC-3B	APOBEC3B	1.095	1	1.012	1	114.4	101	107.1	97.5	105.5	113.3	102.1	99.3	85.1	100.5	88.4	90.3	87.5	81.6	93.8	91.4	109	117.5	101	115.6	135	122.8	104.5	111.8	111.3	76.2	92.6	92.4	87.5	88.5	82.2	93
P19447	General transcription and DNA repair factor IIH helicase/translocase subunit XPB	ERCC3	0.968	1	0.906	1	112.5	106.1	103.3	112.2	101.6	102.7	110.9	104.3	105.3	93.1	90.4	103.9	85.7	105	98.8	104.7	108.3	98.3	101.7	111.6	101.1	110.8	93	101.8	89.1	86	86.6	91.6	97.9	93.5	92	96.2
Q9UBX3	Mitochondrial dicarboxylate carrier	SLC25A10	0.832	1	0.759	1	117.4	115.5	104.5	118.7	113.3	109.8	106	114.1	121.9	108.2	112.3	102.4	115.4	102.7	105.3	103.7	90.1	92	96.1	93.2	66.4	96.5	121.8	105.6	81.1	77.5	88.2	81	76.3	78.4	82.8	102.1
Q7L1Q6	eIF5-mimic protein 2	Bzw1; BZW1	1.048	1	1.127	1	94.9	97.9	86.9	95.1	84.8	92.7	99.4	96.9	97.6	100.2	97.9	92.9	97.1	103	100.2	91.4	97.2	100.4	95.8	101	90.7	98.7	102.7	108	110.4	108.3	113.9	109.8	102.4	103.7	117.1	111.4
P18124	Large ribosomal subunit protein uL30	RPL7	1.125	1	1.076	1	84.3	90.2	85.4	93.1	94.2	81.3	105.1	111.6	95.5	99.5	95.3	105.4	107.5	99.5	88.4	95.6	105.1	99.3	107.2	105.1	92.1	105.8	82.8	101.2	104.2	103.6	105.6	120.9	103	101.3	114.3	116.4
Q8TCJ2	Dolichyl-diphosphooligosaccharide--protein glycosyltransferase subunit STT3B	STT3B	0.897	1	0.876	1	123.9	118.3	115	110.2	98	106.2	63	128.8	98.9	102.1	100.9	105.6	103.3	101.6	90.2	87.3	85.4	96.2	92.4	95.7	131.4	106	106.6	118.6	90.1	90.9	86.5	87.8	87.4	100.6	81.4	89.5
P42224	Signal transducer and activator of transcription 1-alpha/beta	STAT1	0.936	1	1.069	1	95.5	80.9	96.9	110.8	89.6	102	94.8	86.6	86.1	93.8	112.4	108.3	105.2	107.5	95.3	99.9	80.6	110.3	88.8	84	73.6	105.8	99	89.4	111.6	128.4	107.5	104	124.1	107.1	107.1	113.1
Q9UHD1	Cysteine and histidine-rich domain-containing protein 1	CHORDC1	0.881	1	0.926	1	88.1	97.5	104.5	90.7	126.8	103.7	87.7	117.1	100.8	111.8	111.9	109.5	106.2	137.1	111.2	115.8	78.6	88.9	95.3	91.9	70.9	88.4	99.9	75.7	106.4	108.9	108.8	106.5	83.1	84.7	100.3	91.4
Q16740	ATP-dependent Clp protease proteolytic subunit, mitochondrial	CLPP	0.872	1	0.875	1	111.9	113.6	114.1	110.3	113	117.2	116.2	110.4	102	96.2	98.4	100.7	101.8	112.8	92.1	117	101.2	95.2	102.7	100	101.2	90.8	88.8	97.6	86.2	85.2	91.1	91.1	91.8	72.6	96.2	80.5
Q8NBJ7	Inactive C-alpha-formylglycine-generating enzyme 2	SUMF2	1.028	1	1.08	1	93.8	103.2	108.4	83.6	99.7	108.1	101.2	117.5	90.3	112.4	84.7	87.7	84.5	97.3	90.9	97.9	106.4	136.5	105.3	79.9	102	97.3	106.9	104.8	123.3	85.7	110.6	88.1	93.5	110.2	102.4	85.7
Q9BT09	Protein canopy homolog 3	CNPY3	0.973	1	0.972	1	107	105.3	104.5	110.8	109.6	110.2	109.2	107.8	91.7	90.5	93.2	98.7	93.7	94.3	100.9	100.7	103.4	106.6	111.3	104.6	108	111.7	96.5	104.5	95	89.8	94.7	92.9	83.9	93.4	88	87.6
P62249	Small ribosomal subunit protein uS9	RPS16	1.049	1	1.066	1	105.7	92.7	92.3	96.4	102.8	102.5	101.6	95.1	88.1	96.4	98.2	102.9	94.9	94	91.7	98.3	108.9	97.9	104.8	107.6	102.7	97.7	102.6	106.3	104.1	100.2	103.2	100.6	103.3	99.9	107.3	99.5
O75439	Mitochondrial-processing peptidase subunit beta	PMPCB	0.836	0.162049	0.879	0.346341	107.5	113.6	117.2	111.5	106.6	116.8	119	115.9	101.9	108.7	99.2	98.2	102.8	97.6	110.7	94.2	93.6	96	101.4	92.6	91.3	97.9	95.9	99.1	86	88.2	88.5	95.9	84.2	100.2	76.9	90.9
P07737	Profilin-1	PFN1	0.905	1	1.1	1	90	97.1	96.6	92.6	86.3	94.6	101.8	75.9	110.4	105.9	105.5	105.3	110.1	125.9	97.7	90.3	85.6	78.8	83.8	81.8	86.4	90.5	91.3	83.6	115.2	112.4	113.3	125.6	118.7	117.3	117.4	112.3
P20645	Cation-dependent mannose-6-phosphate receptor	M6PR	1.002	1	0.918	1	101.4	111.1	103.1	96.9	103.3	104.2	101.6	109.7	98.7	102.4	95.8	101	96.6	102.8	103	94.4	103.8	103.9	104.7	102.5	96.4	97.8	103	112.5	88.4	95.8	97.7	92.6	90.7	88.1	106.6	89.4
P62750	Large ribosomal subunit protein uL23	RPL23A	1.03	1	1.017	1	95.7	95.8	89.9	89.9	100.5	94	88.6	97.4	108.6	103.5	102.5	104.5	106.4	98.9	95.5	103.9	99.9	96	99.8	94.4	96.2	100.7	99.2	87.9	106.3	104.6	104.7	103.9	109.2	106.3	112.7	102.6
P51648	Aldehyde dehydrogenase family 3 member A2	ALDH3A2	1.1	1	0.895	1					106.1	115.3	118.6	79.7					101.4	88.9	96.6	93.5					128.2	116.1	127.6	98.9					72.9	86.1	86.2	84
Q13155	Aminoacyl tRNA synthase complex-interacting multifunctional protein 2	AIMP2	1.096	0.110479	0.974	1	92.1	88.5	91.3	92	100.4	100.1	87	91	112.2	101	105.4	105	105.3	100.4	107.7	100.8	98.6	101.6	97.2	102.7	105	101.5	99.4	96.1	109	96.9	104.4	102	99.2	102.8	100.4	102.9
P62244	Small ribosomal subunit protein uS8	Rps15a; RPS15A	1.176	0.238897	1.115	1	94.1	90.9	85	97.6	86.8	86.5	97.3	99.5	92.2	94.6	102.4	92.5	91.9	93.5	98.2	89.4	100.2	107.2	113.1	113	110.4	115.5	105.3	106.7	105	99.5	103.4	109.2	104	103.2	98.9	112.9
Q5T4S7	E3 ubiquitin-protein ligase UBR4	UBR4	0.975	1	0.961	1	99.7	103.3	97	99.2					100	109.3	97.7	108.1					90.7	97	96.9	98.9					107.5	101.3	98.7	94.7
P25398	Small ribosomal subunit protein eS12	Rps12; RPS12	0.983	1	0.974	1	103.3	102.5	94	95.9	98.8	99.4	96.3	100.4	99.9	104.8	98.8	104.7	99	106	101.7	106.5	97.7	99.7	99.3	95	98.5	97.3	94	97	99.9	100	104.6	100.1	98.8	102.8	102.4	101
P11279	Lysosome-associated membrane glycoprotein 1	LAMP1	1.036	1	0.905	1	104.7	102.2	111.4	97.1	119.3	100.1	112.4	107	92.6	100.7	89.9	89.2	108.9	101.8	89.7	108.2	118.4	116.9	107.2	117.6	112.2	97.1	103.9	91.6	99.1	80.6	88.7	83.8	86.1	88.9	92.2	80.5
Q96GM5	SWI/SNF-related matrix-associated actin-dependent regulator of chromatin subfamily D member 1	SMARCD1	1.064	1	1.121	1	87.5	100.2	108.1	121.9	93.5	104.5	114.2	119.3	99.1	82.6	80.7	83.6	75.5	92.3	100.7	87.1	114.1	115.9	112.1	107.5	103.5	131.6	115.4	74.8	73.7	88.4	112.3	112.3	103.7	114.2	83.4	86.4
P78417	Glutathione S-transferase omega-1	GSTO1	0.925	1	1.112	0.671087	85.7	90.9	92.9	97.5	87.8	93.5	90	86	103.9	107.7	105.8	105.5	112	111.4	98.5	108.4	82.6	87.1	89.3	93.7	81.3	80.2	84.8	82.3	113.3	120.1	112.9	111.2	119.8	125.2	117.6	121
Q9Y3B3	Transmembrane emp24 domain-containing protein 7	TMED7	1.137	1	1.022	1	98.8	99.9	107.3	93.4	93.4	97.2	94.9	95.1	95.6	96.3	93.5	98.7	95.5	96.8	90	96.6	104.2	108.8	109.8	105.3	107.3	110	113.9	112.3	102.4	95.3	93.6	97.1	92.7	99	99.8	105.6
P48047	ATP synthase subunit O, mitochondrial	ATP5PO	0.878	1	0.834	1	117.9	111.7	112.5	111.8	113.3	109.4	104.9	107.2	106.6	100.9	99.8	105	105.4	99.6	99.4	110.4	103.1	96	95.3	95.9	100.4	109.1	76.3	102.6	86.1	88.4	84.2	84.8	108.4	101.2	66.9	85.5
Q99536	Synaptic vesicle membrane protein VAT-1 homolog	VAT1	0.978	1	1.125	0.853725	88.3	88	91.4	99.5					101.9	104	109.6	99					86.4	89.4	82.2	97.9					109.5	122.4	123.2	107.3
P61221	ATP-binding cassette sub-family E member 1	ABCE1	0.99	1	1.046	1	92.5	93	96	100.9	92.6	90.7	102.5	93.1	98.4	102.8	103.1	107.4	103.4	103.9	103.5	108.8	92.5	91.7	98.4	94.6	85.8	84.9	98.1	90.9	109	112.9	99.4	107.4	114.8	105.5	107	114.5
P00441	Superoxide dismutase [Cu-Zn]	SOD1	0.913	1	1.026	1	86.4	80.9	92.1	87.8	86.2	91.8	88.9	85.8	106.7	116.4	117.2	115.9	114.4	114.3	118.9	113.6	79.8	79.2	77.1	79.8	76.6	83	82.6	74.6	115.2	117.6	125.1	122.8	118.6	114.9	122.7	113
Q05519	Serine/arginine-rich splicing factor 11	SRSF11	1.003	1	0.992	1	106.4	101.1	103.9	96.7	103.9	105.3	96.3	102.2	95.3	98.4	100	104.1	96.1	93.2	95.8	96.7	100.3	106.4	104.5	102.2	102.2	101.3	109.7	107.4	95.7	93.8	91.4	99.7	95.6	96.9	94.5	102.8
Q15120	[Pyruvate dehydrogenase (acetyl-transferring)] kinase isozyme 3, mitochondrial	PDK3
Q13442	28 kDa heat- and acid-stable phosphoprotein	PDAP1	0.957	1	1.01	1	90.6	93.9	99.8	97	103.2	86.9	98.8	93	101.9	110	101.9	98.7	114.8	114	105.7	97.7	85.8	91.5	87.4	96.2	101.6	91.2	83.4	95	106	122.3	113.2	103.6	114.2	99.3	102.1	99
Q96PC5	Melanoma inhibitory activity protein 2	MIA2	0.958	1	0.727	1	101.2	92.6	111.6	111.4	114.4	134.8	125.1	107.7	106	112.7	93.6	110.3	110.8	116	98.2	78.6	115.9	109.3	104.2	101.4	95.8	117.5	114	103.7	85.7	73.6	84.4	86.1	70.6	55.8	72.9	84
P09110	3-ketoacyl-CoA thiolase, peroxisomal	ACAA1	1.066	1	1.056	1	93.9	104	99.5	101.4	104.6	98.9	93.4	104.8	90.3	98.3	104.2	83.8	92.7	101.7	98.5	84.3	99.7	115.2	108.3	102.5	105.8	114.5	111	96.9	86.6	101.7	103.7	106.8	100.8	100.9	95	96
P11047	Laminin subunit gamma-1	LAMC1	1.063	1	0.971	1	107.7	103.1	107	106.2	100.8	107.1	99.7	102.2	95	98	88.9	94.6	93.5	106.3	85	103.4	116.2	112.9	107.5	105.2	113.6	106.8	111.2	111.3	98.4	93.1	85.5	80.7	82	90.9	93.3	93.3
Q6UXN9	WD repeat-containing protein 82	WDR82	1.065	1	1.009	1	101.6	107.4	100.2	103.4	96	86.3	89.7	104.4	94.9	98	93.5	90.5	97.4	98.2	97.5	85.9	101.4	104.8	110.5	107.2	107.7	106.1	115.8	114.1	89.7	97.3	102.7	96.8	90.7	90.2	118.6	101.2
P14550	Aldo-keto reductase family 1 member A1	AKR1A1	1.05	1	1.205	1	99.8	84.9	103.9	87.4	78.4	78.4	87	83.7	84.5	114	96.8	95	112.5	100.5	100.8	115.4	86.5	105.9	91.6	91.9	81.1	90.3	90.1	89.7	133.5	105.2	97	122.1	116	130	120.4	125.7
P31937	3-hydroxyisobutyrate dehydrogenase, mitochondrial	HIBADH	0.883	0.499265	0.831	0.00652748	104.4	119	115.7	102.2	107.9	107.4	121.8	115	102	103.8	98.3	109.7	102.5	95.1	94.1	123.4	104	104.9	98.7	93.6	96.4	98.1	105.5	97.3	91.8	83.7	86.4	81.8	89.4	86.4	76.4	83.3
Q13363	C-terminal-binding protein 1	CTBP1	1.343	1	1.253	1	67.3	71.8	64.3	73.7	80	75.5	72.9	73.8	89.9	106	104.5	100.8	111.8	101	98.8	118	98.2	98.6	102.8	91.9	99.9	89	102.9	82.1	135.5	137.2	129.1	128.4	122.7	133.4	114.5	123.8
Q16643	Drebrin	DBN1	1.051	1	0.972	1	107.5	110.5	103.2	105.5	101	99.7	99	98.5	98.4	94.8	97.2	92.8	91.7	99.6	105.4	85.5	106.7	106.6	101.7	108.9	94.5	111.4	108	112	88.6	91.1	93.3	93.3	94.5	95.7	112.6	90.8
P18085	ADP-ribosylation factor 4	ARF4	1.038	1	0.938	1	89.5	99.7	87.8	78.3					109.2	106.8	114.6	117.2					100.8	89.4	90.2	93.8					112.5	100.4	103.4	106.4
P61758	Prefoldin subunit 3	VBP1	0.969	1	0.997	1	95.8	97.8	81.6	88.6	85.1	111.7	100.9	71.9	101.4	108.6	103.2	115	113.4	111.1	105.5	115.9	88.8	89.7	88.5	90	93.1	96.1	83.2	86.5	106.6	116.8	111.3	116.2	111.6	102.4	103.8	107.7
O15347	High mobility group protein B3	HMGB3	1.03	1	1.332	0.637245	75.6	81.7	80.3	82.1	73.6	71.7	79.8	89	104.3	96.2	98.6	97	100.9	109.9	110.6	104.5	80.2	82	82.9	89	87.3	83.2	78.7	64.3	141.7	144.1	135.4	128.8	135.8	137.6	133.7	139.5
P61201	COP9 signalosome complex subunit 2	COPS2	1.086	1	1.078	1	94.2	90.2	89.2	83.6	91.5	76.1	100.3	83.2	102.4	109.9	98.5	108.8	95.1	103.5	106.6	98.7	89.6	91.4	106.5	102.4	93.4	104.9	90	101.5	109.8	111.2	104.9	107.4	112.5	111.2	120.6	110.8
P40763	Signal transducer and activator of transcription 3	STAT3	1.202	1	1.171	1	81.1	92.2	96.2	78	88	82.8	83.1	83.1	96.9	99.6	98.9	86.9	92	99	100.7	109.3	106.6	86.2	89.4	117	101.8	91.2	100.1	99.6	127	114.9	116.9	112.3	122.3	110.8	122.3	113.8
O94992	Protein HEXIM1	HEXIM1	1.034	1	1.13	0.740649	80.8	84.8	98.6	88.7	101.5	114.2	99.9	89.7	83.6	113.3	102.5	90.4	67.1	100	96	109.2	92	102.7	126.5	88.1	109.7	103.8	78.4	83.8	111.2	110.4	118.2	108.3	96.1	128.3	103.6	118.6
P04179	Superoxide dismutase [Mn], mitochondrial	SOD2	0.988	1	0.921	1	113.1	107.7	105.5	112.4	87.5	93.1	87.3	111.5	103	100.8	101.3	95.4	110.3	97.3	95.5	94.8	95.9	100.6	104.5	106.3	115	114.1	102.2	114.5	82.7	92.6	88.5	89.7	87.7	93.2	95.2	100.8
P24534	Elongation factor 1-beta	EEF1B2	0.989	1	1.166	0.206274	90.2	91.6	87.2	83.5	84.5	86.2	90.1	84.9	104.2	103.6	99.6	104.9	93.9	105.3	99.9	111.7	82.5	80.1	87.5	85.1	80.6	86.5	88.2	93.3	127.7	131.6	119.4	121.3	118.2	121	116.2	139.6
O14737	Programmed cell death protein 5	PDCD5	0.669	1	0.714	1	121.7	112	121.8	119.7	108.3	127.5	113.2	131	120.2	116.8	120.9	92.5	124.8	104.4	121.2	91.4	81.7	76.5	79.9	89.3	74.5	81.6	73.3	116	73.5	85.8	91.7	95.9	81.5	83.4	86.6	81.4
P17858	ATP-dependent 6-phosphofructokinase, liver type	PFKL	0.953	1	1.008	1	80.6	90.2	109.4	107.3	101.8	94.7	86.4	94.1	119.3	129.9	80.3	105	102.1	130	84.5	96.8	67	89	91	117.4	56.3	92.9	110.3	86.1	108.4	100.3	104.4	100.6	117.8	104.4	158.9	82.9
P17812	CTP synthase 1	CTPS1	0.996	1	1.002	1	91.3	91.4	102.7	111.1	104.4	101.4	80.9	97.2	79.7	101.6	91.1	115.5	131.3	82.8	117.8	81	99	101	93.8	101.2	89.8	96.4	98.7	109.8	92	96.9	113.7	118	93.5	96	129.2	89.8
Q13769	THO complex subunit 5 homolog	THOC5	1.096	1	1.107	1	103.5	105.4	100.5	103.2	97.9	97.2	99.2	101.5	91.4	95.3	94.2	99.1	86.2	88.5	87	84.8	110.6	110.6	117.9	101.5	102.9	118.9	123.2	110.3	93.8	87.1	85.3	100.6	101	100.7	102.4	98.4
Q96IR7	4-hydroxyphenylpyruvate dioxygenase-like protein	HPDL	0.905	1	0.881	1	107.2	110.2	115.4	113	118.4	93.1	111.1	125.6	93.5	100.8	99.2	99	84.5	111.2	94.2	102.6	101.5	104.9	96	90.8	112.5	101.2	98	103.7	100	90.7	90.8	87	87.2	85.5	84	87.4
Q8WTV0-2	Isoform 1 of Scavenger receptor class B member 1	SCARB1	1.214	1	0.751	1	85.5	77.8	79.5	79.7	116.7	109.2	114.1	114.5	99.6	108.5	103	105.3	104.8	105.4	99.4	109.6	129.2	131.7	132.8	139.9	106.5	102.5	103.7	103.4	78.6	83.9	85.5	79.3	78	75.2	80	77.1
Q99538	Legumain	LGMN	1.002	1	1.014	1	102.2	102.2	102.6	107	107.5	104.9	118.4	108.9	89.7	98.1	98.5	96	81.8	93.6	85.8	95.7	102.5	106.2	108.1	107	101.2	99.5	108.2	106.1	87.7	98.7	94.8	98.7	95	101.2	96.3	95.7
P30626	Sorcin	SRI	0.869	1	0.927	1	97.4	96.9	94.5	98.8	96.8	93.3	104.4	104.5	111.5	113.9	114.1	113.2	114.8	118.6	115.1	106.3	79.1	79	85.3	87.6	74.8	83.6	87.9	88.6	102.3	107.1	110.2	109.2	105.7	101.7	105.7	98.3
A0FGR8	Extended synaptotagmin-2	ESYT2	1.072	1	0.97	1	103.3	98	100.7	109.5	113.8	103	88.3	107.9	96.7	95.2	99.8	98.1	82.4	92.5	115.7	89.9	104.5	110.8	113.3	90.7	119.3	110.4	127.2	98.6	91.7	91.9	101.8	94.2	71.8	95.7	86.1	97.3
O76094	Signal recognition particle subunit SRP72	SRP72	1.027	1	1.186	1	107.9	89.6	83.4	100.7	80.1	104.3	95.6	89.4	94.5	99.1	109.1	92.5	96.3	95.8	106.9	92.5	95.9	83.3	100.4	83.1	91.3	98.4	94.2	95.7	112	113	113.5	122.1	114.3	109.5	118.3	117.4
Q9H8H0	Nucleolar protein 11	NOL11	0.993	1	1.029	1	104.8	97.4	109.3	104.7	100.6	102	100.4	104.7	89.4	90.5	97.9	99	95.2	98.3	93	96.7	103.7	105.2	98.9	109.9	99.7	114	97.2	101.7	101	90.6	101.2	96.6	91.3	95.4	105.7	104.1
O60684	Importin subunit alpha-7	KPNA6	1.095	1	0.965	1	91.5	94.7	99.1	103.7	87.7	96.3	88.3	94.9	98.4	109.2	105.5	85.3	106.5	103	104.4	97.2	103.3	104	107.2	104.6	102.2	104.2	103.6	99.1	98	100.6	95.3	99.5	108.9	103.3	104.1	96
P05362	Intercellular adhesion molecule 1	ICAM1	0.96	1	0.763	0.829759	126.9	99.5	96.8	109					117.8	91.1	98.9	121.5					133.8	77.1	93.2	107.1					87.2	75.2	87.1	77.9
Q9NQ55	Suppressor of SWI4 1 homolog	PPAN	1.122	1	0.962	1	93.2	93.4	98.5	94.3	104.6	109.1	74.1	97.7	95.8	101.1	96.8	123	101.7	102.7	97.4	97	104.9	109	108.2	91.3	107.1	113.3	94.6	114.9	91.1	95.2	106.9	97.2	95.5	94.4	95.4	100.6
Q9H173	Nucleotide exchange factor SIL1	SIL1	1.06	1	1.04	1	106.8	106.7	106.8	104.8	102.4	107.5	99.9	109.4	86.5	95.7	87.2	84	95.4	91	95.9	83.7	115.1	115.3	111.3	110.9	105.7	118.9	115.7	109.3	83	95.1	93	97.9	86.9	94.8	91.2	92.2
Q9NZ45	CDGSH iron-sulfur domain-containing protein 1	CISD1	0.721	1.44135e-06	0.834	0.00356572	135.6	131.6	134.7	141.2	132.8	136.1	125.2	126.1	93.1	90.8	94.2	95	96.1	88	98.2	93.5	97.2	94.1	99.3	90.1	98.1	98.2	95.7	94.8	80.5	66	78.8	77.8	85.1	75.3	80.5	76.4
Q9UBL3	Set1/Ash2 histone methyltransferase complex subunit ASH2	ASH2L	1.078	1	0.992	1	97.8	96.3	104.6	100	92.8	91.1	85.7	99	92.6	97.5	98.8	104.1	99.9	119	112	94.9	108.1	99.4	106.2	101.9	107.9	104.3	97.7	104.8	101	96	94.5	101.1	105.3	95	113.5	77.4
Q96QD8	Sodium-coupled neutral amino acid symporter 2	SLC38A2	1.505	1	1.055	1	99.5	89.5	81.5	71.3					70.1	126	96	81.9					77.6	135.4	122.1	170.1					114.7	85.4	76.6	102.4
P56537	Eukaryotic translation initiation factor 6	EIF6	1.08	1	1.068	1	92.5	91.5	96.3	98.5	84.5	105	95.4	108.7	99.4	101.1	93.2	96.1	102.6	102.4	90.9	69.5	95.9	111.6	100.7	106.9	96.1	120.2	94.9	106.4	109.5	98.2	103.7	105.1	107.3	95.9	117.9	102.3
Q6NVY1	3-hydroxyisobutyryl-CoA hydrolase, mitochondrial	HIBCH	0.859	1	0.853	1	113.7	117.4	109.4	117.8	103.5	112.1	116.7	102.8	103.5	102.6	105	117.9	97.5	98.6	98.9	103.2	90	95.7	85.4	101.9	97.9	104.8	96.2	106.1	89.3	81.3	82.3	86.9	88.7	92.7	86.7	93.8
O95239	Chromosome-associated kinesin KIF4A	KIF4A	1.088	1	1.021	1	88.4	93	92.2	90.1	93.5	103.1	94.4	87.1	101.7	98.2	104.7	100.4	92	107.7	114.4	92.2	100.9	98.3	105.5	113	95.7	105.2	98.9	100.7	106.9	101.8	100.3	104.5	99.1	111.2	105.6	99.4
Q9HCU5	Guanine nucleotide-exchange factor SEC12	PREB	1.055	1	0.876	1	102.5	100.9	102.4	123.9	123.9	89.1	108.7	88.4	100.9	94.2	93.8	103.2	124.1	96.1	107.1	85.9	107.3	95.7	103.1	108.8	112.8	111.3	103.6	113.6	82	90.4	96.7	94.2	77	82.3	75.2	101.1
Q6UW68	Transmembrane protein 205	TMEM205	1.061	1	0.902	1	105.2	102.8	107.6	99.2	105.8	102.8	97.8	96.2	100.8	96.3	97.9	92.2	99.1	100.5	103.3	104.4	108.3	114.6	104.8	106.8	103.1	109.8	111.5	122.2	94.4	90.4	90.3	88.4	85.2	78	90.7	89.7
Q8WXI9	Transcriptional repressor p66-beta	GATAD2B	0.991	1	0.996	1	91.6	95.8	107.3	110.1	108.9	111.5	120.2	98.2	99.3	73.6	93.7	113.4	90.7	95.1	86.7	109.5	111.7	86.7	104.7	116.5	106.5	107.9	104.8	108.4	89	104.5	101.6	100.7	98.7	89.6	80.1	83
O75131	Copine-3	CPNE3	0.986	1	1.13	1	83.6	92.5	93.6	101.6	92.7	103.8	96.8	98.3	101.2	102.2	110.8	102.4	99.7	96.7	98.2	73.5	80.8	93.7	88	94.6	106.8	107.5	84.4	94	109.7	115.3	117.8	112.2	106.8	114.9	109	117
O43847	Nardilysin	NRDC	0.918	1	1.054	1	95.3	92.5	88.9	95.7	96.3	102.6	87.1	108.9	105.1	106.4	109.4	108.9	104.8	109.7	99.3	97.9	91.6	86.6	89	88.6	86.7	80.6	83.1	107	114.7	104.3	110.8	112.2	109.7	112.7	115.1	98.4
Q9UHD8	Septin-9	SEPTIN9	0.959	1	1.183	1	110.1	99.6	98.5	104.5	84.4	89.6	88.3	92	109.1	106.5	96.7	97.2	115.4	93.5	93.3	98.7	91.6	93.2	82.1	85.7	91.7	90.9	94.2	90.4	116.6	106	105.9	96.8	120.7	115.2	117.5	124.2
P32119	Peroxiredoxin-2	PRDX2	1.018	1	1.073	1	86.8	91	83.5	78.3					115.7	104.7	108	112.4					95.6	77.3	83.3	90.2					123.3	119.4	117	113.5
P00491	Purine nucleoside phosphorylase	PNP	0.994	1	1.089	1	89.1	87.5	93	88.7	87.4	82.3	91.4	87	110.3	106.2	102.6	113.9	94.6	114.4	95.3	108	85.5	83.8	88	87.1	81.6	97.7	94	90.9	110.7	117.9	116.9	118.9	116.3	132.9	114.8	111.2
P62633	CCHC-type zinc finger nucleic acid binding protein	CNBP	1.298	1	1.177	1	83.3	80.2	91.8	81.8	77.4	86	91.2	85.3	103.5	114.3	81.3	86	90.8	97.7	88.4	95.7	97.7	107.4	111.5	123.5	101.3	117.8	89	122.7	105.8	106.9	115.8	109.2	110	110	109.5	127.2
Q9UL46	Proteasome activator complex subunit 2	PSME2	0.918	1	1.059	1	90.3	87.6	95.8	84.6	95.9	93.7	95.8	102.9	100.4	102.9	107.2	107.1	114	103.4	111.8	117.9	88.1	91.2	84.2	89.6	76.6	79.5	86	87.9	112.7	125.7	119.2	113.2	113.6	115.2	104.7	101
Q9Y2T3	Guanine deaminase	GDA	1.075	1	1.012	1	79.7	85.7	90.8	87.7					112.1	112.4	116.6	96.3					79.2	88.5	102	98.2					117.5	118.3	104.9	110
O43670	BUB3-interacting and GLEBS motif-containing protein ZNF207	ZNF207	1.061	1	1.042	1	89.4	100.9	102.8	85.2	91	96.6	86.3	88.7	106.5	97.5	101	108	111.6	100.3	96.9	110	100.2	101.3	92.4	86.7	96	91.7	95.4	99.5	108	105.4	101.7	113.1	113.2	110	108.2	104.8
P28066	Proteasome subunit alpha type-5	PSMA5	1.194	1	1.191	1	81.1	77.6	77.9	76.4	94	90.4	111.8	117.1	101.4	97.9	103.9	98	88.4	81.7	93.9	100.6	106.3	102	102.5	100.9	106.3	88.1	103.8	94.8	119	121.8	116.2	117.1	114.7	109.5	86.9	118
P15121	Aldo-keto reductase family 1 member B1	AKR1B1	0.872	1	1.079	1	90.5	85.1	82.8	92.5	99.3	98.2	101.2	84.2	112.9	117.1	105.7	117.2	91.3	100.8	97.7	114.5	80.7	79.4	82.5	75.5	89.3	79.8	73.2	79.9	119.1	129.9	116.5	112.5	125.4	116.4	110.5	138.3
P04439	HLA class I histocompatibility antigen, A alpha chain	HLA-A	1.042	1	0.751	0.425992	112.6	113.1	105.9	110.6	106.7	117	104.1	101.1	107.4	89.2	112.6	91.5	75.6	102.7	116.2	99.8	111.4	115.1	108.7	131.4	125.4	107.8	90.3	124.5	67.2	79.7	74.2	69.4	99.3	78	71.5	80.1
P52895	Aldo-keto reductase family 1 member C2	AKR1C2	1.063	1	1.202	1	74.5	74.7	73.1	75.6	88.6	85.6	80.2	83.4	100.5	95.1	101.4	118	102	124.8	112.8	113.1	80.1	86.9	90.2	72.7	81.1	84.3	88.4	69.3	146	127.3	141	142.9	114.2	130.2	127.6	114.5
O94925-3	Isoform 3 of Glutaminase kidney isoform, mitochondrial	GLS	0.841	0.161023	0.831	0.143664	121.7	106.9	113.2	115.6					105.9	96	102	103.7					104.5	99.8	90.4	92.8					94.6	84.1	82.1	86.7
P98194	Calcium-transporting ATPase type 2C member 1	ATP2C1	1.013	1	0.879	1	99.3	104.2	107.3	114.1	116.5	115.5	106.2	99.6	97.7	106.2	95.1	92.8	94.3	79.6	93.9	105.8	106.1	111.8	111.9	105	123.4	107.5	106.5	108.7	100.6	85.3	84.7	77.8	80.7	78.3	101.5	81.9
P46776	Large ribosomal subunit protein uL15	RPL27A	1.203	1	1.176	1	88.2	88.3	85.7	89.4	112	85.6	82.1	109.4	98.6	103	91.7	65.8	122.6	97.5	108.4	55.2	93.7	110.8	90.1	116.3	111.2	103.7	108.7	99.3	119.6	128.2	102.9	127.6	94.5	111.3	71.8	126.7
A0AVT1	Ubiquitin-like modifier-activating enzyme 6	UBA6	0.994	1	1.073	1	83.2	95.3	81.9	87.1	80.9	98.1	108.8	93.8	113.4	111.9	107.8	100.4	101.3	103.6	109	95.3	85.9	92.2	85.2	87	92.5	94.1	87.5	100.1	120.1	122.6	111.2	114.8	100.2	115.6	112	107
Q9UQR0	Sex comb on midleg-like protein 2	SCML2	1.08	1	0.878	1	113.3	107.8	99	92.7					88	106.9	102	94					101.1	120.6	105	118.5					84.8	82.6	87.3	96.4
Q16775	Hydroxyacylglutathione hydrolase, mitochondrial	HAGH	0.943	1	0.934	1	102.6	98.7	101.7	110.2	104.3	101.2	97	102.8	117.8	100.1	95.3	107.8	98.8	110.7	101.6	114.6	99.2	93.6	101.6	91.3	87.4	88.3	101.7	103	100.4	95.9	102	82	92.2	102.2	99.5	94.7
O00487	26S proteasome non-ATPase regulatory subunit 14	PSMD14	1.046	1	1.053	1	94.8	92.6	97.1	92.9	113.3	108.6	133.1	93.5	99.6	102.7	96.8	101.6	95.1	91	94.9	95.5	103.6	101.2	97.1	107.2	91	103.8	99.6	89.2	100.3	100.4	105.1	106.8	102.1	103.5	89.2	96.5
O14497	AT-rich interactive domain-containing protein 1A	ARID1A
Q7Z4H8	Protein O-glucosyltransferase 3	POGLUT3	1.005	1	0.944	1	104	107.2	108.2	104.5					94.7	94.5	91.1	103.7					109.5	116.1	102.6	103.4					89.4	87.8	94	89.1
P46779	Large ribosomal subunit protein eL28	RPL28	1.042	1	1.086	0.133395	85.6	89.9	89.3	88.9					103.5	108.2	106.1	99.1					93	90.1	92.6	95.9					111.4	116.2	110	120.4
Q9NRV9	Heme-binding protein 1	HEBP1	0.916	1	1.039	1	108.4	91.3	106.1	105.2	92.3	109.3	89.4	110.9	78.5	96	113.8	113	89.7	98.8	92.9	110.8	95	99	79.8	97.2	96.4	112.4	99.2	94.4	106.4	98.7	100.9	110.9	91.3	97.9	101.4	112.8
Q9Y3Y2	Chromatin target of PRMT1 protein	CHTOP	1.019	1	0.937	1	104.1	105.5	101	90.7	100.5	115.5	110	107.6	96.3	97.1	107.6	102.1	96.8	87.3	87.5	100.4	98.9	113.3	106.6	108.5	99.3	105.5	106.9	107.1	83.9	92.3	96.8	95.4	89.3	110.7	86.8	88.8
O75340	Programmed cell death protein 6	PDCD6	0.828	1	0.848	1	122.8	126.5	113.1	102.7					86.5	101.7	99.5	117.2					98	78.1	97.1	107.9					105.9	82.8	72.3	88
Q96B26	Exosome complex component RRP43	EXOSC8	1.053	1	1.026	1	91	102.1	103.6	98.6					89.2	95.9	102.4	94.8					100.2	109.5	101.9	113.3					106.4	95.3	100.1	95.7
P61081	NEDD8-conjugating enzyme Ubc12	UBE2M	0.854	1	1.143	1	82.4	85.2	81.3	96.2	102.6	108.8	79.4	91.1	101.5	106.2	105.4	113	133.8	105.8	96	124.1	78.1	72.5	90.9	92.1	59.8	81.8	68.2	64.8	119	117.8	126	132.3	146.7	123.4	114.2	99.5
Q9HAV7	GrpE protein homolog 1, mitochondrial	GRPEL1	0.697	0.193542	0.755	0.425974	126.7	124.5	131.5	128.1	130.8	133.7	132.6	133.6	101.7	105	101.9	99.3	98.5	101.8	102.4	105.7	92.1	94	93.1	95.9	84.1	90.8	89.7	89.3	74.7	77.8	77.1	76.7	76.3	78.6	73.6	78.5
O14828	Secretory carrier-associated membrane protein 3	SCAMP3	1.034	1	0.938	1	97.4	118.7	97.3	99.9	139.9	95.5	117.5	99.6	99.5	103.2	96.9	95.8	64.8	91.9	122.7	86.1	104	102.6	103.6	119	75.4	85.9	141.3	98.4	96.8	89.7	91	84.7	130.2	78.9	74.6	97.2
P62277	Small ribosomal subunit protein uS15	Rps13; RPS13	1.091	1	1.12	1	79.9	94	70	98.6	78.8	100.2	97.6	93	105.5	87.6	78	106	102.3	96.9	95.8	102.1	108.8	101.4	97	88.9	103.2	119.3	101.5	102.6	104.3	135.2	126.8	118	112	94.3	110.7	89.7
P43121	Cell surface glycoprotein MUC18	MCAM	1.004	1	0.826	1	110.4	105.2	111.2	114.3	102	135.7	110	123.4	93.8	92	98.9	96.3	106.8	100.3	95.8	103.5	119.6	110.5	112	114.4	94	108.1	90.9	115.9	80.9	80.3	81.7	78.7	66.8	76.4	86.1	84.1
Q8IY18	Structural maintenance of chromosomes protein 5	SMC5	1.012	1	1.05	1	92.9	108.2	121.1	100.8					95.8	95.6	87.2	91.6					112.8	106.8	104.5	103.2					89.4	109.3	108	72.9
Q8NHP8	Putative phospholipase B-like 2	PLBD2	1.084	1	1.088	1	100.8	99.1	107.7	107.7	107.1	102.1	95.2	105	87.7	87.9	99.4	88.2	92.9	85.4	92.8	87.5	108.2	113.5	107.1	111.7	102.8	112.7	114	115.5	97.6	94.1	92.4	96.9	92.8	94.8	96.6	102.7
P51531	Probable global transcription activator SNF2L2	SMARCA2	1.113	0.413695	0.857	0.160206					94.4	99.2	102.5	104.1					95.4	100.3	101.3	103.5					105.2	110.1	119.2	114.3					87.4	95.1	85.4	82.7
P60953	Cell division control protein 42 homolog	Cdc42; CDC42	0.96	1	0.82	1	112.6	108.3	112.7	102.1	111.5	111	110.1	103	100.8	104.2	98.2	106.7	107.4	95.9	96.8	105.5	106.9	105	94.5	107.6	107.7	108.5	105.4	102.5	87.9	81.7	87.6	83.3	82	84.7	86.7	81.2
Q8IWX8	Calcium homeostasis endoplasmic reticulum protein	CHERP	0.971	1	0.95	1	107.9	104.9	102.5	105.3	105.3	108.8	108.6	112.3	93.7	98	93.5	98.6	101.7	101.5	96.3	91.1	110.6	109	102.8	105.2	99.5	97.5	99.9	104.3	91.3	89.8	96.7	90.1	93.2	95	96.6	88.5
Q9NUI1	Peroxisomal 2,4-dienoyl-CoA reductase [(3E)-enoyl-CoA-producing]	DECR2	0.981	1	1.015	1	97.9	111.5	108.9	99.2	112.2	110.6	102.9	100.5	86.9	97.8	90.7	110.4	104.5	110.2	88.5	82.3	115.8	99.6	101.4	110	90	112.7	104.5	103.1	96.9	92.6	96.6	83.8	85	94.6	100.6	97.7
Q96J01	THO complex subunit 3	THOC3	1.013	1	1.038	1	103.7	103.9	100.9	100.1					94.2	92.3	103.5	92.9					98.3	108.2	99.2	115.5					98.6	95.7	100.4	92.6
P49458	Signal recognition particle 9 kDa protein	SRP9	1.099	1	1.114	1	92.4	93.8	97.1	93	89.7	97.8	92	93.8	103.7	97.3	99.7	90.3	105.1	92.9	95.9	83.7	103.9	100.1	101.8	99.5	103.6	110.8	94.8	112.4	104.3	108.7	107.1	107.1	97.5	112.2	109.6	108.1
Q86W42	THO complex subunit 6 homolog	THOC6	0.862	1	1.048	1					134.2	102.6	122.4	103.9					91.4	83.7	96	89.4					100.6	82.4	117.6	94					89.3	76.5	115.5	100.5
Q9BT78	COP9 signalosome complex subunit 4	COPS4	1.152	1	1.322	0.911875	74.3	62.6	89.2	73.2					110.7	101.5	77.7	120.7					91.1	78.1	110.1	79.3					139.1	143.2	108.3	141.1
P17096	High mobility group protein HMG-I/HMG-Y	HMGA1	1.22	1	1.084	1	82.3	77.8	85.6	83.7	82.7	84.4	83.8	90.2	101	103.3	99.4	108.9	101.1	97.5	102.5	114	99.9	102.5	105.1	97.7	99.2	101.9	103.1	105.7	115.4	113.9	114.3	109	111.2	108.1	109.5	105
Q15907	Ras-related protein Rab-11B	RAB11B	1.019	1	0.932	1	109.6	127	114.6	95.3					88.8	91.9	93.7	80.6					123.3	100.9	108.4	120.3					94.7	103.6	72.6	74.8
P22061	Protein-L-isoaspartate(D-aspartate) O-methyltransferase	PCMT1	0.802	1	0.912	1	101.7	107.9	102.8	93.7	100.4	104.9	66.6	98.8	117.8	105.6	108.3	114.7	100.5	114.8	138.8	115.4	80.1	75.4	79.9	82.1	71.2	91.7	97.9	102	104.5	109.1	104.9	111.5	106.7	92.3	98.2	99.8
Q9C0C2	182 kDa tankyrase-1-binding protein	TNKS1BP1	1.342	1	0.954	1	86.8	81.1	92.4	82.9					92.2	121.1	112.3	95.1					64.6	102.6	153	126.2					108.2	84.1	92.6	104.9
O60610	Protein diaphanous homolog 1	DIAPH1	0.953	1	0.965	1	95.5	99.2	99.1	95.4	89.7	98.4	93	93.4	109.7	110.2	105.1	101.6	100.9	114.3	109.4	105.7	90.7	103.4	90.3	84.3	89.2	95.4	91.3	101.3	109	107.6	99.1	99.9	104.9	102.6	110.3	100
P98179	RNA-binding protein 3	RBM3	0.874	1	0.974	1	122.8	115.2	141.3	120.3	104.1	93.7	103.1	103.6	94.6	98	87.1	100.7	99.4	103.7	100	101.1	88.5	79.5	99.8	101.3	95	96.4	98.7	94.6	75.4	94.7	99.5	81.2	100.5	104.4	106.7	94.8
Q96SB8	Structural maintenance of chromosomes protein 6	SMC6	1.536	0.0837693	1.377	0.260281	95	64.1	76.9	80.9	70.7	74.3	82.1	72.4	73.9	84.4	102.2	96.7	74.6	70.2	88.9	114.5	116.2	115	128.2	95.7	133.1	116.2	90.3	128	120.8	121.8	112.7	115.5	110.7	118.6	135.6	119.9
P53007	Tricarboxylate transport protein, mitochondrial	SLC25A1	0.818	0.00180087	0.673	2.17581e-06	118	118.5	115.4	120.5					109.3	108.4	111.8	112.9					93.2	96.4	97	104.8					69.8	75.2	74.9	73.9
Q02543	Large ribosomal subunit protein eL20	RPL18A	1.165	1	1.029	1	92.2	84.5	85.1	84.4	90.5	88.3	87.1	76.2	109.1	93.1	100.8	115.3	105.2	104.7	106.7	106.7	103.1	101.7	101.7	100.3	94	96.5	99.2	100.4	106	108	111.8	102.8	110.1	116.8	113.8	103.8
Q9BQ67	Glutamate-rich WD repeat-containing protein 1	GRWD1	1.209	0.00977667	1.01	1	105.1	98.4	99	103					82	90	89.1	88.2					127.3	114.4	123.2	121.1					87	93	87.1	92.1
P28161	Glutathione S-transferase Mu 2	GSTM2
Q5VT52	Regulation of nuclear pre-mRNA domain-containing protein 2	RPRD2	0.966	1	1.032	1	95.8	100.6	111.5	110.4	107.3	109.7	121.2	98.4	92	89.2	97	87.6	88.7	99.7	85.3	115	103.4	119.3	106.4	101.6	104.7	104.8	96.1	112.6	94.7	108.4	90	92.3	96.2	83.1	100.2	76.8
Q13523	Serine/threonine-protein kinase PRP4 homolog	PRP4K	0.954	1	1.008	1	112.4	104.6	98	106.3	95	99.3	115.4	105.1	91.6	93.4	97.8	109.3	107.8	109.9	84.9	90.5	98.1	101.9	93	104.2	68.7	95.1	144.1	127.2	97.5	98.8	98	95.2	82.2	82.9	87.1	104.9
Q07666	KH domain-containing, RNA-binding, signal transduction-associated protein 1	KHDRBS1	1.093	1	1.004	1	91.7	89.2	103.1	104.2	81	102.7	111.7	76.7	106.9	95.4	101.8	90.7	111.5	84.1	101.4	91.8	91.2	106.4	108.9	105.8	96.8	93.2	145.2	126	98	99.5	103.4	103.9	82.4	95.5	104	96.2
Q7L2J0	7SK snRNA methylphosphate capping enzyme	MEPCE	1.231	1	1.119	1	93.9	94.8	102.6	89	76.7	119	79.6	105.9	90.7	84.3	90.3	88.1	91.1	81.8	106.3	67.8	123	110.3	100.7	114.8	117.5	131.7	98.6	140.1	103.5	107.1	110.1	96.8	94.8	96	90.3	102.9
P52788	Spermine synthase	SMS	1.032	1	1.142	0.100054	81.5	87.8	90.4	89.2					110.4	104.1	104	94.8					88.6	91	91.6	95.1					118.9	120.3	113.5	118.8
Q13561	Dynactin subunit 2	DCTN2	0.906	1	1.006	1	108.3	101.7	65.1	82.1	104.6	84.6	99.1	100.2	95.6	132.5	135.5	108.4	94.8	111.1	104.4	104.8	80.8	91.3	84.7	92.2	98.4	79	97.2	89.2	102.2	78.2	105.9	135.5	108.9	108.6	102.9	112.1
P36957	Dihydrolipoyllysine-residue succinyltransferase component of 2-oxoglutarate dehydrogenase complex, mitochondrial	DLST	0.944	1	0.884	0.276151	109.1	111.1	102.9	108.5					100.6	104.1	101.8	91.7					100.5	104.9	98.5	111.8					88.6	92.3	90.3	83.5
Q8NCA5	Protein FAM98A	FAM98A	1.07	1	1.09	1	91.2	89.1	99.2	106.4	102.1	100.4	98.1	97.8	86.8	91.4	98.5	88.6	111.3	90.2	93.9	96.7	105	108.9	107.6	112.4	106	103.2	103.8	98.7	103	102.2	101.2	108.7	100.5	100.8	96.7	99.7
Q13185	Chromobox protein homolog 3	CBX3	1.055	1	0.931	1	107.5	98.4	100.6	96.2					109.2	101.3	88.8	90.4					108.6	101.4	115.8	95.6					85.1	123.1	89.6	88.5
Q9H3G5	Probable serine carboxypeptidase CPVL	CPVL	1.012	1	1.167	1	99.9	108.4	102.7	101.9	97.5	116.5	103	114.4	92.5	86.2	88.9	74.4	82.1	96.3	96.5	78.1	97.4	120.5	103.7	125.3	98.8	104.6	97.3	104.7	102.3	99.8	93	103	107	106.6	102	94.7
Q04726	Transducin-like enhancer protein 3	TLE3	1.172	1	1.178	1	73.1	87	87.2	82.7	88.9	86.7	68.2	81	105.9	98.4	100.3	100.1	96.6	111.3	97.3	97.8	94.2	109.7	103.5	97.5	93.5	101	86.8	107.4	120.4	113.2	113.8	112.9	127.9	114	120	121.6
P26885	Peptidyl-prolyl cis-trans isomerase FKBP2	FKBP2	0.936	1	0.925	1	107.5	112	107	110.9	115.5	98.4	112.5	96.7	96.6	99.1	94.3	109	93.5	100.9	98.8	96.5	107.5	95	97.6	99.2	104.3	103.3	104.3	101.1	90.3	89.1	94.3	90.4	85.3	93.2	86	109.7
P08243	Asparagine synthetase [glutamine-hydrolyzing]	ASNS	0.921	1	1.01	1	90.4	97	99.5	89.9					111.8	110.5	98.5	110.5					85.5	86.2	92.9	86.2					109.2	114.1	103.5	114.3
P51812	Ribosomal protein S6 kinase alpha-3	RPS6KA3	0.841	1	0.969	1	96.3	100.4	100.5	97.5	89.9	94.9	99.7	106.4	110	115.4	114.1	102.8	112.7	111.3	112.2	115.8	75.7	82.8	93	83	79.9	85.6	73.7	83.5	108	109.8	100.4	110.1	110.9	104.7	106.1	112.8
Q92979	Ribosomal RNA small subunit methyltransferase NEP1	EMG1	1.016	1	1.082	1	103.9	95.6	96.6	106.5	96.5	91.7	97	94.9	96	107.9	95.2	93.7	97.3	98.4	100.4	95.8	98.6	88.9	107.1	94.4	97.6	116.4	95.7	106.5	104.3	108.1	99.8	103.4	104.8	107.5	105.9	93.6
Q01130	Serine/arginine-rich splicing factor 2	SRSF2	1.102	1	1.132	1	98.9	89.7	82.8	87.8	97.6	85	96.4	87.7	108.4	100.4	97.3	96.6	110.1	99.1	96.2	99.3	89.1	107.2	109.5	89.7	103	98.5	97.1	77.3	104.8	112.6	115	110.1	111.9	91.3	113.7	136
Q12849	G-rich sequence factor 1	GRSF1	0.889	1	0.878	1	120.8	120.5	111	118.6	109.4	103	107.3	114	103.8	99.6	88.8	96.5	106.7	102.5	100	108.1	96.2	100.6	101.4	105.1	99.3	101.1	99.4	91.3	72.3	84.6	89.7	90.6	93.4	90.9	85.5	88.2
Q15059	Bromodomain-containing protein 3	BRD3
Q15369	Elongin-C	ELOC	0.98	1	1.098	1	95.4	88.6	94	98.8	101.8	99.7	89.5	88.5	109.9	101.5	104.3	97.3	120.3	91.8	104.2	99	96.1	75	91.6	94	94.1	89.8	87.5	105.2	108.8	111.9	118.7	114.1	110.2	119.6	80.8	118
O43292	Glycosylphosphatidylinositol anchor attachment 1 protein	GPAA1	0.953	1	0.841	1	112.6	107.7	115.7	115.6	117.4	126.2	109.9	116.3	95.6	98	91.8	92.8	92.8	91.8	94	105.6	107.6	115.6	108.1	119.7	109.6	101.5	110.8	111.6	83.9	75.7	79	80.5	76.2	78.1	71.8	86.4
Q9H8Y8	Golgi reassembly-stacking protein 2	GORASP2	0.886	1	1.03	1					96.2	106	98.5	101.4					102.6	98.4	104.6	100.5					87.2	85.2	103.5	89.9					102.2	118.5	107	98.5
Q9NTZ6	RNA-binding protein 12	RBM12	1.071	0.912385	1.194	0.084097	84.4	78.8	76.7	83.3					104.2	113.4	104.4	105.1					87.4	85.1	94.5	86.2					131.5	124.9	114.8	125.2
Q9NX63	MICOS complex subunit MIC19	CHCHD3	0.99	1	0.924	1	108.6	103.8	107.1	103.6	116.9	56.7	128.4	104.8	99.5	98	94.5	104.6	72.6	105.1	112.6	92.4	105.6	104.1	99.1	97.1	145.1	109.2	106.8	89.6	94.6	92.7	98	88.8	89.9	82.8	107.6	79.3
Q8TAT6	Nuclear protein localization protein 4 homolog	NPLOC4	1.103	0.356079	1.098	0.418393	72.8	81.4	81.8	78.2	82.7	89.5	91.8	88.1	101.2	113.7	112.7	106.3	104.8	111.2	106.1	107.5	89.3	94.2	90.7	90.7	88.1	93.2	95.5	88.8	119.8	120.1	119.9	127.3	111.9	115	114.3	111.7
Q9H3K2	Growth hormone-inducible transmembrane protein	GHITM	0.773	1	0.653	1	167.8	112.2	125.8	127.8	120.6	128.6	119.9	112.3	79.6	105.2	114.1	122.4	111.7	112.9	110.9	109.8	101.4	80.2	83.8	105.4	100.5	98.6	87.3	92	70.5	60.6	83.1	60	72.9	73.8	75.8	72.5
Q96EY8	Corrinoid adenosyltransferase MMAB	MMAB
Q9Y2R4	Probable ATP-dependent RNA helicase DDX52	DDX52	0.902	1	0.908	1	111.4	103.4	102.6	108.6	103.7	122.4	108.2	104.2	101.7	108.3	104.7	99.2	95.6	95.8	99.5	117.3	86.8	95.7	95.8	109	105	95.9	93.5	94.2	97.7	90.8	87.1	97.2	98.2	90.4	91.8	84.5
P61353	Large ribosomal subunit protein eL27	Rpl27; RPL27	0.8	1	1.106	1	115.7	104.7	103.4	100.9	114.7	117.4	113	112.7	98	105.8	98.6	90.1	95.6	88.4	95.9	91.3	80.9	96	101.9	95.4	71.6	84.4	93.4	87.4	105.2	100.8	96.8	105.8	110.9	105.9	109.4	107.9
P62910	Large ribosomal subunit protein eL32	Rpl32; RPL32	1.139	1	1.087	1	83.7	94.3	90.9	99.1	93.1	89.5	95.9	85	103.8	106.1	90.4	113.9	92.4	91.6	89.4	122	99.3	105.8	106.3	89.5	92.9	105.1	108.9	104.4	105.4	107.4	99.3	104.8	108.5	102.9	108.6	109.8
P84098	Large ribosomal subunit protein eL19	RPL19	1.087	0.0261825	1.092	0.072036	93.6	92.6	95.7	97.7	89.2	85.2	84.2	94.6	98.3	98.4	104.5	95.5	97.9	105.9	97.5	98.8	96	100.9	101.4	97.9	102.2	104.2	103.8	99.3	106.6	106.4	106.3	108.2	99.6	111.4	115.9	110.2
P48729	Casein kinase I isoform alpha	CSNK1A1	1.08	1	1.081	1	94.5	94.3	95.9	96.4	100.8	97.5	84.7	88.2	96.2	96.8	100.1	96.2	83.3	99	98.2	110.2	101.8	104.3	103.7	103.7	93.5	100.9	105.8	101	101.6	105.1	102.7	106.7	105.7	109.6	124.8	96.9
P63241	Eukaryotic translation initiation factor 5A-1	Eif5a; EIF5A	0.912	1	1.012	1	82	99.1	124.8	94.3	87.1	93.6	90.5	96.7	108.5	110.6	89.4	136.5	114.4	110.5	104.4	109.5	88.3	72.7	88.8	73.1	89.6	81.9	83.6	87.7	111.1	111	113.3	96.7	114.9	111.6	114.8	109.4
Q7Z7K0	COX assembly mitochondrial protein homolog	CMC1	0.995	1	0.934	1	115.2	123.5	98.5	106.4	106.3	106.1	95.8	107.2	104.2	105.4	82.5	86.2	97.6	96.1	98.6	81.9	97.6	138	91.7	102.5	111.6	107.5	104.3	107.3	99.9	75.8	86.4	86.1	92.6	97.8	88.3	100.9
O75380	NADH dehydrogenase [ubiquinone] iron-sulfur protein 6, mitochondrial	NDUFS6	0.929	1	0.803	0.520593	114.8	117.5	108.7	118.9	120.6	112	115.2	125.8	98	90.9	99	100	91	91.4	96.5	98.5	107.3	107.2	114.9	108.8	88.9	112.1	125.9	106.4	81.9	78	78.1	76	80.9	85.4	76.9	72.5
Q92614	Unconventional myosin-XVIIIa	MYO18A	1.074	1	1.04	1	93.7	99.6	114.7	108.7	89.3	118.6	75.5	111.6	85.7	93.9	94.2	87.2	86.8	73.5	103	107.7	113.2	110.7	107	103.8	102.3	116.3	112.8	145.8	95.2	100.4	98.8	93.2	97.8	90	84.2	84.8
Q9H553	Alpha-1,3/1,6-mannosyltransferase ALG2	ALG2	1.081	1	0.85	1	103	96	95.8	104	95.5	95.1	127.9	127.5	88.3	86.9	109.1	97.5	91.4	113.8	122.1	100.7	112.3	107.2	109.3	107.8	111.5	100.6	103	89.3	86.5	85.6	102.1	108.3	80.9	82.9	82.5	75.3
P22392-2	Isoform 3 of Nucleoside diphosphate kinase B	NME2	0.955	1	1.021	1	90	90.2	91.9	91.2	95.5	94	90.9	87.3	107.6	110.1	109.9	108.7	108.1	111.2	102.2	114.1	86.7	86.7	92.5	84.3	87.2	82.2	91.3	98.6	112	113.5	114.3	110.3	112	109.8	111.2	104.5
P50579	Methionine aminopeptidase 2	METAP2	0.966	1	1.127	1	96.7	97.8	98.5	89.8	75.4	111.2	69.5	79.9	88.9	98.8	96.5	114.7	93.3	108.7	113	110.5	87.2	88.2	87.5	101.5	92	71	108.5	109.4	120.5	109.1	115	109.3	128	89.8	118.5	121.3
O15460	Prolyl 4-hydroxylase subunit alpha-2	P4HA2	1.007	1	0.97	1	106.1	111.4	107.9	113.4	107.9	113.3	90.7	108	87.3	93.1	97.5	90.6	91.2	93.1	92.9	91.9	103.5	117.5	109	108.4	108.5	104.2	111.9	119.8	90.2	88.1	80.5	95.5	87.8	89.1	95.8	93.9
Q07020	Large ribosomal subunit protein eL18	RPL18	1.281	1	1.127	1	81.8	92.5	80.7	82.5	80.7	87.9	91.6	78.3	104.8	105.3	103.7	83.5	111.3	93.1	94	95.8	101.5	113.6	91.1	107.4	90.7	124.6	104.5	105.9	103.2	113.8	123.7	110.9	109.1	115.8	101.3	115.4
Q96DG6	Carboxymethylenebutenolidase homolog	CMBL	0.888	1	1.068	1	82.2	82	88.7	84.4	100.2	88.4	90.6	88.8	112.7	116.8	109.5	115.6	112.6	107.7	116.9	112.3	77.4	81.4	80.7	83.5	75.5	78.5	78.8	75.1	123.5	120.6	120	121.2	126.2	116.6	113.4	118.3
Q92890-1	Isoform Long of Ubiquitin recognition factor in ER-associated degradation protein 1	UFD1	1.165	0.2201	1.172	0.0945958	90	79.7	87.2	84.6	85	88.9	99.1	82.1	101.7	95.5	95.1	104	94.4	114.9	97.9	97.4	103.5	88.8	95	99.5	103.1	101	105.3	91.3	119.3	114.3	123.2	118.7	106.1	110.7	108.2	114.6
Q13618	Cullin-3	CUL3	1.153	1	1.124	1	94	91.6	81.5	83.6	87.2	84.1	96.6	88.1	99.6	101.9	101.6	99.4	91.7	103.2	100.1	95.3	102.8	98.5	102.5	100.3	86.9	101.9	114.1	96.6	95.9	122.6	111.9	112.4	107.8	106.8	116.7	122.9
Q96C01	Protein FAM136A	FAM136A	0.92	1	0.923	1	114.8	102.4	114	111.7	111.3	109.3	115.4	116	106.7	97.2	93.6	95.1	97.4	97	89.9	93.9	100.5	102.4	106.5	100.2	105.1	105.2	101.2	105.9	93.1	88.7	88.4	84.8	89.7	85.5	88.6	88.7
P13073	Cytochrome c oxidase subunit 4 isoform 1, mitochondrial	COX4I1	0.805	1	0.651	0.0603795	119.1	111.5	126.2	126.1	117.9	121.7	129.5	120	97.5	113.8	111.7	119.7	104	100.8	112.3	123.9	98.1	100.1	99	96.3	93.8	99.8	91	88.7	68.1	67	73.7	72	76.1	75.3	79.1	66.2
P47813	Eukaryotic translation initiation factor 1A, X-chromosomal	Eif1ax; EIF1AX	1.101	1	1.128	1	88.4	89.5	89.8	88.2	91	86.7	88.5	86.5	100.1	102.5	98.4	98.7	103.8	100.9	100.9	95.3	98	97.1	95.2	97.6	101.9	96.3	95.7	99.3	112.1	111.8	113	119.7	116.6	108.3	113.7	114.7
P48681	Nestin	NES	1.073	1	0.898	1	106.4	106.3	99.8	115.6	108.3	101.1	101.9	105.9	94.1	92.9	98.8	91.9	96.2	96.8	86.8	104.4	111.4	108.6	116.2	108.4	119.1	119.5	120.3	103.5	86.8	94.2	84.5	83.8	81.7	81.4	86.6	86.5
Q8WYA6	Beta-catenin-like protein 1	CTNNBL1	0.996	1	1.06	1	100.1	102.6	93.5	93.9	104.1	110.6	101	110.3	95.1	99.9	95.6	98.2	93.1	97.6	94.8	88.6	105.7	105.1	97.8	92.6	103.6	99.1	110.6	99.1	99.3	107.8	108.7	104.2	101.4	96.9	100.9	88.4
Q8TC07	TBC1 domain family member 15	TBC1D15	1.021	1	1.147	0.648666					73.9	88.6	83.3	87.8					105.6	110.1	108.2	103.5					88.6	86.1	81.2	98.4					126.8	119	126.4	112.5
P27144	Adenylate kinase 4, mitochondrial	AK4	0.83	1	0.817	1	121	121	114.7	110.5	122.2	122.9	113.3	110.5	91.4	108.2	99.3	106.5	92	99.5	90	140.3	94.5	98.8	96.8	110	112.2	92.3	112.6	92.2	84.8	80.7	78.6	83.2	64.9	57.8	95.5	81.7
Q99436	Proteasome subunit beta type-7	PSMB7	1.081	1	0.986	1	100.8	81.3	100.9	81.6	93.1	89.2	93.3	79.4	106.8	104.8	97.5	113	105.4	107.1	102.5	113.2	99.1	107.3	94.9	93.8	97.9	99.7	99.6	84.4	111	100.7	103.1	103.5	102.4	110.8	116.3	105.7
O95785	Protein Wiz	WIZ	1.093	1	1.062	1	96.7	94.5	98.2	98.5	92.7	102.6	80.8	98.4	93.4	100.2	98.9	102.3	86.9	100.1	72.5	79.4	108.1	110.5	104.5	102.4	98.8	121.2	125.2	105.1	89.6	106.6	97.7	97.7	93.4	126.8	108.4	107.6
P52756	RNA-binding protein 5	RBM5	1.062	1	0.989	1	107.3	108.3	112.1	102.2	114.8	96.8	120.2	107.3	86.9	85.8	93.4	93.8	88.9	91.1	93.9	91.5	117.5	115.7	101.1	117.7	115	113.8	104.2	113.2	83.9	90.7	99.8	83.9	90	93.1	90.7	75.5
Q13907	Isopentenyl-diphosphate Delta-isomerase 1	IDI1	0.955	1	0.969	1	93.3	93.3	84.3	99	95.6	75	81.5	99.6	117	106.7	107.1	115.6	119.6	124.7	97.3	109	89.5	81.9	92.1	88.7	96.9	77.3	95	79	108.4	109	108.5	105.6	108.1	112.5	118.5	110.4
P00387	NADH-cytochrome b5 reductase 3	CYB5R3	1.03	1	0.864	1	112.6	105.8	112.6	106.4	103.4	86.8	97.6	109	101.9	92.9	103.2	95.7	98	91	104.7	102.1	110	104.5	98.9	108.6	117.3	109.9	95.6	141.4	86	86.7	90.3	84	82.9	93	75.4	91.7
Q13330	Metastasis-associated protein MTA1	MTA1	0.989	1	0.955	1	100.7	110.2	103.5	107.3	103	109.5	107.6	106.2	97.7	94.8	97.5	94.9	93.4	99	106.7	84.4	104.7	115	104.9	107.1	101	106.3	93.1	114.8	86.5	91.7	92.4	91.1	106.9	91.9	82.6	93.6
Q15269	Periodic tryptophan protein 2 homolog	PWP2	1.027	1	0.981	1	94.5	96.7	114.3	114.3	103.5	101.1	106.4	105.2	88.5	95.5	90.8	98.7	97.3	99.7	90.9	99	107.1	110.1	109.9	103.9	103.5	103.4	110.9	107.2	95.5	95.2	96.1	88.9	92.1	90.7	94.1	95
P08174	Complement decay-accelerating factor	CD55	1.089	0.177236	0.856	0.00262672	102	105	109	102.9					102.7	96.9	98.6	93.3					112.2	117.5	110.6	114.2					85	82.7	83.8	83.5
Q9NR12	PDZ and LIM domain protein 7	PDLIM7	1.15	0.135487	1.141	0.0884271	87.1	91.5	93.1	93.4					97	94.5	97.6	88.7					107.7	110.9	104.7	97.3					102.6	111	107.4	115.4
P06858	Lipoprotein lipase	LPL	0.976	1	0.851	0.635032	115.9	118.9	104	88.2	99.7	119.3	121.3	99.4	113.2	91.2	108.9	104.2	115.6	87.9	94.6	90	96.4	108.1	115.6	106.3	100.3	136.6	109.1	87.5	88.8	77	89.4	73.9	83.2	91.2	78.8	85.7
Q9Y2Z4	Tyrosine--tRNA ligase, mitochondrial	YARS2	0.887	1	0.84	1	109.8	98.3	108.9	113.2	113.4	101.1	99.2	109.6	93.2	105.4	105.6	108	111.3	106.1	118.3	119.4	103.8	101.7	94.6	97.1	117.4	96.8	77.5	86.2	87.7	92.1	95.8	84.9	95.7	98	69.5	80.6
Q92734	Protein TFG	TFG	1.055	1	0.953	1	93.2	92.8	90.7	94.9	67.2	113.4	95.5	107.7	105.9	106.4	101.3	120.9	93.7	128	60.8	99.2	100.5	91.7	88.8	97.9	120.9	129.4	92.7	114.6	106.6	94	116.8	97.5	79.7	119.6	100	77.5
Q6FI81	Anamorsin	CIAPIN1	1.029	1	1.116	1	81.6	81.5	88.4	81.3	96.4	121.9	81	89.8	113.8	106.1	113.9	104.7	77.3	99.1	103.8	107.7	86	88.3	92.2	90.3	86.5	71.3	72.2	114.2	113.8	111.2	121.6	125.4	99	157.8	153.7	68.6
P52294	Importin subunit alpha-5	KPNA1	0.973	1	1.019	1	102.2	95.6	105.4	103.3	88.3	89	110.2	115.2	92.9	96.8	87.3	103.5	91.3	99.5	105	105.2	98.7	98.9	102.5	100.4	84.5	110.2	110.2	99.6	97.2	103.8	99.4	112.1	92.2	100.8	102.2	96.6
Q9Y2R9	Small ribosomal subunit protein uS7m	MRPS7	0.814	0.199626	0.773	0.0322549	118.9	116	108.8	118.2					108	96.6	107.1	106.5					88.2	95.2	109.5	95.4					87.4	78.7	78.8	86.5
Q969H8	Myeloid-derived growth factor	MYDGF	0.979	1	0.991	1	106.5	104.4	108.6	103.9	97.8	106.2	104.2	106.7	99.1	96.5	98.4	96.9	94.6	96.6	96	100.8	106.4	103.2	104.7	104.6	103.1	99.2	100.1	93.7	88.2	92.7	93.9	91.9	100.9	100.7	97.9	101.4
O75306	NADH dehydrogenase [ubiquinone] iron-sulfur protein 2, mitochondrial	NDUFS2	0.876	0.642692	0.766	0.00691645	114	117.4	103.8	112.1					107.8	106.2	110	98.6					99.3	97.4	98.9	104.6					77.1	77.6	88.6	86.7
P23919	Thymidylate kinase	DTYMK	0.956	1	0.912	1	104.2	92.7	103.1	110.5	112.2	101.8	76	89.4	111.8	102.2	104.2	99.4	112.8	106.3	118.2	103.7	98.5	97.4	91.3	105.4	105.7	81.7	85.2	124.3	96	96.7	96	90.4	101.9	89.6	99.2	92
Q9UKK9	ADP-sugar pyrophosphatase	NUDT5	0.869	1	1.133	1	94.3	90.7	100.4	94.9	98.2	81.9	80	106.4	100.4	106.6	101.7	104.7	129.6	107.2	97.7	101.6	90.2	89.6	82.2	82.3	79.1	83.6	71.6	82.2	109.9	121.3	114.8	116.2	126.3	130.1	117.5	107
Q13123	Protein Red	IK	0.973	1	0.989	1	96.6	110.9	107.4	101.3	112.1	117.3	88.9	128.5	93.6	94	89.5	107.9	82.8	83.2	83.4	106.2	105	118.6	102.6	108.5	94.2	107.3	101.1	119.2	93	99.9	86.3	84.9	95.5	88.1	75.6	116.6
Q14571	Inositol 1,4,5-trisphosphate receptor type 2	ITPR2
P61163	Alpha-centractin	ACTR1A
P62942	Peptidyl-prolyl cis-trans isomerase FKBP1A	FKBP1A	0.931	1	0.925	1	91.5	78.2	87.8	83.7					132	110.2	123.2	119.8					73.7	72.9	86.4	90.4					113.3	123.4	111.5	101.9
Q4G0N4	NAD kinase 2, mitochondrial	NADK2	0.973	1	0.852	1	104.9	114.5	90.9	103	108.5	114	106.9	106.1	109.5	102.7	89.1	100.8	127	94.2	105.4	87.9	105.9	99.5	111.7	118.3	94.6	101.4	91.6	109.4	86.6	88.7	79.6	94.3	85.8	86.7	79.2	101.4
P42330	Aldo-keto reductase family 1 member C3	AKR1C3	0.919	1	1.161	1	94.8	83.6	84.2	89.3	92.8	80.9	73.9	66.5	109.5	102.1	113	101.6	122.9	117.5	111.8	101.9	88.6	70.4	73.8	76.5	86.5	80.5	77.6	66.1	139.9	115.6	129.9	126.9	128.9	139.5	128	124.8
Q13228	Methanethiol oxidase	SELENBP1	1.102	1	1.121	1	97.2	86.4	87.7	87.7	98.4	64.5	79.6	86	101.1	108.3	97.7	100.8	91.8	97.5	125.6	119.1	96.7	95.7	101	96.8	86.3	96.1	90.8	80	109.2	115.1	104.8	114.1	140.2	112.2	110	121.8
Q5JVF3	PCI domain-containing protein 2	PCID2	1.015	1	0.965	1	111.8	108.2	101.4	76.7					103.9	100.4	91.3	106.9					105.8	94.2	106.9	106.7					100.6	104.9	96.6	83.6
P62913	Large ribosomal subunit protein uL5	RPL11	1.025	1	1.035	1	90.5	93.5	100	100.2	98.1	90.4	104.1	94.1	100.3	102.6	101.7	99.9	102.1	95.9	93.1	112.5	101.3	96.3	101	96.4	100.7	95.5	88.7	105	102.1	103.5	104.7	106	107.9	104.3	110.3	97.2
P05026	Sodium/potassium-transporting ATPase subunit beta-1	ATP1B1	0.966	1	0.752	0.084097	117.3	108.8	115.4	116.8	119	119.8	106.4	96.2	112.4	97.3	101.6	108.3	96.6	95.4	96.3	101	112.3	101.1	103.5	112	112.3	120.3	114.6	111.5	73.1	73.8	75.4	70.8	80	78.8	65.9	85.8
P83731	Large ribosomal subunit protein eL24	RPL24	1.119	1	1.14	1	92.4	86	89.4	86.3	75.4	77.9	70.3	86.1	109.9	100	111.7	98.8	99.6	101.4	110.6	67.9	94.8	91.2	91.3	93.5	100	115.6	97.8	104.9	113.9	114.9	114.8	111.1	131.7	113.3	126.7	120.6
Q9UBQ5	Eukaryotic translation initiation factor 3 subunit K	EIF3K	1.114	1	1.094	1	101.4	96.3	95.8	97.4	83.9	96.3	98.7	86.4	94.1	96.4	87.2	98.8	95.9	94.6	84	116	107.2	105.2	106.6	98.8	110.4	107.4	108.3	108.2	115.7	107.4	89.1	102.6	103.6	88	104.8	113.5
P51809	Vesicle-associated membrane protein 7	VAMP7	1.032	1	0.948	1	93.5	105.3	104.7	105.5					95.3	92.8	98.9	105.9					118.7	107.1	107	109.6					95.4	75.6	96	88.7
Q13439	Golgin subfamily A member 4	GOLGA4	1.17	1	1.025	1	93.2	87.2	85.4	89.6	87.2	102.8	93.2	106.3	116	97.1	84.1	89.9	97.4	104.7	103.7	98.5	110.2	105.3	106.6	117	107.2	118	98.4	102.6	100.5	115.9	101.6	100.4	84.7	101.3	93.8	100.3
Q8WWQ0	PH-interacting protein	PHIP	1.034	1	1.021	1	103.5	98.4	98.5	121.1	104.3	122.1	115.4	101.3	91.6	93.4	93	84.2	94.9	93.3	101.4	108	84.4	117.7	109.8	108.5	110.8	105.3	84.7	106.4	90.8	103.8	105.2	96.2	76.1	94.4	85.5	96.1
P16949	Stathmin	STMN1	0.503	1.06156e-12	0.709	5.30977e-06	142.2	144.2	134	137.2	143.6	136.8	136.7	145.2	109.6	105	113.8	116.2	118	114.7	107.1	105.3	69.5	68.9	71.2	74.2	62.9	68.6	76.2	71.1	79.6	78.8	75.4	80.3	88	75.4	81.6	68.6
P60468	Protein transport protein Sec61 subunit beta	SEC61B	0.945	1	0.772	0.00853356	105	115.7	105.2	109.8					97.8	101.2	113.5	110.3					99	110.4	99.7	103.6					84.4	78.6	87.3	78.8
P16278	Beta-galactosidase	GLB1	1.087	1	0.99	1	100.9	98.2	107.2	110.3	87.5	105	118.6	98.8	96.2	94.4	94.1	80.3	88.7	96.1	99.7	81.3	99	117.2	119.7	101.7	118.6	107	112	111.9	106.9	89	92.2	92.7	79	102.3	94	99.7
Q9BYG3	MKI67 FHA domain-interacting nucleolar phosphoprotein	NIFK	0.972	1	0.926	1	88.9	109.7	115.5	86.4	96.5	102	89.6	98.6	106.5	112.6	109	83.2	107	96.1	103	114.6	78.9	94.8	91.7	92.7	103.2	94.8	101	105.9	92.9	125.5	105.2	106.5	97.1	94	96	100.7
A6NDG6	Glycerol-3-phosphate phosphatase	PGP	1.003	1	1.078	1	85.4	83.7	79.3	97.4	80.8	107.7	84.4	84.8	111.7	103.3	111.2	100.7	121.1	103.5	110.4	104.1	82.5	81.9	84.4	96	91.4	95	85.2	76.5	117.2	115.6	115.5	134.2	113.2	103	132.3	106.8
Q04760	Lactoylglutathione lyase	GLO1	0.791	1	0.914	1	109.9	95.7	81.7	104.9	105	102.4	91.8	99.1	121.7	119.9	127.7	105.1	109.6	109.6	115.1	125.4	89.4	72.8	67	85.4	64.6	74.4	85.4	88.2	112.3	93.1	85.2	128.3	109.9	104.9	102.2	112.3
P08754	Guanine nucleotide-binding protein G(i) subunit alpha-3	GNAI3	0.949	1	0.748	0.504527					101.1	127.6	98.4	124.8					101	102.7	94.5	111.3					106.1	90.3	115.9	107					83.3	68.2	98.3	69.6
P63000	Ras-related C3 botulinum toxin substrate 1	RAC1	0.888	1	0.761	0.847045	114.4	108.4	123.1	117	102.1	119.6	120.8	101.6	109.1	116.2	85.2	112.3	102.1	97.3	102.6	109.1	100.4	112.3	88.1	107.4	110	103.4	88.7	102.1	80.8	71.6	80.2	73.5	90.1	85.9	86.3	78.2
Q9H6F5	Coiled-coil domain-containing protein 86	CCDC86	0.95	1	0.979	1	111.9	105.5	81.4	110.7					96.3	90.6	93.5	112.7					106.3	99.5	98.5	105.8					90	91.8	94	111.4
Q15054	DNA polymerase delta subunit 3	POLD3	1.016	1	1.129	1	88.6	91.6	75.9	84.7	83.6	91.3	92.3	86.5	108.8	108.7	103.9	108.8	100	96.5	98.1	109.9	85.2	87.9	92.6	97.3	90	87.9	96	83	108.9	121.1	116.9	119	121.4	123.1	116.1	124.4
Q8NFH3	Nucleoporin Nup43	NUP43	1.119	1	0.983	1	105.3	96.3	102.1	106.8	87.1	95.2	90.3	87.2	95.1	92	98.4	126	96.6	104.9	94.5	98.7	94.1	103.4	100.2	99.7	111	114.5	112.3	112	92.3	100.7	90.8	96.8	94.9	94.7	107.2	98.9
P62081	Small ribosomal subunit protein eS7	Rps7; RPS7	1.099	1	1.052	1	104.2	80.2	104.9	104.2	93.3	87.6	94.4	92.4	98.9	91.3	90.4	115.3	91.5	99.5	99.9	105.7	103.4	95.2	97.6	102.7	102.9	104.5	105.4	104.1	99.8	89.3	114.2	108.4	109.5	100.5	98.2	110.6
Q96SK2	Transmembrane protein 209	TMEM209	0.981	1	0.877	0.615084	113.8	121.7	107.9	100					113.5	92.2	100.4	85.6					102.8	108.5	109.1	108.9					84.9	88	83.8	78.8
E9PAV3	Nascent polypeptide-associated complex subunit alpha, muscle-specific form	NACA	0.928	1	1.022	1	88.5	103.4	103.8	93					100.3	115.2	104.3	106.3					91.7	88.8	90.3	92.2					104.8	110.4	94.9	112.2
Q03518	Antigen peptide transporter 1	TAP1	1.014	1	0.872	1	101.5	105	104.5	125.4	123.7	95.8	126.4	109.9	95.6	99.4	96.7	110.8	79.5	102.1	81.2	74.1	106.3	115.3	107	98.3	113.1	132.7	100.8	110.9	83	77.6	84.6	89	74.9	105.5	81.6	87.7
O60427	Acyl-CoA (8-3)-desaturase	FADS1	0.95	1	0.843	1	121.2	115.1	125.5	114.1	112.9	102.9	116.9	108.7	95.5	92.5	94.5	97.2	101.6	94.2	95.8	98.1	98.2	116.8	103.7	111	106.9	97.7	113.2	112.3	83.2	75.9	76	79.8	81.6	76.8	97.3	83.1
Q96TA1	Protein Niban 2	NIBAN2	0.927	1	1.028	1	86.9	91.3	103.3	87.5	106	80.3	126.7	120.5	117.9	105.2	97.6	104.9	88.7	91.8	108	117.8	93.1	87	102	87.1	80.4	103.4	97.3	74.4	111.1	108.1	104.9	112.3	82	123.4	107.9	91.7
P42025	Beta-centractin	ACTR1B	0.904	1	0.943	1	99	105.8	102.1	97.5	74.2	100.9	82.1	90.4	107.4	105.9	104.3	99.9	107.1	123.6	88.3	145.6	95.7	85.2	104	91.3	86.4	69.2	82.8	103.7	99.7	98.8	103.2	100.1	93.7	126.8	124.5	100.7
O00422	Histone deacetylase complex subunit SAP18	SAP18	0.981	1	0.989	1	112.1	107.2	105.4	108.1	114.1	93	98.8	98.8	90.3	88.4	96.2	100.7	97.5	105.1	100.4	98.9	106.4	102.3	100.2	90.5	109.3	108.3	107.6	98.8	101.7	100.3	103.1	87.2	94	100.6	87.1	87.8
P28838	Cytosol aminopeptidase	LAP3	1.117	1	1.081	1	78.2	91.1	85.5	99.5	81.1	86.9	113	104.1	110.4	101.6	106.4	81.8	80.2	132.1	74.8	111.6	105.5	92.5	103.6	102.5	96.4	114.1	91.8	66.3	113.1	108.8	106.1	113.6	122.8	126.3	111.8	86.8
O14950	Myosin regulatory light chain 12B	MYL12B	1.012	1	1.119	0.0646167	96.4	99.4	92.6	89.3					99.9	102.6	98.1	92.5					94.9	96.4	94.2	96.9					118	111.4	107.2	110.2
Q9Y3D6	Mitochondrial fission 1 protein	FIS1	1.081	1	1.027	1	87.6	91.6	91.3	86.3	90	84	89.7	96.3	114.7	97.1	118.1	98.6	105	108.3	97.3	103.6	85.9	106.3	93.6	95.3	98.9	108.4	100.6	88.3	108.7	107.9	111.6	105.5	104.3	106.4	102.8	116.2
P46778	Large ribosomal subunit protein eL21	RPL21	1.077	1	1.046	1	84.5	89.7	86.1	90.3	88.8	95.9	88.7	97.3	107.6	108.2	104	100.1	119.7	103.7	102.7	90.1	99.7	95.3	98.7	98.3	92.9	97.1	94	92.3	115.9	110	107.4	104.2	107.1	115.3	110.2	104.2
O43837	Isocitrate dehydrogenase [NAD] subunit beta, mitochondrial	IDH3B	0.819	0.000109827	0.873	0.00222749	110.2	119.7	116.7	115.4					100.4	101.2	99.2	101.4					94.6	94.3	95.5	98.3					86.2	91	88.3	87.7
Q9Y281	Cofilin-2	CFL2	1.036	1	1.005	1	95.9	91.6	86.1	98.5	94.8	97.9	92.2	79	108.6	104.7	105.6	98.4	108.9	105.4	107	100.2	88.1	95.1	106.5	105	102.9	98.8	90.8	89	100.2	103.4	105.3	107	111.7	110.3	104.4	106.7
Q14534	Squalene monooxygenase	SQLE	0.943	1	0.858	1	109.5	123.4	118.3	142	112.1	108.7	112	101.8	67.2	111.8	91.2	125.8	97.4	98.3	87.5	102	96.1	93.4	95.3	118.9	114.2	104	107.3	112.6	67.7	79.5	75	85	84.1	89.6	83.7	84.8
A5YKK6	CCR4-NOT transcription complex subunit 1	CNOT1	0.963	1	1.031	1	103.7	103.3	100.3	80.5					96.4	100.4	107	100.6					100.3	94.3	111.9	95.7					90.1	99.9	107.5	108.1
O43237	Cytoplasmic dynein 1 light intermediate chain 2	DYNC1LI2	0.917	1	1.034	1	90.4	102.7	97.2	101	95.3	99.9	113.2	99.5	95.7	117.7	101.8	97.4	101.9	103.9	99.4	100.4	92.3	90.6	95.8	96.2	87.9	98.6	89.3	82.3	102.4	111.9	104.1	103	94.4	105	113.3	115.8
Q13510	Acid ceramidase	ASAH1	1.072	1	0.965	1	110.1	100.8	100.7	115.8	103.9	102.5	115.8	103.8	88.2	92.8	89.3	95.6	81.1	97.8	84.4	106.2	112.6	121	110.1	109.1	117	101.4	101.9	114.6	87.4	89.9	89	87.6	88.1	82.9	84.5	114.1
Q13868	Exosome complex component RRP4	EXOSC2	1.114	1	1.1	1	124.7	87.9	85.4	85.2	114.4	106.4	93.5	99.2	91.5	90.2	93	88.6	108	81.7	86.3	88.8	106	128.9	102.2	111.3	108.7	115.6	94	95.3	92.1	99	92.4	121.6	96	100.1	97.9	114.1
P52815	Large ribosomal subunit protein bL12m	MRPL12	0.843	0.120213	0.702	0.00481958	117.1	107.8	123.8	113.7					118.1	102.5	109.6	114.3					97.8	97.3	83	97.2					80.6	76.7	73.8	86.7
Q13111	Chromatin assembly factor 1 subunit A	CHAF1A	0.97	1	1.029	1	115.4	99.9	116.9	102.2					98	88	96.5	89.5					107.1	103.6	107.9	92.9					87.9	102.9	95.1	96.2
Q13206	Probable ATP-dependent RNA helicase DDX10	DDX10	0.952	1	0.949	1	101.3	110.7	114.1	109.3					92.4	94.8	98.8	99.2					106.2	103.3	96.2	107.7					91.7	92	85.6	96.6
P09601	Heme oxygenase 1	HMOX1	0.81	1	0.898	1	95.1	116.1	141.9	122.9					92.8	120.2	95.6	99.6					90	87.9	103.9	106.6					92.1	91.2	84.1	60.1
Q9NX58	Cell growth-regulating nucleolar protein	LYAR	1.061	1	1.042	1	94.3	98.5	95.2	98.5	112.7	92.8	108.6	98.3	97.9	100.7	100.7	101.2	93.6	93.2	94.2	96	99.1	105.9	89.3	119.6	92	102.9	107.2	116	105.4	99.9	92.5	101.3	100.7	102.7	87.5	101.8
Q9NY12	H/ACA ribonucleoprotein complex subunit 1	GAR1	0.942	1	1.038	1	104.7	110.8	114.5	99.1					94.6	90.8	88.1	92.7					104.8	98	98.2	113.5					109.3	94.7	90.3	95.8
O75165	DnaJ homolog subfamily C member 13	DNAJC13	0.991	1	1.034	1	101.4	107.7	105.5	108.7	104.3	106.3	96.5	106.1	94.3	85.9	94.7	95.5	103.4	93.5	92.6	91.9	110.9	103.5	109.9	108.5	97.7	103.1	106.3	96.8	90.4	94.4	97.4	91.5	105.4	96.8	99.6	99.8
Q86WA6	Valacyclovir hydrolase	BPHL	0.904	1	0.857	1	111.4	119.3	107.4	116.3	111.5	108.2	113.6	108.3	101.7	99.1	101.5	104.6	104.9	95.1	100.5	97.1	101.4	92.3	100.2	99.5	102.6	105.5	103.8	96.5	83.5	84	93.9	84	83.6	89	90.4	89.5
O60907	F-box-like/WD repeat-containing protein TBL1X	TBL1X
Q9BXS5	AP-1 complex subunit mu-1	AP1M1	1.074	1	1.068	1	102.9	96.1	101.8	94.2	84.4	94.3	97.7	98.2	100	96.4	96.4	96.3	99	96.7	99.6	95.8	94.5	105	95.9	111	101.2	108	104.1	104.1	110.7	95.1	100.3	103.3	103	106.8	99.1	107.9
Q9NZ01	Very-long-chain enoyl-CoA reductase	TECR	1.114	1	0.955	1	91.7	111.4	101.9	103.8	88.9	96.1	106.6	102.4	94.8	93.5	98.5	88.7	117.2	80	99.7	94	119.6	102.7	108.3	123.1	88.9	131.9	107	133.7	90.1	92.3	100.2	79.4	90.1	77.2	103.4	83
Q9BQ52	Zinc phosphodiesterase ELAC protein 2	ELAC2	0.93	0.658103	1.14	0.090149	91.9	104.6	95	97.4	105.9	96	92.4	98.3	102.5	93	97.9	109.3	100.5	94.6	100	100.6	88.1	93.2	89	90.8	94.5	86.7	79	92.3	116.1	106.2	109.9	115.2	122.2	113.3	104.4	119.1
Q9NR19	Acetyl-coenzyme A synthetase, cytoplasmic	ACSS2	0.831	1	0.978	1	84.6	82.3	98	82.6	100	95.8	100.8	117.4	104.9	108.5	120.1	119.9	125.7	119.8	78.4	59.8	80.6	80.5	80.4	80.1	67.2	109.3	101.4	105.3	128	119.8	117	112.7	103.4	110.3	103.5	102
Q9UKS6	Protein kinase C and casein kinase substrate in neurons protein 3	PACSIN3	0.998	1	1.004	1	103.9	104.3	107.4	108.7	106.9	104.2	108	93.5	100	97.3	91.6	99.6	83.3	96.5	96.3	106	107.4	103.5	96.6	95.6	97.4	107.9	111.1	107.6	93.5	97.2	97.9	95.4	86.5	98.5	97.3	98.9
P61160	Actin-related protein 2	ACTR2	1.053	1	0.967	1	98.1	95	106.1	96.6					97	100	103	102.9					95.6	104.7	103.3	101.7					98.3	97.7	105.1	94.9
O75569	Interferon-inducible double-stranded RNA-dependent protein kinase activator A	PRKRA	1	1	1.023	1	91.6	93.2	96.5	103.4	78.5	93.4	122.1	133.3	97	101.1	99.2	103.9	101	104.4	93.1	113	95.6	100.8	94	98.1	98.4	76.5	94.3	84.5	107.5	107.1	111.1	99.8	88	98.7	124.3	96.4
Q9Y2A7	Nck-associated protein 1	NCKAP1	1.07	1	1.043	1	89.1	86.3	86.5	96.4	99.7	84.9	92.1	93.3	98.1	104.6	103	115.4	104.3	102.7	111.4	103.1	95.4	97.1	98.7	95.8	96.9	93.8	102.4	104.6	108.8	108.3	108	108.4	97.1	98.5	103.7	111.4
Q9BTE3	Mini-chromosome maintenance complex-binding protein	MCMBP	1.123	1	1.226	0.141347	70.7	77	80.4	76.4	73.4	73.4	89	73.5	103.5	112	97.9	98.6	107.3	112	108.4	116.6	86.2	79.2	87.1	91.3	82.2	82	73.3	87.3	140	135.5	138.9	125.3	126.2	142.2	124.4	129
P82979	SAP domain-containing ribonucleoprotein	SARNP	1.04	1	1.075	1	90.6	94.8	85.8	89.3	112.3	98	103.2	90.1	106.1	102.5	104.7	91	113.2	101	94.8	99.4	106.2	97.6	91.9	92.8	97.6	95.6	76.6	97.1	112.5	109.2	121.2	104	123.6	109.5	95.8	92.1
P13987	CD59 glycoprotein	CD59	0.728	1	0.805	1	141.1	130.2	139.3	139.2	131.2	126.7	122.4	129.8	100.2	91.3	93.5	102.3	94.8	98.9	93.9	96.3	85.4	92.5	84.1	81.9	99.7	106.6	103.3	97.8	77.5	76.4	83.5	81.5	76	73.9	77.4	71.2
Q9P0I2	ER membrane protein complex subunit 3	EMC3	0.915	1	0.868	0.910977	103	109.4	109.7	107.4					92.9	98	102.9	109.7					92.9	93.4	105.4	122.8					85.1	84.1	89.3	93.9
Q6P1A2	Lysophospholipid acyltransferase 5	LPCAT3	1.041	1	0.887	1	93.9	106.4	98.4	103	115.1	102.5	98.4	100.7	104.4	106.4	102	103	100.1	88.5	102.7	112.1	117.3	106.7	102.6	101	111.7	104.8	107.1	103.6	95.2	77.2	89.4	93	95.7	83.2	94	79.8
P35251	Replication factor C subunit 1	RFC1	1.052	1	1.004	1	101.9	105.5	102.1	103	94.2	103.7	103.9	94.1	93.4	101.4	94.9	103.8	102.5	96.3	90.5	90.9	114.2	94.2	99.7	98.2	112.2	115.9	108.6	107.1	98.6	94.4	96.8	97.8	94.2	95.2	99.2	91.3
Q70UQ0	Inhibitor of nuclear factor kappa-B kinase-interacting protein	IKBIP	0.951	1	0.916	1	93.4	114.6	107.1	115.8	100.1	106	114.2	115.9	96.2	99.9	109.3	87.7	88.6	101	107.7	85.2	97.8	104.3	97.3	121.9	111.3	106	97.8	110.1	94.6	87.6	91.7	80.7	94.4	81.3	92.5	88
Q14527	Helicase-like transcription factor	HLTF	1.181	0.137731	1.177	0.19743					86.6	89.8	82.9	77.7					108.7	101.9	94.1	94					101.7	98.5	94.5	106.6					115.2	122.5	109.7	115.5
P25685	DnaJ homolog subfamily B member 1	DNAJB1	0.954	1	1.054	1	81.2	88.3	92	93.3	96.7	97.5	106.4	86.9	103.6	105.6	96.8	106.3	102.5	110.5	101.5	112.4	97.3	94.8	103.2	85.4	84.7	88.1	88.6	80.9	112.2	136.5	106.1	97.4	115.5	102.2	108.4	117.3
P99999	Cytochrome c	CYCS	1.034	1	1.054	1	105.3	112.8	96.8	104.9	109	112	99.4	105.5	101.5	90.8	92.8	80.7	100.5	84.8	99.7	73.8	109.9	109.1	95.1	109	108.8	117.4	95.8	108.1	90.9	94.7	104	101.6	101.5	98.8	93.8	90.9
O00469	Procollagen-lysine,2-oxoglutarate 5-dioxygenase 2	PLOD2	0.946	1	0.933	1	107.6	110.1	97.4	103.7	119.7	110.4	117.5	104	95.8	98	102.3	99.7	99.4	99.3	93.4	119.1	110.6	104	110.8	98.6	79.9	86.4	101.8	104.5	93.4	80.1	95.4	92.6	92.7	90	97.1	84.8
Q9UDY4	DnaJ homolog subfamily B member 4	DNAJB4	1	1	1.033	1	91.7	106.6	113.1	87.6					92.7	104	103.9	88.4					98.9	93.4	98.9	106					116.6	104.2	98.6	95.4
P49207	Large ribosomal subunit protein eL34	RPL34	1.172	1	1.133	1	84	87.7	89.6	87.9	99.9	121.4	84.9	75.6	93.6	96.8	104.5	95.5	120.9	118.5	73.8	86.1	102.5	106.5	100	103.2	69.5	89.1	148.2	109.8	115.8	109.3	108.6	114.5	106.4	112.5	84.4	98.9
P07711	Procathepsin L	CTSL	1.02	1	0.99	1	105.4	100	100.8	100.9	101.7	102.2	107.5	106.5	106	95.1	99.3	97	107.2	93.6	95.7	91.3	103.8	103.3	104.2	103.3	106.1	101.5	106	107.2	95.9	100.7	96.8	87.2	95.6	95.3	91.6	91.1
Q96AQ6	Pre-B-cell leukemia transcription factor-interacting protein 1	PBXIP1	0.978	1	0.955	1	120.8	112.3	99.3	107.1	111.8	115.9	122.5	106.5	78.6	101.4	100.9	106.3	82.9	82.4	88	95.6	112.9	109.6	110.8	104.8	109.6	105.5	104.5	120.2	79.7	91.5	78	86	90	92.1	89.1	83.3
O00629	Importin subunit alpha-3	KPNA4	1.075	1	1.029	1	102.8	96.6	101.3	90.8	87.6	97.3	99.8	94.9	97.2	99.5	99.2	97.4	97.6	105	96.9	93.9	104	98	104.5	117.3	91.3	96.6	119	113.6	96	81.8	103	110.7	97.8	108.5	97.1	102.9
Q53EL6	Programmed cell death protein 4	PDCD4	0.777	5.28432e-06	1.041	1	85.6	92.4	91.5	92.6	82	81.4	82.5	97.1	117.6	119.4	113.4	120.8	120	121.9	117.1	111.5	68.4	69.8	68.2	68.6	68.9	65	73.9	81	121.9	122.2	123.8	123.8	131	123.4	119.8	123.4
Q00765	Receptor expression-enhancing protein 5	REEP5	1.022	1	0.944	1	93.6	101.3	105.3	111.4	111.3	110	115.9	98.7	101.8	100	99.5	87.5	91.3	94.5	102.6	89.8	95.3	116.1	104.7	116.7	101.9	118.4	115.4	98.5	84	98.1	91.4	93.4	91.6	88.5	97.1	74.5
P62987	Ubiquitin-ribosomal protein eL40 fusion protein	UBA52	0.933	1	1.019	1					85.3	112.9	108.7	110.7					81	125.9	78.9	106.7					109.1	98.1	97.1	106.8					124.3	64.4	103.3	86.9
P35222	Catenin beta-1	CTNNB1	1.178	1	1.058	1	91.5	108.2	112.4	92.4					96.1	78.1	78.9	98.8					106.1	114.9	120.8	124.6					92	92.2	85.3	107.6
Q02241	Kinesin-like protein KIF23	KIF23	1.139	1	0.962	1	63.4	57	121.3	105.5	98.4	103	84.5	98.2	49.8	99.1	110.7	107.4	94.9	103.6	99.8	81.4	106.5	110.8	155.2	135.2	104	109.9	113.2	123.5	86.6	70.7	125.3	95.6	91.6	95.7	97.4	100.9
P60866	Small ribosomal subunit protein uS10	Rps20; RPS20	1.113	1	1.032	1	95.5	87.2	92.5	93.4	94.4	97	93.2	88.8	101.5	108.6	100.4	95.1	92.2	101.1	104.8	94.2	106.1	104.9	100.9	99.1	109.4	102.3	102.8	106.3	100.4	103.7	113.5	97.5	106.3	95.5	104.3	107.3
P62753	Small ribosomal subunit protein eS6	RPS6	1.151	1	1.04	1	92.5	90.2	102	85.7	83.5	88.8	94.5	79.2	103.3	100.9	99.2	100.7	105.9	113.9	113.1	102.8	105.4	103.2	102.8	93.8	90.6	107.1	108.3	91.6	108	96.7	106.5	109.3	110.2	103.6	110.4	96.4
Q9UNH7	Sorting nexin-6	SNX6	0.933	1	1.047	1	104.7	97.7	86.9	100.3	99.4	103.4	97.8	89.5	120.2	113.3	92	100.7	109.7	102.5	101.6	97	81.5	97.3	96	81.9	95.7	79.9	88.3	98.9	98.3	108.5	98.7	121.9	110.8	115.6	104.5	105.3
P52565	Rho GDP-dissociation inhibitor 1	ARHGDIA	0.841	0.0819459	0.939	1	94.3	98.4	101.2	92.1					110.7	118.3	110.4	116.1					76.7	77.4	90	84.8					105.6	107.2	105.7	111.4
P08240	Signal recognition particle receptor subunit alpha	SRPRA	0.956	1	0.804	0.0469144	108.6	112.6	100.4	111.7	105.6	113.2	109.2	102.1	98.4	102	100.4	111.7	110.9	95.9	105.5	109.6	101.2	96.7	105	104.3	109.8	105.5	99.6	103.9	95.5	82	85.3	84.1	82.4	74.6	89.4	82.7
P52888	Thimet oligopeptidase	THOP1	0.954	1	1.09	1	88.8	88	88.2	100.5	76.4	81.7	87	70.7	103.5	101	107	113.1	89	115.5	110.1	115.4	89.1	80.2	87.7	83.1	83.9	74.9	94.2	79	107	111.9	135	115.7	121	163.1	132.7	105.4
Q96LJ7	Dehydrogenase/reductase SDR family member 1	DHRS1	1.09	1	0.993	1	104.3	104.7	118.6	91.7	78.8	98.3	98.9	106	95	101.2	83	90.9	81.9	95.1	96.4	114.6	129.9	110.4	111	96.6	90.2	116.6	127.4	107.4	77.1	98.3	89.7	97.5	91.4	100.9	105.5	90.7
Q49A26	Cytokine-like nuclear factor N-PAC	GLYR1	0.918	1	0.956	1	113.1	112.5	110.9	108.4	110.5	102.5	109.7	118.6	90.7	98.2	92.3	109	103.9	92.5	93.6	102.1	105.4	94.7	102.1	103	102.8	93.1	95	101	91.9	86.2	87.7	93.9	95.4	98.3	91.4	89.3
Q8NF37	Lysophosphatidylcholine acyltransferase 1	LPCAT1	1.016	1	0.971	1	110.3	96.5	98.1	109.4	106.2	107.8	103.7	106.5	85.4	105.7	94.2	84.4	96.4	105.6	105.3	91.8	117.9	109.2	106.5	110	103.8	107	109.8	105.4	99.5	93.4	84.7	94.8	92.3	82.9	92.6	82.7
P39687	Acidic leucine-rich nuclear phosphoprotein 32 family member A	ANP32A	1.005	1	1.315	1	83	81.7	83.7	78.5	73.8	87.4	76.2	69	105.7	111.6	102.2	100.1	89.6	103.1	103.2	70.9	74.4	78.9	82.1	85.4	71.7	74.6	89.2	106.4	134.1	136.3	126.6	135.8	130.2	182.8	115.2	156.8
O14929	Histone acetyltransferase type B catalytic subunit	HAT1	1.08	1	1.319	0.693245					91.2	71	74.5	93.7					118.7	100.2	90.6	90.6					109.5	96	75.2	82.6					135.5	119	131	120.6
Q13445	Transmembrane emp24 domain-containing protein 1	TMED1	1.106	1	0.951	1	100.6	92.1	113.5	107	99.1	101.5	98.3	110	104.4	90.1	87.9	94.7	98.7	82.8	99.3	97.8	113.2	112.2	112.9	111.2	128	106.1	110.2	105.2	93.1	89.7	100.8	76.4	91.8	91.3	85.1	94.8
O75390	Citrate synthase, mitochondrial	CS	0.872	1	0.872	1	108.7	108.2	118.5	116.1	103.6	113.9	114.5	107.4	101.4	105.8	106.8	106.6	94	96.8	97.7	106.6	99.8	97	97.1	89.9	94.5	88	106.7	99	84.1	83.7	86.5	89.9	90.7	91.8	96.6	98.2
Q9Y673	Dolichyl-phosphate beta-glucosyltransferase	ALG5	0.965	1	0.77	0.0311738	122.9	106.5	105	120.9					103.8	93.7	98.8	108.3					111.5	109.1	95.5	110					74.7	83.2	75.6	80.4
P04062	Lysosomal acid glucosylceramidase	GBA1	1.049	1	1.006	1	106.6	103.4	100.3	107.7	92.9	95.4	101.8	112.5	95.2	95.4	94.3	101.9	85.8	93.1	106.7	99.5	111.6	106.4	101.8	105.4	93.4	114.3	109.7	109	91.6	86.1	96	96.3	95.7	100.5	97.3	92.5
A1L0T0	2-hydroxyacyl-CoA lyase 2	ILVBL	0.995	1	0.935	1	109.5	107.8	101	109	97.4	107	108	117	98.4	105.4	86.8	97	99.3	94.3	92.2	96.4	110.9	108.7	101.5	99.7	100.8	110.6	117.5	106	87.5	93.3	98.1	85.5	92.6	91.5	80	89.4
P23193	Transcription elongation factor A protein 1	TCEA1	1.003	1	1.292	1	80	85.8	78.7	98.1	92.7	86.3	96	85.7	93.4	97.5	104.1	90.4	104.9	95.1	100.7	106.8	67.6	85.3	89.9	96.4	82.6	87.3	87.4	76.5	133	117.3	145.7	136.8	123.8	126.2	129.8	118.2
Q9UBB4	Ataxin-10	ATXN10	0.955	1	1.005	1	96.2	99.4	109.7	97	112.6	82.7	95.2	94.3	104.2	102.8	105.2	109.2	87	126.6	129.1	87.8	80.2	85.6	101	89.9	99.3	94.9	94.7	83.2	107.7	102.8	110.5	98.5	120.7	79.1	87.9	124.9
Q96C19	EF-hand domain-containing protein D2	EFHD2	0.922	1	1.004	1	90.7	92.2	85.3	98	81.4	100.4	110	73.9	111.1	101.7	103.6	109.6	130.2	101.3	115.6	119.3	91.2	84	94.3	94.6	84.7	81.2	83.4	83.4	108.4	110.7	110.9	113.7	107.4	87.8	123	116.9
Q96P11	28S rRNA (cytosine-C(5))-methyltransferase	NSUN5	1.018	1	1.056	1	96.9	94.5	87.7	94.9	99.8	109.4	92.6	93.4	96.4	102.4	104.1	99.8	96.3	99.6	102	103.7	94.2	95	99.6	100.9	98.4	94	97.9	92.6	106.2	104.7	106.8	115.8	116.2	97.9	95.8	110.3
Q8IV08	5'-3' exonuclease PLD3	PLD3	1.006	1	1.018	1	108.3	102.1	99.2	115.8	102.1	109.6	97.7	107.5	89.6	105.9	93.1	93.6	83.5	102.9	93.7	91.1	96.4	116.2	101.1	104.2	115.7	107.3	101.7	106.6	88	87.2	101.3	98	92.1	86.5	102.9	99.1
P55769	NHP2-like protein 1	Snu13; SNU13	1.046	1	0.952	1	111.5	90.1	80.5	102	97.3	102.9	108.3	104	101.6	102.1	102.4	82	92	92.6	99.3	99.8	92	107.5	115.7	114.2	97.8	115.3	103.4	106.7	120	88	97.9	92.5	94.4	95	98.2	93
Q15637	Splicing factor 1	SF1	1.077	1	1.091	1	89.8	83.7	92.8	100.2	86.3	89.6	96.2	88.1	89.9	109	105.6	96.5	98.2	104.3	103.4	100.1	95.9	89.2	98.4	93.2	93.1	99.4	97.7	97.5	116.1	105.3	125	109.6	115.5	110.5	111.5	108.7
Q99584	Protein S100-A13	S100A13	0.792	1	0.846	1	115.9	115.4	115	109	121.5	107.3	123.7	125.1	109.6	102.2	103.2	109	101.6	104.5	88.6	100.2	93.6	91.3	94.8	91.8	90.8	90.1	100.5	90.5	91.2	84.1	85.1	88.6	80.4	93.5	82.9	98.7
P19623	Spermidine synthase	SRM	0.777	0.0260475	1.047	1	83.7	89.4	100.5	97	99.1	104.7	96.5	98.4	112.9	105.2	108.3	119.4	105.7	121	102.2	103	93	72.8	77.6	74.2	90.2	72.2	78.5	74.1	120.2	111.7	123.2	110.9	112.3	127.9	108.4	106
Q15286	Ras-related protein Rab-35	RAB35
P17174	Aspartate aminotransferase, cytoplasmic	GOT1	0.934	1	1.05	1	91.3	91.6	84.8	97.3	97.6	91.9	109.8	86.5	110.5	103.5	109.8	109.4	103.4	111.2	114.5	102.9	82.5	86.9	85.2	83.6	86.2	72.9	86.2	87.2	115.1	119.5	115	114.1	93.7	125.9	119.6	110.6
Q9UIA9	Exportin-7	XPO7	1.023	1	1.144	0.122092	84.7	87.4	101.9	79.3	95.7	79.1	80.8	73.2	101.6	115.1	107.7	107.5	101.1	96.7	113.6	94.8	101.7	88.8	78.6	82.1	94	87.2	81.8	81	114.9	111.2	116.2	121.1	118	132	140.7	130.4
P24666	Low molecular weight phosphotyrosine protein phosphatase	ACP1	1.142	1	1.251	0.685389	87.9	79.6	99.3	108.5					85.1	85.2	89.2	98.7					112	118.4	89.6	101.7					97.1	106.6	129.5	111.5
Q9NU22	Midasin	MDN1	0.964	1	0.948	1	106.8	110.9	104.9	105.1	107.2	93.3	103.4	121.8	99.1	92.8	97	97.1	101.3	102.8	98.1	92.4	97.8	100.3	104.9	113.9	102.2	114	102.1	94.8	84.2	92.2	98.4	94.5	92.9	95	87.2	91.7
Q15050	Ribosome biogenesis regulatory protein homolog	RRS1	1.016	1	0.953	1	102.9	109	95.9	102.3	98.9	86.4	96.9	110.2	99.1	107.4	101.9	99.5	98.7	104.3	100.8	93.8	101.7	101	99.5	102.6	87.8	112.8	105.5	109	95.2	92.5	93.5	96.1	87.9	104.6	95.8	106.6
O96008	Mitochondrial import receptor subunit TOM40 homolog	TOMM40	0.609	0.13466	0.796	0.599115	137.3	148.9	132.8	131.4	136.5	115.7	153.2	152.8	97.8	88.4	82.1	113.3	99.9	119.5	94.2	125.4	99.6	85.1	68	92.3	103.2	76.5	74.9	81.7	82.9	82.6	76.9	80.5	44.1	69.3	84.7	68.8
Q04837	Single-stranded DNA-binding protein, mitochondrial	SSBP1	0.898	1	0.875	1	113.5	117.3	105.1	100.7	112.7	116.7	107	114.5	110.8	104.1	102.1	93.4	98.9	98.9	101.6	94.9	103.1	95.6	110.5	95.6	100.7	103.1	102.5	96.7	91.5	95.4	74.3	87.1	86.1	90.1	88.3	87.1
O95299	NADH dehydrogenase [ubiquinone] 1 alpha subcomplex subunit 10, mitochondrial	NDUFA10	0.814	0.0045941	0.87	0.0367486	117.7	115.7	114.5	118.4	109.1	112.5	113.5	118.2	110.6	103.1	97	98.2	97.8	100.1	104.4	109.4	93.6	100.8	93.3	91.2	95.4	90.4	97.9	93.7	89.4	89.1	82.9	84.4	89.6	96.5	87.6	83.9
Q14669	E3 ubiquitin-protein ligase TRIP12	TRIP12
Q9NQC3	Reticulon-4	RTN4	1.039	1	0.999	1	101.5	98.3	108.2	99.8	99.4	94.1	93.5	100	95.9	99.1	97.1	93.7	107.4	108.7	106	84.7	111.9	96.6	110.6	107.3	104	102.9	96.1	94.3	98.5	95.7	95.4	90.4	102.5	110.3	97.5	98.6
Q5VTR2	E3 ubiquitin-protein ligase BRE1A	RNF20	1.119	1	0.965	1	92.6	96.6	105.5	88.7	86.9	96.5	96.1	94.8	91.7	107.6	101.6	104.3	91.5	106	102.9	92.8	98.2	97.3	111.3	102.3	107.2	110.8	109.9	106.3	113.5	94	95.3	99.6	95.9	97.8	100.9	103.8
O60282	Kinesin heavy chain isoform 5C	KIF5C
P21399	Cytoplasmic aconitate hydratase	ACO1	0.911	1	1.09	1	91.6	73.9	97.6	95	85.5	95.5	99.5	84.5	94.1	115.1	97.7	113.4	99	120.5	110.8	105.7	87.6	91	82.1	89.2	82.5	87.8	75.1	80.2	118.7	109.5	112.4	131.1	106.5	117.2	123.5	126.1
P82933	Small ribosomal subunit protein uS9m	MRPS9	0.908	1	0.822	0.271746	112.2	111.7	106.4	117.1					102.4	89	111.1	103					92.5	106.1	105.3	98.1					82.8	83.7	85.2	93.4
P49720	Proteasome subunit beta type-3	PSMB3	0.843	1	1.051	1	81.4	118.7	132.9	102.8	97.4	101.7	110.5	109	95.9	100.2	109.4	81.6	104.7	104.1	93	85.3	84.1	118.5	78.6	85.3	94.3	100	78	93.4	102	96.8	108.3	103.6	114.3	99.6	102.3	112.3
P51649	Succinate-semialdehyde dehydrogenase, mitochondrial	ALDH5A1	0.879	0.213335	0.86	0.0291751	110.5	117.3	107.8	104.6	108	114.9	110.8	119.1	101.3	99.7	100.6	101.5	99.3	104.9	107.2	105.8	106.8	100.3	104.9	97.4	95.7	97.1	90.5	94.7	90	82.5	84.6	90.3	92.5	81.1	94.6	83.8
Q6Y7W6	GRB10-interacting GYF protein 2	GIGYF2	1.225	1	1.035	1	81.9	109.8	98.6	93.7					62.4	97.7	100.7	107.9					110.8	125.1	95.3	140.2					104.6	61.2	109.2	100.9
O43491	Band 4.1-like protein 2	EPB41L2	1.007	1	0.902	1	102.9	108.2	106.4	102.6	109.7	110.5	111.5	90.5	98.6	97.6	89.1	99.3	100.8	103.7	103.6	93.9	96.7	106.7	113	114.3	116.5	100.6	109.4	103.7	95.7	92.3	89.4	87.3	85.7	79.9	90.7	89.2
Q9NVM9	Integrator complex subunit 13	INTS13	1.038	1	1.05	1	94	97.9	100.6	95.5	98.6	97.9	91.2	98	97.7	99.7	98.8	93.8	97.7	99	87.8	106.3	101.3	103.6	114.7	102.1	112.5	90.9	98.8	100.1	97.4	103.5	103.9	95.5	102.8	101	105.9	111.4
Q06587	E3 ubiquitin-protein ligase RING1	RING1	1.049	1	1.014	1	101	97.5	110.9	100.6	100	100.6	91.1	82.5	96.5	94.9	106.6	92.2	113.6	104.6	87.9	85.8	94.1	106.9	114.9	102.9	103.4	99.2	122	113.5	97.9	104.7	86.6	91.7	97.3	110.7	91.1	96.7
P27635	Large ribosomal subunit protein uL16	RPL10	1.175	1	1.072	1	81.3	82.5	80.1	76.2	87.4	90.9	85.7	85	107.2	103.6	106	109.2	109.5	106.8	104.2	96.5	96.5	99.4	97.4	100.6	91.1	104.6	104.4	90.7	111.4	114.5	116.2	117.9	113.4	115.5	109.7	104.4
Q9Y5Q0	Fatty acid desaturase 3	FADS3	0.896	1	0.901	1	115.4	107.7	98.2	122.7	112.1	103.1	119.2	123.5	93.8	90.1	98.5	108.4	109.1	103.6	91.6	91.3	93.2	104.4	103.9	99.9	110	104.1	99.9	99.6	92.7	85	91.7	94.4	88.1	80.3	85.1	79.4
Q969N2	GPI transamidase component PIG-T	PIGT	1.02	1	0.936	1	107.1	103.2	111.8	106.7	102.1	113.7	117.8	96.9	95.3	94.6	111.5	86.2	96.3	98.5	98.2	90.9	109.1	123.7	107.7	92.2	108.8	109.2	102.7	109.5	79.7	88.1	91.3	91.9	86.3	93.2	92.2	83.5
P63220	Small ribosomal subunit protein eS21	RPS21	1.051	1	1.099	1	97.6	98.7	95.6	92.2	93.2	93.4	86.7	89.6	103.7	98.5	94.7	97.6	100.1	94.9	91.8	108.1	96.4	94	96	103.2	99.7	92.3	106.9	105.6	105.8	108.6	110.6	106.8	116.6	107	101.5	112.8
Q16762	Thiosulfate sulfurtransferase	TST	0.92	1	0.991	1	99.3	133.4	124.7	95.2	102.5	132.6	110.3	108	96.6	95.6	92.8	99.1	92.3	84.2	120.9	89.1	100.2	85	109.9	99.6	65.9	119.3	100.7	106.8	97.6	84.3	92.3	94.3	82.3	105.3	95.3	84.6
Q9NW64	Pre-mRNA-splicing factor RBM22	Rbm22; RBM22	0.931	1	1.033	1	95.9	102.8	106.3	116.8	103.5	100.2	96.8	98.2	97.8	98.6	105.6	98.6	102.8	95.3	97.7	102.2	88.1	94.2	112.6	94.9	104.8	105.8	94.2	92.6	101.1	96.2	102.5	88.1	104.1	104.2	104.4	93.2
P18887	DNA repair protein XRCC1	XRCC1	0.967	1	1.054	1	96.6	97.8	89.8	92	96.8	99	92	96	98.4	108.5	101.4	102.6	102.3	103.5	104.8	99.2	94	92.4	95.8	91.3	82.4	109.4	99.8	90.9	107.8	114.3	108.1	109.2	101.6	104.7	112.2	105.3
P33316	Deoxyuridine 5'-triphosphate nucleotidohydrolase, mitochondrial	DUT	0.84	1	0.776	0.285003					119.3	128.7	104.2	122					96.6	91.5	106.7	119.2					97	84.4	109.2	105.9					72.3	89.3	67.7	85.9
O95479	GDH/6PGL endoplasmic bifunctional protein	H6PD	1.116	1	1.002	1	99.2	108.3	98.2	83.3	119.5	104.8	100.3	97.6	93	77	107.4	101	100.3	95.4	95.7	87.7	118.6	100.5	117.8	114.1	115	86.7	108.6	101.2	96.8	91	93	100.7	101	89.5	94.8	101.7
P11172	Uridine 5'-monophosphate synthase	UMPS	0.853	0.0301867	0.929	1	97	95.9	91.8	95.2	98.9	99.7	99.5	100.9	103.6	114.8	117.7	116.7	123.3	107.6	110.5	105.5	79.1	85.1	93.5	85.2	78	99.2	76.3	82.1	109.1	102.7	106.2	106.5	98	103.1	101	116.3
Q9BXJ9	N-alpha-acetyltransferase 15, NatA auxiliary subunit	NAA15	0.998	1	1.14	1	91.2	100.4	103	95.1	79.8	92	99.7	95.8	102.5	95.9	95	110.3	97.1	97.2	96.8	136.2	83.8	89.5	98.7	98.5	100.1	75.4	92.2	98.6	105.6	108.3	107.9	114.3	113.3	119.1	117.4	89.3
Q52LJ0	Protein FAM98B	FAM98B	1.067	1	1.243	1	76.2	90.7	87.5	85.3	85.7	76.8	85.5	97.5	93.5	94	109	95.9	92.2	113.9	122	99.2	96	88.9	93.7	105.8	97	81.7	89	88.5	115.7	122.1	121.4	124.2	116.6	126	107	121.3
P24941	Cyclin-dependent kinase 2	CDK2	1.189	1	1.121	1	87.8	87.7	94.4	88	94.5	92.1	86.2	87.4	96.9	98	100.2	96.5	101	110.7	95.2	93.3	105	108.6	102.7	94.2	112.2	104.6	104.6	91.1	106.8	111	111.7	110.5	108	119.1	103.5	96.7
O75446	Histone deacetylase complex subunit SAP30	SAP30	1.06	1	0.959	1	111.4	90.7	102.8	96.8	97.3	105.2	91.9	100.6	101.8	105.3	84.9	106.2	101.3	102.9	95.7	93.1	103.2	96	109.3	94.1	110	106.5	111.4	100.6	84.9	93.1	110.2	109.2	89.7	96.9	99	97.8
P05549	Transcription factor AP-2-alpha	TFAP2A	1.075	1	1.013	1	97.7	92.8	106.2	120.6					80.7	120	89.5	93.9					99.5	107.8	111.3	115.5					84.2	94.5	91.4	94.3
Q9HD20	Endoplasmic reticulum transmembrane helix translocase	ATP13A1	1.09	0.757373	0.883	0.0792019	102.6	100.1	96.7	105.4					95.4	98.2	101.1	108.2					107.2	112.4	111.1	109.8					88.8	82.4	87.2	93.4
P30085	UMP-CMP kinase	CMPK1	1.058	1	1.042	1	91	74.8	73.3	116	83.6	89.4	90.1	96.7	118.1	109.3	126.1	92.5	109.9	110.3	109.3	93.9	94.4	101.7	100.8	77.1	75.2	95.7	97.8	81.4	116	102.2	84.8	121.9	103.5	127.4	112.3	123.5
Q9BTV4	Transmembrane protein 43	TMEM43	0.953	1	0.877	0.183848	111.2	117.7	112.9	99.9					102.2	99.8	91.9	93.9					108.6	105.5	105.5	108.1					84.1	85.7	83.8	89.1
P10620	Microsomal glutathione S-transferase 1	MGST1	1.076	1	0.799	0.337117	109.3	96.9	104.6	92.3					109.9	102.7	95.3	113.7					106.3	110.4	113.3	96.6					90.5	99.3	79.6	79.1
Q8WVM7	Cohesin subunit SA-1	STAG1	1.096	1	0.98	1					102.5	105.8	109.9	101.1					91.2	95.4	103	84.8					96.3	110	119.3	118.3					83.6	87.9	95.8	95.1
Q7L0Y3	tRNA methyltransferase 10 homolog C	TRMT10C	0.845	0.0126261	0.817	0.00275408	119.3	119.5	116.3	113.5					98.1	106.7	103.3	94.6					101.6	103.3	95.5	97.5					85.2	81.2	83.2	81
P15559	NAD(P)H dehydrogenase [quinone] 1	NQO1	0.913	1	0.963	1	100.6	92.1	88.4	82.6	90.3	92.1	94.7	94.9	115.4	123.6	113.1	116.4	106.2	105.2	114.7	115.4	83.2	78.1	83.2	78.7	89.9	85	88.2	87.7	108.3	105.3	115.7	115.3	108.4	100.5	113.5	113.3
Q9BTC8	Metastasis-associated protein MTA3	MTA3
Q9P0K7	Ankycorbin	RAI14	1.016	1	1.088	1	97.6	94.9	109.5	109.3					88.6	85.3	94.9	98.5					104.2	104.7	105.1	107.6					100.8	98.6	92.4	107.9
Q99933	BAG family molecular chaperone regulator 1	BAG1	1.076	1	1.066	1	90.5	93	94.6	101.9	83.8	96.5	86.4	91.7	99	107.2	100.5	96.1	108.5	100.7	94.9	94.4	100.1	110.8	93.5	94.7	100.9	97.3	98.7	108.6	103.5	103.7	107.8	103.2	104.9	113.4	109.5	109.9
P62917	Large ribosomal subunit protein uL2	RPL8	1.126	1	1.098	1	85.7	84	87.9	89.9	88.5	81.3	89	86.7	101.2	104.5	100.9	103	106.9	97.9	98.6	114	100.3	95.5	97.6	101	95.4	92.7	102.1	99	104.6	117.1	109.6	117.3	108.5	117	114.5	107.8
P17931	Galectin-3	LGALS3	0.896	0.88181	0.852	0.397769	101.8	104.5	100.5	93.2	89.8	108.1	103.7	110.3	112.5	114.9	106.1	117.1	102.9	111.2	113.8	101.9	94.5	95.1	87.9	89.6	89	98.9	74.6	98.9	87	106.2	96.6	92.6	86.5	110.4	94	106.1
P0C0S5	Histone H2A.Z	H2AZ1	0.95	1	1.015	1	102.3	105	106.7	99.5	105.7	97.9	109.6	102.2	98.2	94.2	91.9	109.5	92.6	94.9	101.1	111.4	106.7	97.1	97.6	97	108.5	102.7	89.2	99.3	99.7	98	97.3	99.3	95.8	91.1	97.9	99.9
P10619	Lysosomal protective protein	CTSA	0.989	1	1.11	1	105	111.3	103.2	108.2					89.3	86.2	86.8	106.8					102.3	111.1	108.6	95.7					88.3	101.8	95	100.4
P09972	Fructose-bisphosphate aldolase C	ALDOC	1.052	1	0.956	1	86.1	89.4	79.1	95.8	99.8	95.2	74.4	83.7	119.9	118.3	101.3	118.3	83.4	115.6	122.1	106.2	90.2	81.6	83.5	94.5	110.7	94.5	78.6	105.9	112.3	117.3	112.3	100.1	111.4	87.3	134.6	96.5
Q1ED39	Lysine-rich nucleolar protein 1	KNOP1	0.96	1	0.906	1	103.8	105.6	106.6	108.4	112.9	105.9	108.3	108.3	87.8	97.8	91.2	112.7	99.8	87.7	99.7	109	92.6	103.2	102.6	115.3	106.5	88.7	114.1	103.1	96.4	99.7	87.9	88.3	85.9	87.9	90.6	91.6
P26440	Isovaleryl-CoA dehydrogenase, mitochondrial	IVD	0.927	1	0.849	1	101.1	106.3	112.6	112.4	107.5	109.3	118	108.8	101.4	102.2	98.3	102	97.6	103	103	98.3	100.2	109.3	111.2	101.6	99.3	100.7	105.7	93.3	81.2	91.1	86.4	82.7	88.3	95.5	86.3	85.3
P00568	Adenylate kinase isoenzyme 1	AK1	0.924	1	1.024	1	81.1	89.4	91	86.8	98.9	84.2	84.9	93.9	111.5	107	115.9	114.6	118.4	113.3	105	119.6	79.5	80.1	85.7	82.7	73.7	75.5	85.9	87.6	128.9	115.3	118.1	112.5	107.1	107.3	122.6	122.2
P10515	Dihydrolipoyllysine-residue acetyltransferase component of pyruvate dehydrogenase complex, mitochondrial	DLAT	0.82	1	0.772	0.682225	130.1	114.7	116.4	113	115	127.1	115	112.2	105.2	102.3	106.5	106	98.4	104.7	105.1	100.2	93.2	92.3	95.9	93.6	111.3	97.4	95	90.3	81.7	79.9	90	79.2	83.9	75.9	88.3	80.3
Q9Y446	Plakophilin-3	PKP3	0.916	1	0.972	1	106.9	96.3	102.7	103.7	99.5	110.2	114.8	114.9	93.5	104.6	99.9	110.9	80.6	108	116.4	96.9	88.9	99.4	103.3	93.6	78	108.5	81.8	102.9	94.5	98	100.4	103.3	82.9	100.1	98.6	105.7
Q86U38	Nucleolar protein 9	NOP9	1.161	1	0.992	1	101.2	90.1	93.1	94.5	89.9	89.6	113.9	93	98.5	103.6	99.2	94.2	111.8	95.5	104.2	95	113.8	108.8	100.1	108.1	94	111.7	108	96.2	96.8	107.3	99.3	91.4	94.3	112.8	103	87.1
Q9NWU5	Large ribosomal subunit protein uL22m	MRPL22	0.905	0.368034	0.817	0.00799816					118.8	106	112.3	104.2					112	102	105.8	103.1					97.2	94.9	101.4	100.2					83.8	86.8	80.7	90.7
Q8TEQ6	Gem-associated protein 5	GEMIN5	1.057	1	0.878	1	105	104.4	105.4	104.2	113	120.5	106.1	87.6	89.9	100	95.7	97.3	88.9	100.4	103.4	98.3	98.4	115.4	110.3	115.6	111.1	112.3	111.2	110	82.2	97.7	90.9	87.8	83.9	90.9	78.9	83.6
P51153	Ras-related protein Rab-13	RAB13	0.838	1	0.825	1					115.8	114.9	113.1	108.9					82	111	100	103.9					83.1	94.9	131.4	96.3					71.2	85.1	83.2	105.3
P43487	Ran-specific GTPase-activating protein	RANBP1	0.802	1	0.887	1	108.9	108.6	103	106.1	95.8	94.7	115.7	94.9	116.7	115.8	106.2	103.5	118.8	102	111.7	119.4	87.9	86.2	87.2	79.9	96.6	81.5	66.7	71.8	101	100.7	95.6	92.5	112.5	109.4	113.7	94.8
Q96EP5	DAZ-associated protein 1	DAZAP1	1.035	1	1.016	1	104.4	110.5	100	95.8	108.3	105.8	91.9	94.7	100.9	90.2	101.4	92.6	95	85.6	96.9	93.3	112.6	95.1	100.9	113.1	124.8	100.6	99.4	110.8	95.6	100.1	95.8	90.9	101.7	116.4	92	82.8
P83916	Chromobox protein homolog 1	Cbx1; CBX1	1.012	1	1.112	1	102.4	102	104.7	94.8	111	97.9	87	99.6	94.6	85.8	92.2	85.9	107.3	94.7	93.3	103.6	99.5	118.2	100.8	114.6	87.1	108.3	94.7	103.2	95.3	98.3	104.5	106.4	104.9	109.8	93.3	104.5
P53041	Serine/threonine-protein phosphatase 5	PPP5C	0.921	1	0.986	1	114.4	105	84.2	75.9	94.3	94.8	88.8	99	110.5	119	106	115.7	120.3	105.9	97.2	102.8	88.4	87.1	90.9	85	87.1	82	86	91.2	105.7	101.6	97.4	113.3	102.2	107.8	122.7	118.1
P21964	Catechol O-methyltransferase	COMT	1.009	1	0.874	1	113.6	106.6	109.5	106.8	106.4	107.1	97.1	84.3	104.3	96.1	98.9	110.6	83.7	100.5	113.5	81.6	113.2	103.4	90.9	104.8	110.5	121	103.9	137	97	79.5	87.4	77.6	97.8	86.9	80.6	88.3
P15529-2	Isoform B of Membrane cofactor protein	CD46	1.054	1	0.84	1	106	110	105.1	104.4	85	113.3	74.4	105	105.5	92.9	93.4	102.7	102.7	99.9	123.1	113.4	108.8	104.5	112.7	114.6	114.4	85.2	121.5	98	88.4	85.8	86.6	78.6	67.4	130.4	100.9	65.5
Q16795	NADH dehydrogenase [ubiquinone] 1 alpha subcomplex subunit 9, mitochondrial	NDUFA9	0.993	1	0.706	1	104.3	108.8	114.8	100.5	99.6	122.4	114.8	94.4	106.6	107.8	111	111.4	107.4	117.4	114.5	101.8	106.2	102	113.2	98.7	97.6	110.3	105.3	119	78.7	75.9	85.3	75	62.9	85.3	67.6	79.6
Q5H9R7	Serine/threonine-protein phosphatase 6 regulatory subunit 3	PPP6R3	1.046	1	0.965	1	101	98.9	114.7	88.8	93	90.6	113.4	85.9	95.6	97.8	109.9	120.1	93.3	119.3	107.1	102.2	99.7	79.5	84.5	100.9	101.8	105.3	98.8	101.5	84.3	105.9	104.1	114.2	98	96.6	104	89.3
O00170	AH receptor-interacting protein	AIP	1.021	1	1.122	1	87.1	95.4	91.5	91.4	90	84.7	79	85.5	100.8	104.8	107.3	105.5	103.2	103	94.9	97.8	93.4	89.6	87.9	87.3	87.5	110.5	91.2	97.3	117	127.3	108.8	105	118.4	114.5	128.9	113.8
Q9H6R4	Nucleolar protein 6	NOL6	1.028	1	0.873	1	110.1	100.2	124.1	83	114.2	88.4	103.3	95.2	79.1	96.6	107.6	98.3	105.9	121	109.2	99.1	103.7	134.5	108.3	98.1	105.5	100	121.6	99.3	100	54.8	107.8	93.7	98.3	81.6	85.3	72.2
Q12972	Nuclear inhibitor of protein phosphatase 1	PPP1R8	1.074	1	1.168	1	87	84.3	102.5	95	79.8	94	109.1	94.9	86.4	84	96.2	105.9	88.6	100.4	91.6	125.8	97.1	102.3	107.2	112.7	96.2	98.8	107.9	100.5	111.4	107.3	109.2	111.5	93.8	110.7	97.9	110.1
Q9GZS1	DNA-directed RNA polymerase I subunit RPA49	POLR1E
Q07954	Prolow-density lipoprotein receptor-related protein 1	LRP1	1.021	1	0.936	1	100.3	103.5	84.7	95.9	125	111.9	104.6	101.6	96.3	93.2	91.8	106.2	80.9	101	120	87.9	96.4	103	127.9	125.4	101.8	106.4	100.4	119.3	89.4	88	96.8	101.1	96.3	85.3	80.7	76.7
Q00325	Solute carrier family 25 member 3	SLC25A3	0.739	1	0.632	1	120.6	122.1	131.4	125.2	110.3	151.1	151.5	92.8	109.2	106.6	108.2	116	159.7	109.6	111.6	96.3	90	83.5	95.5	92.6	78.6	116.7	103.5	86.6	74	78	76.2	70.7	48.5	67.7	64.8	50.7
Q9HDC9	Adipocyte plasma membrane-associated protein	APMAP	0.932	1	0.856	1	113.2	112	107.7	105.2	113	107.7	111.8	117.5	92.8	93.5	99.1	100.4	100.3	103.1	85.4	101.5	105.7	109.6	99.2	111.2	112.2	102.7	100.9	101.9	103.2	78.2	81	87.9	89.7	91.8	77.6	82.9
P51159	Ras-related protein Rab-27A	RAB27A	1.009	1	0.868	1	108.5	112.1	106	126.9	100.7	106.5	112.7	113.5	97.2	84.6	106.3	84.1	98.2	88.8	95.9	95.9	102	109.6	108.4	123	126.7	113.1	113	108.8	85.7	84.9	84.5	76.4	77.3	74.4	82	92.3
O43823	A-kinase anchor protein 8	AKAP8	0.967	1	1.003	1	101.8	114.1	108.7	94	109.4	98.1	105.4	95.5	86.2	98.7	95	99.8	91.1	111.5	105	91.9	94.3	93.6	107.7	110.1	93.9	105.7	94.8	109.1	98.1	100.6	93.7	103.9	116.1	93.4	96.1	83
O43809	Cleavage and polyadenylation specificity factor subunit 5	NUDT21	1.038	1	1.027	1	101.6	99	99.8	100.9	107.5	114.1	95.1	112	94.8	100.1	101.5	95.4	106.5	86.7	94.8	95.4	104.3	107	104.2	107.4	102	84.4	113.7	106	99.8	99.1	88.2	96.9	86.6	89.7	102.4	103
P21589	5'-nucleotidase	NT5E	0.886	0.765051	0.834	0.317867	111.7	122.5	117.9	115.5					101.6	88.5	101.6	91.1					103.2	105.8	103.3	103.4					79.1	94.5	80.4	79.9
P54802	Alpha-N-acetylglucosaminidase	NAGLU	1.093	1	1.053	1	102.5	119	85.7	99.9					79.5	93.3	83	112.7					106.8	111.3	127.3	109.9					96.1	89.4	100.4	83.3
Q9UKN8	General transcription factor 3C polypeptide 4	GTF3C4	1.05	1	1.067	1	95.3	99.5	97.1	95.6	90.8	111.3	89.4	108	97.4	101.1	99.5	104.1	90.8	105.1	86	95.5	109	97.2	99.7	104.1	95.5	102.6	85.3	106.1	97.4	99.3	98.4	105.3	104.9	112.3	109.4	107
Q9BWU0-1	Isoform 1 of Kanadaptin		1.126	1	1.189	1	93.4	98.3	73.3	89.7	90.8	88.3	91.9	91	99.6	96.2	93	80.4	96.3	101.1	92.4	101.7	97.2	111.5	89.6	103.5	103	107.9	96.3	101.8	117.3	111.2	118.7	127.1	108.8	112.1	116.8	99.7
P61006	Ras-related protein Rab-8A	RAB8A	0.81	0.213335	0.783	0.0304491					123.8	114.9	130.8	128.3					112.6	88	94.4	98.3					103.1	106.8	97.6	101					80.7	77.8	73.2	68.8
P60891	Ribose-phosphate pyrophosphokinase 1	PRPS1	0.957	1	1.016	1	92.6	88.6	95.2	93.1	98.2	81.8	79.2	102.9	109.8	108.5	105.6	106	124.7	108	115	100.6	85.9	88.7	89.7	92.9	88.7	89.1	74.8	96.2	114.1	105.5	111.4	112.4	120.1	106.8	105.7	108.5
Q6NUM9	All-trans-retinol 13,14-reductase	RETSAT	1.009	1	0.942	1	88.2	105.8	69.6	117.4	94.4	98.1	116.7	124.5	109.9	134.8	88.8	120.2	92.2	95.6	95.4	88.1	60	97.6	88	87.5	108.2	111	108.9	113.4	95.3	127.9	126.9	81.9	90.7	89.2	88.3	85.5
Q9Y3C1	Nucleolar protein 16	NOP16	1.026	1	1.022	1	95.6	101.5	97.5	109	97.7	83.6	105.4	123.7	103.8	92.7	97.4	107.3	98.3	93.1	86	68.5	96.1	114.4	94.6	111.7	110.2	99.6	96.7	104.8	94.2	94.3	93	97	112.8	111.8	110.1	97.7
O00217	NADH dehydrogenase [ubiquinone] iron-sulfur protein 8, mitochondrial	NDUFS8	0.817	1	0.777	1	127	131.9	122.8	111.2	127.7	111.8	124.3	91.2	97.4	111.9	98.8	101.3	101.9	118.9	104.1	102.5	99.8	105.3	89.4	85.6	102.2	118.5	88.8	104.7	79.2	80.7	76.2	81.5	79.6	72.1	70.1	81.6
Q99614	Tetratricopeptide repeat protein 1	TTC1	0.953	1	0.981	1	101.7	100.7	102.5	109.6	107.9	94.6	97.9	103.5	98.6	97.7	98.5	105.3	98.5	102.7	101.3	104.3	93.3	92.2	98.1	102.3	96.5	102.5	100.3	96.1	97.2	100.8	108.5	93	98.8	91.1	96.8	107.3
Q15392	Delta(24)-sterol reductase	DHCR24	1.024	1	0.887	1	107.4	100.1	113.7	103.6	108.5	105.5	104.6	103	98	96.6	96.8	103.7	99.7	98.8	99.5	96.7	106.7	112.2	105	98.5	106.9	109.4	108.3	115.3	87.8	91.6	91.5	86.8	84.9	85.4	85	88.5
Q9UP95	Solute carrier family 12 member 4	SLC12A4	1.009	1	1.081	1	131.7	88.2	105.1	108.4	108.3	97.6	101.1	106.4	89.4	78.5	90.6	109.3	88.6	98.1	90.3	91.8	90.7	98.1	112.4	104.3	112.2	104.8	108.5	110.3	105.8	87.5	96.6	103.4	89.3	93.4	99	100.2
Q9BQ69	ADP-ribose glycohydrolase MACROD1	MACROD1
P14854	Cytochrome c oxidase subunit 6B1	COX6B1	0.845	0.0101789	0.926	0.479302	127	127.9	132.4	111.1	112.6	119.5	117.8	103	96.9	93	89.2	93.3	90	94.2	96.8	101.4	97.6	107.9	95.7	100.4	102.9	91.2	100	107.3	87.1	76.7	79.3	84.7	86.5	89.3	89.5	97.9
Q687X5	Metalloreductase STEAP4	STEAP4	1.086	1	0.877	1	107.6	98.4	103.2	99.2	99.2	101.4	101.2	116.8	97.3	100.4	101.8	93.4	95.3	94.3	105.3	106.8	114.7	111.2	117.8	109.2	110.5	109.5	105.8	99.7	81.9	92.4	81.6	89.9	85.6	87.8	83.9	97
Q13617	Cullin-2	CUL2	1.079	1	1.126	1	96.6	92.5	79	95.3	73.7	94.3	86.5	94	103.9	97.5	99.4	100.1	94.1	106.4	102.1	90	96.1	99.8	95.2	106.6	85.2	102.1	101.5	104.8	111.4	110.6	113.2	102.9	110.8	117.9	117.2	119.5
Q16543	Hsp90 co-chaperone Cdc37	CDC37	1.008	1	0.948	1	92.6	94.6	101.8	85.5	88.3	92.3	88.7	86.4	107.8	109.6	102	116.6	91.8	128.4	119.3	116.1	101.6	94.8	84.3	84.2	92.1	78.3	93.4	90.4	107.2	106.7	111.7	99	103.1	118.7	98.2	114.5
Q96JM3	Chromosome alignment-maintaining phosphoprotein 1	CHAMP1	1.676	0.000379834	1.495	0.00260986					75.9	75.2	93.7	79.5					73.2	74.3	75.4	85.7					129.8	124.5	130.5	135.3					106.3	110.4	113.5	116.8
Q96HS1	Serine/threonine-protein phosphatase PGAM5, mitochondrial	PGAM5	0.904	1	0.92	1	123.6	111.6	101.2	102.8	104.5	126.4	134.2	118.6	91.5	95.7	90.6	93.6	70.5	120.9	100.8	93.3	98.8	109.6	118.7	98.6	110.2	97.7	116.2	83.8	96.2	89.5	79.4	98.5	77.9	82.7	92.3	70
P20020-1	Isoform D of Plasma membrane calcium-transporting ATPase 1	ATP2B1	0.947	1	0.86	1	117.8	126.6	107.6	109.3	104.4	82.7	89.8	115.1	88.3	106.2	88.2	125.5	108.3	109.5	85.5	93.9	100.7	90.3	104.8	100.4	134.2	94.5	116.8	106.3	84.5	100.2	75.6	74.2	106.8	90.2	74.5	87.4
Q9UJV9	Probable ATP-dependent RNA helicase DDX41	DDX41	1.071	1	1.011	1					96.3	108.9	96.6	100.6					95.5	93.9	103.5	98.9					106.4	104.8	107.2	97.9					99	90.9	97.4	102.3
Q5JWF2	Guanine nucleotide-binding protein G(s) subunit alpha isoforms XLas	GNAS	1.009	1	0.936	1	103.2	110.8	107.4	129.7	101.4	97.6	122.1	117.6	90.9	90.4	95.3	113.4	89.8	86.1	90.8	94.5	105.2	97.2	112	126.1	111.6	96.4	125	108.4	86.9	72.4	75.9	83.2	88.8	93.8	95.9	80.2
P15328	Folate receptor alpha	FOLR1	0.954	1	0.78	1	113.8	113.2	104.2	105.4	136.5	114.5	116.3	121.4	106	94.2	96.5	102.6	96.1	97.8	92.2	96.5	134.6	97.2	109.2	114.1	108.7	106.5	121.1	98.9	77.1	81.3	74.5	76.1	70.5	79.3	72.9	70.6
Q9NRG9	Aladin	AAAS	0.995	1	0.945	1	106	103	105.6	107					88	93.6	106.4	105.1					98.1	108.5	102.8	107.8					98.7	94	82	93.4
Q9UBR2	Cathepsin Z	CTSZ	0.965	1	1.017	1	104.5	103.1	99.9	104.3	107.4	99.7	123.5	108.4	107.7	102.5	96.7	94.5	85	91.3	107.9	83.2	99.4	103	102	96	83	94.6	108	111.4	98.3	96.2	101.6	90.3	112.4	87	106.4	90.9
P07384	Calpain-1 catalytic subunit	CAPN1	0.951	1	1.061	1					92.4	95.7	90.9	102.6					109.5	98.8	114.9	100.1					82.6	69.7	97	97.4					112.4	109.7	108.6	117.8
P05114	Non-histone chromosomal protein HMG-14	HMGN1	1.258	1	1.129	1	87.6	82.1	81.8	80.4	88.5	84.4	80	88	98.5	97.8	98.3	93.6	97.5	104.6	99.4	98.1	116.1	110.2	101.2	102.7	113.1	106.2	103.2	98.8	115.2	110.1	111.6	112.6	113.9	109.4	108.6	106.4
Q96BR5	Cytochrome c oxidase assembly factor 7	COA7	0.958	1	0.891	1	105.6	116.8	114.6	124.7	110.2	102.7	126	111.8	97	92.4	93.8	96.3	90.2	84.6	79.5	100	107.1	100.5	109.4	110.1	107.6	112	97.6	120.3	85.5	82.7	83.2	80.4	101.4	79.6	75.8	100.6
Q99747	Gamma-soluble NSF attachment protein	NAPG	1.054	1	1.044	1	98.2	97	93.4	104.6	97.7	96.1	101.2	98.2	98.6	98.8	91.6	99	108.6	95.3	91.8	96.1	104.2	100.7	106.4	102.2	90.6	115.1	97.8	110.7	98	102.1	103.9	101.2	106.6	95.2	95.4	103.6
O75494	Serine/arginine-rich splicing factor 10	SRSF10	1.292	0.209694	1.07	1	72.8	73.7	89.1	74.2	107.9	103	97.6	92.6	88.2	89.2	93.9	96.9	99.3	104.2	92.4	108.5	128.4	120.9	116.5	119.1	118.3	102.4	97.8	98.9	105	106.9	118.7	106.6	88.4	91.9	99.3	97.6
Q96IY1	Kinetochore-associated protein NSL1 homolog	NSL1	1.095	1	1.111	1	102	89.7	100	99	100.8	93.5	68.1	89.8	89	100	92.9	96.4	112.9	81.7	97.2	104.9	100.5	104.6	111.7	94.6	107.1	113.1	106.2	93.6	98.8	110.7	105	105.2	109.8	124.2	111.1	86.1
Q9H6W3	Ribosomal oxygenase 1	RIOX1	1.01	1	0.929	1	103.3	101	112.3	131.9	99.5	101.9	74.5	134.5	95.9	91.7	109.6	98.7	88.4	110.4	106.3	83.2	85.5	91.7	107.9	99.6	112.1	110	117.4	92.7	106.4	87.7	81.8	95	92	87.8	88.8	100.5
P26447	Protein S100-A4	S100A4	0.586	1	0.714	1	117.4	125.6	116.6	107.1	99.5	124	113.1	115.6	130.7	117.6	125.9	131.5	125.1	127.3	124.7	120.6	74.2	63.3	60	66.8	65.5	74.6	69.3	75	90.5	99.9	83.9	89	88	105.5	90.3	81.9
Q7Z478	ATP-dependent RNA helicase DHX29	DHX29	0.995	1	0.982	1	106.7	109.2	105	107	79.6	97.9	112.5	103.9	111	80.8	90.4	98.2	96.7	113.7	93.2	89	86.7	103.5	125.4	107.2	108.5	108.1	94.9	100.2	90.1	100.4	91.3	86.9	95.2	118.6	91.2	96.9
O75821	Eukaryotic translation initiation factor 3 subunit G	EIF3G	1.035	1	1.122	0.0645655	98.9	95.6	98.4	93.3					95.5	96.6	96.7	98.4					101.2	98.8	100.3	100.3					107.9	99.2	109.9	109
Q12792	Twinfilin-1	TWF1	0.887	1	1.077	1	96.5	98.4	103.1	106.3	103.1	115.2	96.8	117.1	105.1	103.4	98.5	99.3	99.4	110	86.5	100.6	92.7	85.2	86.8	101.4	97	90.3	92.9	48	96.4	105.4	110.1	111.4	117.6	133.7	88.3	103.3
Q99829	Copine-1	CPNE1	0.949	1	1.103	1	104.1	90.8	101.2	89.6					105.1	89.3	106.3	103.8					91.1	84.6	90.8	93.6					112.1	118.3	120.1	99.2
Q5VT66	Mitochondrial amidoxime-reducing component 1	MTARC1	0.899	1	0.914	1	127.5	120.8	119.4	115.2	109.8	108.6	114.8	123	91.6	91.6	104.9	94.2	90.4	82.6	92.2	92.8	107.4	99.4	104	100.3	106.7	104.3	114	113.7	82.8	85.2	79.5	76.3	89.4	90.3	97.3	70
O75683	Surfeit locus protein 6	SURF6	0.996	1	1.037	1	99.1	107.9	97.2	114.7	107.9	99.8	100.3	109	104.9	92.3	105.9	90.3	92.6	92.6	100	80.2	100.1	105.5	95.2	95	106.2	101.6	114.9	113.1	92.6	98	94.8	106.5	97.1	99.4	90.7	94.7
Q00688	Peptidyl-prolyl cis-trans isomerase FKBP3	FKBP3	1.141	1	1.145	0.0912325	79	82.5	78.8	72	94.3	78	99.4	89.7	106.2	103.6	102.8	104.3	101	103.9	105.7	98.8	92.4	91.3	95	96.7	86.5	95.9	88.5	91.8	117.4	127	127.9	123.3	120.1	113.7	116.8	115.9
O43920	NADH dehydrogenase [ubiquinone] iron-sulfur protein 5	NDUFS5	1.05	1	0.986	1	103.5	103.3	102	107.8	100	106.3	113.9	110.5	100.3	98.1	86.3	89.7	88.3	91.1	94	104.1	115.9	111.8	115.6	107.2	108.9	108.4	106.9	111.4	94.3	94.9	81.2	88.2	81	92.9	90.7	91.8
Q92620	Pre-mRNA-splicing factor ATP-dependent RNA helicase PRP16	DHX38	1.537	0.451976	0.88	1	44.1	68.9	95.9	88.8					78.5	117.2	119.1	114.9					100.2	134.8	115.2	125.4					83.5	107.5	97.1	108.9
Q9UG63	ATP-binding cassette sub-family F member 2	ABCF2	1.025	1	1.024	1	97	97.9	95.7	98.9					93.8	105.3	96	103.7					97.6	101.9	105.1	98					99.6	98.3	106.1	104.9
O14646	Chromodomain-helicase-DNA-binding protein 1	CHD1	1.141	1	0.978	1	96.7	90.7	104.2	98.5	110.4	94.5	89.6	113.3	84.6	102.1	93.9	94.6	108.2	79.3	104.9	113.7	117	106	119.7	119.9	87.3	117.9	94.5	103.2	97.4	92.4	83.9	98.1	101.6	80.4	94.8	106.4
Q9Y6E0	Serine/threonine-protein kinase 24	STK24	1.029	1	1.073	1	95.1	90.5	90.9	94	91.3	91.1	88.5	94.5	91.1	110.5	100.2	114.9	100.2	100.6	102.4	115.3	92.1	93.7	93.9	96.1	97.2	86.6	93.7	101.2	108	107.8	109.9	111.2	108.6	109.1	103.9	115.9
P08574	Cytochrome c1, heme protein, mitochondrial	CYC1	0.666	0.000854869	0.817	0.190122	115.1	129.6	128.5	106.6	142.9	133.4	139.3	148.3	96.1	102.1	95.5	99.9	104.3	91.4	101.8	109.7	88.5	95.9	96.9	93	81.5	74.9	86.7	82.4	93.5	64	89.3	105.5	84.1	71.8	80.7	66.8
Q9H7B2	Ribosome production factor 2 homolog	RPF2	1.129	1	0.99	1	109.3	82.7	111.4	93					91.4	100.4	96.8	65.3					106.6	108.5	119.5	133.3					76.9	73.5	112.7	118.6
Q9BVK6	Transmembrane emp24 domain-containing protein 9	TMED9	0.993	1	0.894	0.249685	118.2	108.1	105.2	99.1	107.8	109.4	98.3	102.7	97.6	98.1	98.1	102.2	98.8	109.2	103.9	98.4	103.7	89	111.8	106.5	105.2	106.1	117.4	97.2	89	93.4	93.4	86.6	95.8	78.3	84.1	87.3
Q96A72	Protein mago nashi homolog 2	MAGOHB	1.061	1	1.098	1	106.7	99.3	94.9	98.1	92.1	104.9	106.3	89.9	99.5	103.8	95	80.4	103.9	93	90.3	88.4	104.7	104.2	97.5	104.8	114	115.3	94.7	105	102.6	106.1	97.4	104.9	110.7	94.1	93.3	103.9
Q8NBX0	Saccharopine dehydrogenase-like oxidoreductase	SCCPDH	1.062	1	0.973	1	109.3	104.1	95.2	102.8					84.3	99.4	96.2	96.9					107.9	109.7	110.1	116.9					94.2	93.6	83.6	95.9
Q9NY61	Protein AATF	AATF	1.014	1	1.002	1	101.2	105.8	112.4	101.9	88	101.8	106.3	83.9	92.5	97.2	101.2	103.6	87.2	108	103.5	87.5	100.1	98.8	100.1	110.7	106.6	92.5	111.1	117	84.5	91.9	93.6	104.5	102.8	105.2	101.4	97.3
Q9NXW2	DnaJ homolog subfamily B member 12	DNAJB12	1.008	1	0.922	1	99.6	111.6	111.3	117.6					94.3	94.8	93	88.6					110.8	114	100.9	119.8					80.5	90.3	89.9	82.9
Q6WCQ1	Myosin phosphatase Rho-interacting protein	MPRIP	1.099	1	0.782	0.71499					105.4	107.2	105.9	114.7					102.1	86.8	99.6	108.6					115.2	84.7	119.2	127					76.3	90.4	75.4	81.5
P08962	CD63 antigen	CD63	1.051	1	0.908	1	89.7	124.8	114.4	100.5	98.2	113.6	109.3	109.5	87.1	113.3	93.5	74.7	93.3	96.3	90.6	87.1	116.1	126.1	112.9	117.7	113.9	113	121.5	106.3	84.8	97.3	67.2	79.8	81.3	96.2	82.3	87.7
P40222	Alpha-taxilin	TXLNA	1.035	1	1.123	1	87.5	94.4	96	91.8	95.8	96.1	90.8	91.1	95.5	103	104.4	96.7	104.6	99.3	100.8	89.3	95.9	92.3	86.9	102.9	97.5	103.7	96.8	95.9	109.8	116.1	115.3	111.6	104.3	113.1	108	113
Q9Y320	Thioredoxin-related transmembrane protein 2	TMX2	1.054	1	0.832	1	106.2	107.3	102.1	103.6	110.2	95.4	108.1	83.7	102.2	97.1	102.4	108.9	110.3	112.4	84	89.7	108.8	112.5	113	114.8	118.5	105.3	104.1	108.1	82.1	79.5	81.4	78.1	90.3	88.2	96.8	94.8
O76070	Gamma-synuclein	SNCG	0.975	1	1.053	1	82.3	85.7	97.3	87.1					106.8	109.4	110.1	119.4					81.6	86.8	84.3	84.2					116.8	125	108.8	114.4
Q9NRW7	Vacuolar protein sorting-associated protein 45	VPS45	1.054	1	1.034	1	99.3	114.6	89.5	101.8					93.9	98.3	94.7	92.7					112.5	99.8	113.1	97.3					92.7	94.3	101	104.5
Q13616	Cullin-1	CUL1	1.023	1	1.205	0.206274	86.4	97.3	93.3	86.2					86.7	96.1	102.8	103.1					106.3	87.8	89.8	94					106.6	123.9	117.1	122.5
P14735	Insulin-degrading enzyme	IDE	1.005	1	0.939	1	94.4	89.6	104.7	101.8	88.2	92.6	92.8	100	101.6	113.4	97.1	114.9	104.8	104.3	119.1	110.8	94.8	85.6	93.4	103.3	104.2	92.9	90.2	101.4	106.5	101	96.4	101.6	95.1	93.7	108.5	101.4
Q96M27	Protein PRRC1	PRRC1	1.087	1	1.17	1	91.3	84.9	84.2	82.5	89.2	92.6	78.6	92	106.6	105.7	98.3	99	119.4	98.5	97.7	88.3	91.2	93.5	99.5	93.3	98.2	94.4	94.8	106.4	122.2	119.7	116.3	111.8	129.2	114.9	98.8	106.9
P63027	Vesicle-associated membrane protein 2	VAMP2	1.136	1	0.932	1	90.1	91.3	97	109.8					118.8	92.3	69.4	118					101.2	121.7	102.6	111.4					99.5	81.3	100.6	95
Q15006	ER membrane protein complex subunit 2	EMC2	1.059	1	0.999	1	108.1	101.7	92.9	118	97.6	87.7	99.5	71.6	101.5	99.2	103.2	91.7	122.4	92	105	77.7	99.5	112.1	105.2	99.2	120.5	111.1	103.6	99.3	85	104.2	80.1	98.5	94.2	110.6	102	105.1
P31483	Cytotoxic granule associated RNA binding protein TIA1	TIA1
O15427	Monocarboxylate transporter 4	SLC16A3	1.069	1	0.802	1	101.4	109.2	103	100.8	114	116.3	98.8	121	93.4	106.6	99.7	103.7	102	100.4	84	107.9	104.8	112.5	114.1	121	115.2	96.9	117.3	108.2	81.6	85	80.3	82.7	76.1	80.7	69.2	91.9
Q9Y3D3	Small ribosomal subunit protein bS16m	MRPS16	0.972	1	0.885	1	111.4	105.2	84.3	96.9	118.8	111.1	126.1	111.9	104.2	88.1	95.7	104.9	90.7	89.8	103.5	101.9	109.9	119.1	121	128.9	98.4	98.6	91.7	106.4	85.9	108.9	69.1	66.6	88.9	89.3	83.3	89.5
Q13393	Phospholipase D1	PLD1	1.082	1	0.835	1	100.8	97.6	124.4	89.1					79	137.8	90.6	111					116.1	121.4	99.2	87.4					87.3	80.3	101.4	76.6
P61224	Ras-related protein Rap-1b	RAP1B	0.915	1	0.791	1	127	120.4	116.4	122	72.6	96	118.9	93.5	105	96.2	95.4	103.8	106.6	84.1	90.2	140.7	111.1	98.9	104	93.5	107	108.2	120.5	115.6	81.7	74.4	73.7	76.4	109.2	87.9	83.4	65.6
Q8NEJ9	Neuroguidin	NGDN
Q9BXS6	Nucleolar and spindle-associated protein 1	NUSAP1	1.242	1	1.001	1	87.7	87.8	91.4	96.7	101.5	89.8	87	96.7	97.5	100.5	98.9	103.3	93.8	100.2	95	110.3	102	120.6	112.9	113.4	115.7	111.1	112.2	97.3	84	100.5	103	99.8	90	95.3	99.5	104.4
P61803	Dolichyl-diphosphooligosaccharide--protein glycosyltransferase subunit DAD1	Dad1; DAD1	1.237	1	0.851	1	90.4	115.2	93.2	90.7	96.4	90.5	92	93.7	93.6	104.6	94.3	100.2	104.1	102.5	108.5	108.5	123.5	127.5	101.9	114	115.1	117.5	112.5	108.1	88.1	87.8	88.7	86.1	91.7	82.3	94.2	82.2
Q9BSC4	Nucleolar protein 10	NOL10	0.947	1	0.95	1	105.2	126.8	122.4	118.6	99.5	106.8	102.1	96.2	94.7	91.1	101.7	89.6	96.3	107.8	101	117.8	88.5	100.8	103.4	96.9	86.2	102.5	99.8	104.6	88.6	98.2	94.3	79.1	93	99	88.6	98.7
Q14004	Cyclin-dependent kinase 13	CDK13	1.02	1	1.032	1	107.2	115	98.3	95					95.1	90.1	80.5	103.9					100.2	105.5	118.8	103.9					94.1	101.8	97	93.8
P09496	Clathrin light chain A	CLTA	1.107	1	0.983	1	97	104.9	100.9	88.2	87.2	87.9	102.7	82.7	91	105.7	100.4	103.4	88.5	116.7	106.8	93.4	108.9	99.7	100.6	104.1	84	108.1	89.6	132.9	93.5	104.4	100	97.3	100.3	104.3	99.6	115.3
Q9Y295	Developmentally-regulated GTP-binding protein 1	DRG1	1	1	1.113	1	86.6	97.1	97.6	93	85.6	90.2	93.1	81.3	101.4	105.9	99	98	106.9	107.6	102.5	104.5	83	89.6	95.6	89.5	86.8	93.5	95.3	97.1	112.1	116.2	116.5	118.9	114.3	122.6	110.2	108.4
Q9UBI6	Guanine nucleotide-binding protein G(I)/G(S)/G(O) subunit gamma-12	GNG12	1.102	1	0.857	1	101.8	103.8	120.6	102.4	104.3	104.5	100.5	93.2	101.9	96.4	102.7	89.2	102	99.6	99.8	90.1	114.1	112.9	101.7	113.4	125	117.1	101.9	113.8	85.1	85.8	79	89	93.8	82.8	84.7	86.9
O00400	Acetyl-coenzyme A transporter 1	SLC33A1	0.999	1	0.866	1	105.1	107.3	100.8	107.5	87.1	105.4	93.9	105.4	100.1	109.6	101.8	98.4	111.5	108.3	111.2	88.5	104.2	105.1	105.9	101	89.7	122.3	105.1	118.8	91.9	82.5	92	86.8	100.9	90.2	91.7	70.1
Q9UNZ2	NSFL1 cofactor p47	NSFL1C	1.101	1	1.214	1	85.7	76	85.1	90.5	76.7	93.4	78.5	74.4	101	110.2	107.6	105.4	115.8	97.7	92.3	96.4	88.7	93.6	90.9	85.9	89	84.8	95.3	103.6	112.5	125.3	114.4	127	125.4	134.2	128.4	114
Q9H3N1	Thioredoxin-related transmembrane protein 1	TMX1	1.092	1	0.892	1	105.5	106.6	114.2	100.7	107.8	112.6	75	94	85.1	94.9	97.8	92.4	119.9	107.7	86.4	89.2	117.2	116.3	115.4	112.3	120.7	111.2	132.8	114.5	94.7	95.1	76.2	75.5	76.3	84.6	82.4	85
Q9HCD5	Nuclear receptor coactivator 5	NCOA5	0.977	1	0.983	1	98.8	106.4	108.3	116.6	100.5	99.3	109.5	114.1	98.4	93.8	99.2	94.9	91.4	88.5	93.7	100.5	106.6	96.7	105.4	103.3	104.4	110.1	114.4	102.2	96.6	92	89.3	93.5	97.8	95.7	92	85.9
O43251-8	Isoform 8 of RNA binding protein fox-1 homolog 2		1.143	1	1.005	1	96.6	102.6	102.3	98.4	84.3	88.7	101.3	96.8	92.8	91	100.7	101.7	91.1	95.6	99.2	101.5	103.7	113.3	103.6	106.2	114.9	109.8	113.3	115.2	96.3	99.6	88.7	102.4	88.2	110.9	105.1	83.9
Q9P2N5	RNA-binding protein 27	RBM27	1.051	1	1.047	1	96.4	88.6	99.7	100.9	104.9	94.6	95.6	97.4	102	85.5	88.5	109.3	94.2	104.9	96.2	104	97.2	97.7	105.5	108.8	103.3	100.4	97.3	111.6	109	102.9	105.1	102.9	94.9	104.5	111	85.1
Q9H488	GDP-fucose protein O-fucosyltransferase 1	POFUT1	0.855	1	0.87	1	102.2	110.1	117.2	119.2	110.5	109.5	125.6	117.8	94.2	101	79.5	105.7	89.5	99.9	106.5	103.9	107.4	92.1	94.1	96.5	101.9	107.3	96.4	98.2	91.4	87.6	98.9	103	87.1	85.5	74.3	86
Q9Y2K7	Lysine-specific demethylase 2A	KDM2A
O43598	5-hydroxymethyl-dUMP N-hydrolase	DNPH1	1.026	1	1.106	1	91.6	102.9	81.1	65.9	79.1	74.4	102.6	76.4	104.9	113.8	120.1	101.3	129	101.6	125.5	108	88.8	59.5	81.7	70.2	82.6	89.5	76.2	84.1	122.2	124.1	123	149	102.2	160.4	107	101.4
O43159	Ribosomal RNA-processing protein 8	RRP8	0.955	1	0.948	1	99.3	103.1	119.8	96.1	108.1	99.1	101.4	105.3	92.2	101.3	104.9	96.2	101.8	101.3	102	108.4	95.2	106.7	98.6	107.5	101.5	96.8	96.5	89.7	95.9	99.3	96.7	87.2	95.3	97.9	103	91.9
P32969	Large ribosomal subunit protein uL6	RPL9; RPL9P7; RPL9P8; RPL9P9	0.954	1	1.041	1	97.7	103	99.3	93.3	100.1	94	97.7	99	99.8	102.3	101	107.8	101.8	100.6	98.2	106.6	91.5	94.3	96.1	93.5	100.5	89.4	99	92.1	106.4	106.2	108.3	99.6	104.3	104.2	104.9	107.6
Q9Y6M9	NADH dehydrogenase [ubiquinone] 1 beta subcomplex subunit 9	NDUFB9	0.905	1	0.753	1	109	109.6	135.4	122.3	113.5	115	114.4	110.7	94.3	100	110.2	112.7	106.4	95.1	92.8	98.4	102	91.1	104.2	98.6	113.5	97.9	120.7	123.5	74.4	75	76.5	84.6	73.7	79.7	72.2	72.5
O14964	Hepatocyte growth factor-regulated tyrosine kinase substrate	HGS	0.999	1	1.037	1	94.9	101.2	88.1	89	103.8	99.1	85.3	101	111.7	97.9	97.4	115.4	107.4	94.7	99.7	104.2	96.7	92.9	101.5	88.3	84	97.1	104.1	102.7	111.8	108.3	110.1	94.8	100.4	103.2	101.8	111.4
O75323	Protein NipSnap homolog 2	NIPSNAP2	0.918	1	0.841	1	103.7	103	115.8	126.1	106.3	109.7	111.4	114.9	101.1	96.4	95.9	115	93	101.5	101.5	114.8	89	109.4	103	97	100.1	106.4	103.1	96	83.5	83	86.6	91.6	84.7	87	85.6	83.8
O00592	Podocalyxin	PODXL	1.146	1	0.799	1	94.2	97.1	128.9	108.1					111.6	108.4	91	85.7					80.4	119.3	115.5	143.5					79.4	71.7	85.8	79.4
Q9BYT8	Neurolysin, mitochondrial	NLN	0.903	1	0.913	1	117.6	72.8	101.3	128.7	115.6	119.8	92.2	101	74.2	118.3	108.3	81.4	92.1	107.3	105	110.1	111.9	112.5	87.6	98.9	86.1	96.5	95.3	102.1	91.4	98.1	92.9	104.2	95.7	98.7	78.9	103.7
P17813	Endoglin	ENG	0.969	1	0.816	1	124.8	118.6	112.1	105.8	111.3	111.5	117	104.8	97.2	95.5	92.9	100	96.2	103.5	97.7	116.1	101.5	107.6	107.7	117.4	109.8	97.6	111.8	109	75.3	81.4	80.4	81.8	77.5	79.1	77.2	79.9
Q9BZE1	Large ribosomal subunit protein mL37	MRPL37	0.871	1	0.853	1	117.8	116	114.8	107.8	114.3	103.3	108.1	123.2	98.2	97.4	94.8	114.3	90.3	97.4	94.4	108.9	103.9	113	98.8	93.4	101.8	100.6	99	81.9	81	84.5	80.7	83.8	115.7	82.4	98.6	80
P30405	Peptidyl-prolyl cis-trans isomerase F, mitochondrial	PPIF	0.938	1	0.842	1	110.4	105.2	108.4	108.9	130.9	101.6	107.9	75	97.7	104.6	101.7	101.3	80.3	109.2	122	113.7	101.2	98.7	101.6	103.4	114.6	95.9	95.7	105.7	86.8	86.9	90.3	92.9	96.3	78	86.9	86.2
Q92688	Acidic leucine-rich nuclear phosphoprotein 32 family member B	ANP32B	0.956	1	1.305	1	74.1	91.3	72.1	76.7	80.6	80	79.4	80.4	101.4	106.6	111.4	106.4	98.3	101	105.7	102.1	74.1	75.6	75	70.4	85.4	82.3	85.1	76.7	134.7	134.6	141.7	153.8	139.9	132.2	136.4	134.6
Q13601	KRR1 small subunit processome component homolog	KRR1
Q8NEY8	Periphilin-1	PPHLN1	0.878	1	0.833	1	113.4	108.5	111.6	94.4	118.7	121.3	115.5	112.8	77.3	106.1	101.4	111	91.6	92.7	108.5	118.4	98.1	110.4	104.5	98	114.5	78.4	100.5	90.9	84.8	93.2	101.2	86.1	81	81.6	86.7	86.8
P84090	Enhancer of rudimentary homolog	Erh; ERH	0.375	1	0.654	1	178.6	195	184.3	172.8	202	196.6	189.9	175.4	82.4	82.3	89.4	89.7	95.1	58.7	89.3	116.9	67	76	73.5	68	73.5	45.3	72.5	44.4	57.7	66.4	58.5	58.4	65	79.2	40	56.3
Q96N66	Lysophospholipid acyltransferase 7	MBOAT7	0.791	1	0.769	1	143.7	115.1	131	127.7	116.1	123.7	94.1	128.5	100.6	117.8	90.9	103.1	73.8	94.2	121	116.6	86.9	85.9	98.1	74.1	103.5	111.8	113.3	100.6	64.4	80.9	83.8	95.9	79.1	73.3	72.8	77.6
P41223	Protein BUD31 homolog	Bud31; BUD31	0.971	1	1	1	103.4	104.4	103.1	107.3	127.1	113.5	103.8	93.2	87.1	96.7	94	104.3	77.3	102.9	95.7	115.9	104.5	99.3	99.4	102.8	116.9	90.5	88.1	113.9	102.7	99.2	100.9	90.7	90	93.7	98.7	78.9
Q9UDY2	Tight junction protein ZO-2	TJP2	1.088	1	1.063	1	93.9	97.1	100.4	103.5	92.8	97.7	92	96.7	97	86.2	94.7	103.2	91.9	98.6	98.9	87.3	106.6	100.2	104.5	104.9	106.5	106	103.8	111.4	104.8	108.7	96.8	97.3	100.8	100.3	102.8	112.5
Q9Y5L4	Mitochondrial import inner membrane translocase subunit Tim13	TIMM13	0.496	0.000202527	0.647	0.0181314	175.3	161.9	166.2	191.4	186.4	164.7	169.2	170	81.8	99.7	87	92.7	98.7	77	82.5	85.2	75.8	94.8	88.1	80.5	76	79.8	87.8	90.5	47.7	44.1	54.3	58.7	67.9	57.7	49.6	57.1
P54727	UV excision repair protein RAD23 homolog B	RAD23B	1.203	1	1.077	1	73.8	88.7	67.1	100.1	81.4	79	56.4	108.5	111	109	101.6	44.8	101.8	116.4	115.5	105.9	75.8	109	88.8	124.1	88.8	98.5	121.3	94.5	129	96.1	130.1	151.2	98.1	125.6	106.7	101.4
Q96MF7	E3 SUMO-protein ligase NSE2	NSMCE2	1.115	1	1.036	1	101.9	133	94.3	84.1	97.9	85.9	89.6	92.5	109.2	73.5	81.9	120.2	91.6	96.1	95.9	107.1	92	106.6	140.1	96.9	107.9	119.2	101.7	100.8	84.3	97.1	102.7	82.2	95.6	111.2	102	105
P68431	Histone H3.1	H3110; H315; H3c1; H3C1; H3c10; H3C10; H3c11; H3C11; H3C12; H3C2; H3C3; H3C4; H3C6; H3C7; H3c8; H3C8	1.006	1	0.85	0.681429	97.6	99.6	92.2	89.9	112.3	102	96.6	97.5	114.5	106.3	111.9	102	113.5	104.2	111.9	101.4	102.6	103.3	96.2	96.4	101.5	98.2	98	97	100.7	98.6	95.9	92.3	91.8	91.1	93.1	89.9
O60318	Germinal-center associated nuclear protein	MCM3AP	0.972	1	0.944	1	105	102.7	100.2	113	102.7	88.3	106.3	113.2	84.3	84.2	108	122.1	101.1	101.4	93.1	105	105.8	85.3	95.8	106.3	111.3	107.5	95.3	96.4	83.5	103.8	95.8	104.1	89.6	93.8	99.7	95.3
P28340	DNA polymerase delta catalytic subunit	POLD1
Q15397	Pumilio homolog 3	PUM3	0.864	0.0300744	0.927	0.417944	120	114.7	114.5	107.6					97.8	95.5	96.8	100.3					99.2	98.9	99.4	95.5					94.2	94.3	86.3	85.1
Q9H2U1	ATP-dependent DNA/RNA helicase DHX36	DHX36	1.007	1	1.085	1	102.4	102.5	125.2	114	107.9	100.5	114.2	94.7	81.5	100.9	112.7	81.2	88.6	87.2	92.5	89.9	93.4	107.4	100	115.7	120.5	119.1	104.4	103	96.3	99.1	91.9	75.8	75.9	103.2	97.3	101.1
Q13405	Large ribosomal subunit protein mL49	MRPL49	0.878	0.815123	0.839	0.323945	110.2	112.8	107.1	113.2	109.5	109.7	106.9	119.7	103.9	94.1	103.8	100.1	106.7	106	106.6	100.8	94.9	100.9	104.5	103.9	95.5	95.3	97.5	88.2	89.6	88.2	87.6	85.3	86.6	106.8	78.9	85.2
P53985	Monocarboxylate transporter 1	SLC16A1	0.985	1	0.775	1	108.7	96.6	100.5	108.9	109.3	95	106.4	116	99.9	99.9	98.2	106.5	104	118.6	108.1	116.1	104.1	107.2	107.7	111.2	103.6	104.1	117.6	104.8	84.9	86	87.8	91.8	72.4	71.8	73.8	78.4
Q15942	Zyxin	ZYX	1.071	1	1.053	1	77.1	91.3	97.8	99.2	89	91.6	68.5	52.7	93.2	104.2	96.7	100.8	109.8	109.6	118.3	117	98.9	88.8	96.9	90.7	96.3	109.2	111.7	76.8	112.9	110.5	112.4	128.9	112.4	124.4	112.8	99.9
P84243	Histone H3.3	H3-3A; H3-3B
Q9Y6E2	eIF5-mimic protein 1	BZW2	1.282	0.61479	1.328	0.0705145	78.9	104.8	86.7	81.4					97.8	86.6	77	88.1					108.3	107.2	98.2	112.7					110.6	110.8	129.6	121.5
P47914	Large ribosomal subunit protein eL29	RPL29	1.031	1	0.975	1	100.9	94.1	93.9	87.6	95.4	88.9	98.9	89.1	111.8	108	106.1	103.3	97.5	108.9	101.9	107.5	99.1	96.5	92	91.4	95.6	97.9	100.8	97.2	108.1	100.7	104.2	102.4	107	107.2	101.9	104.2
Q92538	Golgi-specific brefeldin A-resistance guanine nucleotide exchange factor 1	GBF1	1	1	1.093	1	104.8	98.3	104.2	84.6					90.7	97	97	99.1					99.6	90.9	102.8	113.2					112.3	105.8	106.2	93.6
Q9Y3A5	Ribosome maturation protein SBDS	SBDS	0.909	1	1.027	1	94	84.7	99	111.1	99.9	94.9	78.6	92.4	117.3	106.7	108	79.7	111.8	116.3	113.9	94.7	67.1	115.5	83.7	90	77.4	88.2	80	94.5	122.5	109.6	111.4	99.8	114.6	114.4	111	117.4
Q6RW13	Type-1 angiotensin II receptor-associated protein	AGTRAP	1.154	1	0.939	1	109.1	83.7	100.8	90.4					104.4	96.7	90.5	112.8					120.3	108.5	94.8	111.8					103.9	83.6	91	97.7
Q16563-2	Isoform 2 of Synaptophysin-like protein 1	SYPL1	1.068	1	0.981	1	103.5	101.5	98.9	103					84.2	93.7	97.1	101.6					99.7	108.5	109.8	119.2					91.3	94.9	92.3	100.8
Q96HC4	PDZ and LIM domain protein 5	PDLIM5	1.504	0.902772	1.044	1					75.2	62.5	103.9	83.3					93.3	80.3	103.2	121.4					126.7	94.6	121.7	116.4					126.7	84.6	82.1	124.1
P13693	Translationally-controlled tumor protein	TPT1	1.12	0.431155	1.004	1	86.5	83.4	87	89.8					103.9	101.8	111.5	110.4					96.7	97.6	102.9	90.7					110.5	104.7	104	118.6
O95453	Poly(A)-specific ribonuclease PARN	PARN	1.034	1	1.001	1	102.4	94.4	110.4	103	90.6	97	91	107.2	95.4	99.1	100.1	94.9	90.6	81.3	107.9	102.2	98.3	97.5	96.2	108.1	96.1	115.3	112.6	115.8	97.7	103.9	101.7	96.9	127	93.1	80	92.3
P55327	Tumor protein D52	TPD52	0.988	1	1.137	0.813989	89.5	90.8	90.6	85.2	87.6	84.1	76.3	91.5	119.7	109	109.7	105.9	107.1	96.1	111	85.9	91.4	89.5	84.6	86.1	84.2	102.1	88.9	81.6	122.7	112	111.9	101.4	123	124.4	127.1	129.1
MET007P22626-2	ROA2_Met007		1.057	1	1.237	1					107.9	98.5	102.3	112.8					70.7	108.8	77.9	83.8					75.5	120.5	102.3	135.2					103.8	96.2	86.1	117.7
P83881	Large ribosomal subunit protein eL42	Rpl36a; RPL36A	1.04	1	1.041	1	96.3	96	90.8	93.5	88.8	92.1	87.8	90.4	112.6	101.9	103.5	103	105.9	103	109.1	104.5	98	96.4	93	87.2	97.3	96.9	93.9	92.5	109.2	107.5	106	105.1	107	112.5	109.4	108.9
Q6KC79	Nipped-B-like protein	NIPBL
P63167	Dynein light chain 1, cytoplasmic	Dynll1; DYNLL1	0.853	1	0.852	1	115.8	113.3	106.4	109.1	114.8	112.5	111.7	110.7	106.4	102.9	103.9	107.6	99.7	102.2	109.5	102.6	99.6	94.9	92.5	94.1	96.9	96.3	93.6	98.4	90.9	87.7	86.9	88.1	88.9	84.3	90.1	88
P30566	Adenylosuccinate lyase	ADSL	0.98	1	1.14	0.445546	90.9	87.2	93.4	85.5	80	91.7	97.2	92.6	111.9	103.1	103.7	106.4	105.8	95.9	101.5	91.9	80.9	96	96.4	87.2	89.9	90.3	88	89.1	129.7	111.7	107	108.9	118.4	117.5	125.7	124.2
O60762	Dolichol-phosphate mannosyltransferase subunit 1	DPM1	0.962	1	0.865	0.206274	111.8	101.2	99.3	99					115.8	105.2	97.7	109					99.6	98.6	94.3	94					93.4	98.5	90.7	91.8
Q01469	Fatty acid-binding protein 5	FABP5	0.993	1	1.051	1					77.2	96.8	100.1	81.9					107.3	103.2	106.1	122.1					81.3	87.8	90.1	89					104	110.6	113.5	129
Q03519	Antigen peptide transporter 2	TAP2	0.992	1	0.981	1	104.9	110.9	111.1	103.3					85.3	98.8	88	102.5					104.1	104.9	109.1	110.2					96.6	81.9	86.6	101.7
Q13488	V-type proton ATPase 116 kDa subunit a 3	TCIRG1	1.092	1	0.905	1	111	109.3	105.6	106.7	108.7	98	112.7	108	86.7	90.4	92.5	97.5	94.6	89.9	90.8	95.1	112.1	122.8	115.4	121.6	121.9	104.3	116.9	119.7	81.2	76.2	87.1	83.9	75.2	86.9	81.9	95.7
Q16836	Hydroxyacyl-coenzyme A dehydrogenase, mitochondrial	HADH	1.033	1	0.897	1	109.6	102.5	126.5	128.4	101.4	79.8	104.9	118.3	99.6	99.7	97.7	81	93.6	91.9	104.1	91	94.1	115.1	103.8	107.5	109.5	120.1	112.2	117	83.1	85.2	76.2	89.9	86.2	95	77.6	97.3
O00625	Pirin	PIR	0.915	1	0.976	1	87.8	92	90.3	84	76	95.8	94.9	95.4	122.4	118.7	116	105.3	104.4	117.9	107.9	118.8	75.6	82.5	89.1	76.4	87.4	60	84.3	97.7	121.7	109.8	118.5	109.8	124.2	127.3	100.4	107.7
O14562	Ubiquitin domain-containing protein UBFD1	UBFD1	0.967	1	1.121	1	91.9	92.2	91.5	87.5	87.2	87.9	86.2	105.9	109.4	103.3	107.3	113.2	98.7	104.3	103.1	107.2	91.8	76.3	82.8	93.1	72.9	90.9	78.3	92.8	120.6	113.3	111.4	114.3	116.9	120.2	123.5	124.2
P06730	Eukaryotic translation initiation factor 4E	EIF4E	1.115	1	0.977	1	107.6	107.6	125.2	97	113.1	127.5	102.4	123.8	93.8	82.3	62.9	89.9	81.5	84.2	90.5	85	133	128.5	131.8	105.4	117.2	120.7	104.9	125.4	89.9	81.1	74.9	89.1	86.8	83.5	71.5	81.8
O15228	Dihydroxyacetone phosphate acyltransferase	GNPAT	1.055	1	1.017	1	97.3	103	109.4	102.5	99.6	104.4	108.5	111.9	93.4	87.4	99.7	86	96.8	96.6	91.7	90.5	111.6	109.6	112.1	115.3	108	105.6	109.1	106.6	87.1	94.4	94.4	96.7	93.7	91.1	97.8	88
P62834	Ras-related protein Rap-1A	RAP1A
P16104	Histone H2AX	H2AX	1.038	1	1.046	1	98.3	104.6	99.5	108.3	109.5	102	97.7	101.2	92.5	94.2	94.8	83.2	96.6	93.3	98.8	83.6	100.8	111.1	104.5	113.2	107.5	104.9	105.6	105.5	92.7	97.6	98.4	106.3	91.8	97.6	105.1	99.3
Q96S52	GPI transamidase component PIG-S	PIGS	0.893	1	1.006	1	115.4	120	86.3	140.1					100.2	107.4	69.6	80.3					98.4	119	110	100.4					97.2	83.6	68.5	103.6
Q9NYU1	UDP-glucose:glycoprotein glucosyltransferase 2	UGGT2	1.035	1	0.931	1	105.6	109.6	104.3	115.2	94.3	102	88.7	106.5	95.1	93.5	95.3	91	124.8	101.2	96.3	82.5	110.2	103.4	106.5	113.2	107.1	102.6	122.3	118.3	86.5	90.4	93.3	86.8	78.4	86.9	90.5	97.6
Q68CP9	AT-rich interactive domain-containing protein 2	ARID2	0.995	1	0.916	1	108.7	96.4	125.6	75.2	96.6	109.8	109.9	95.7	110.2	120.7	102.4	84.4	87.5	110.1	102.9	103.4	99.2	101.6	75	103.5	100.2	112.1	105.7	102.4	98.7	107.8	89.1	101.7	100.9	87.7	84.7	90.5
Q16850	Lanosterol 14-alpha demethylase	CYP51A1	1.099	1	0.951	1	125.4	120	118.5	106.6	99.5	114.7	122.2	113.8	76.4	100.2	73.7	69.6	76.5	88.2	93.8	82.7	92.3	164	143.2	108.5	124.8	127.6	128.7	131.6	75.1	35.5	84.7	106.1	76.2	75.6	75.7	68.4
P04908	Histone H2A type 1-B/E	H2AC4; H2AC8	0.927	1	0.866	1	104.1	116.9	113.8	107.5					81.5	111.6	95.6	101.5					103.4	101.7	118.7	92.5					75.9	83.3	104.6	87.3
P37198	Nuclear pore glycoprotein p62	NUP62	1.043	1	1.025	1	78.9	95.3	106	96.5	87.9	103.8	102.3	105.1	93.1	99.3	96.7	102.7	85.5	87.5	98.1	119.3	102.4	104.9	101.6	110.6	87.5	96.9	118	111.8	108.8	100.1	91.3	111.9	88.6	108.9	99.2	99.6
Q10589	Bone marrow stromal antigen 2	BST2	0.895	1	0.803	1	118.3	102.8	122.7	111.6	119.9	103.5	117.3	113.1	101.9	123.5	95.9	100.1	105.2	106.5	83.5	92.1	103.9	99.1	97.4	102.2	94.2	110	123.5	107.8	79.1	83.1	75.1	83.3	78.7	87.1	89.7	67.9
P35268	Large ribosomal subunit protein eL22	RPL22	1.125	1	0.998	1	82.3	99.6	103.2	75.4	95.5	79.7	114.5	109.4	110.1	89	95.9	124.1	107.6	102.1	53.8	90.2	111.2	101	92	89.3	120	108.3	114.5	113.7	123.4	92	103.9	107.7	125.6	77.7	93.4	93.9
Q8WWY3	U4/U6 small nuclear ribonucleoprotein Prp31	PRPF31	1.011	1	0.988	1	111.6	110.7	90.1	85.6	85.5	108.8	103.9	110.8	74.7	89.1	108.6	83.2	96.5	114.9	87.5	114.4	96	110.6	145.5	106.9	108	84.4	101	108.2	111.7	88	77.5	110.3	115.1	85.9	79.9	95.3
O60563	Cyclin-T1	CCNT1	1.053	1	0.951	1	110.8	108.5	102.8	98.5	99.2	106.3	103.3	96.6	94.6	95	99.9	107	90.2	101.8	97.1	81.1	103.3	110.2	109.6	101.1	107.4	115.2	116.4	107	91.9	89.3	90.8	86.7	94.2	99.7	86.6	97.9
Q9BPX6	Calcium uptake protein 1, mitochondrial	MICU1	1.044	1	0.984	1	110	103.2	111.6	114.8	126	88.1	122.5	89	81.4	89.8	90.9	94.3	88.8	73.1	107.2	71.6	117.2	108.9	114.1	112.9	149.7	121.8	109.7	132.4	88.1	87.6	88.1	87.2	91.3	69.5	99.1	60.1
Q96DB5	Regulator of microtubule dynamics protein 1	RMDN1	1.035	1	1.079	1	104.2	106.5	114.3	102.6	90.4	93.9	115.5	117.4	86.1	98.3	87.5	95.7	73.2	89.4	88.5	94.6	126.5	103.4	110	109.4	108.7	121.9	93.9	102.2	86.4	85.9	99.3	84.1	95.3	104.1	96.6	114.4
O43402	ER membrane protein complex subunit 8	EMC8	1.053	1	1.033	1	97.5	115.9	108.1	101.4	97.9	99.2	114.3	108.1	89	105.6	87.7	91.4	84.5	88.8	86.3	103.2	109.7	106.6	112	107.8	103.2	116	110.8	116.8	92	87.9	94.7	92.7	86.3	110.9	82.2	91.5
O15126	Secretory carrier-associated membrane protein 1	SCAMP1	0.997	1	0.88	1	110.2	116.1	93.7	114.5	106.4	111.2	101	115.3	94.3	95.1	103.8	103.7	103.8	91.9	91.4	97.2	100.9	116.3	109.4	112.4	111.8	111.4	101.3	92.7	79.7	85.2	83	81.8	84.8	100.4	84.4	94.9
P13861	cAMP-dependent protein kinase type II-alpha regulatory subunit	PRKAR2A	1.101	1	1.129	1	92.2	84	88	90.9	87.9	84.1	80.9	104.5	96.5	107.7	98.4	104.5	104.3	109.3	91.5	86.9	99.3	99.3	91	94.4	90.3	110.2	90.8	107.9	105.7	114.9	119.2	113.9	110.8	121.1	119	100.5
Q8TB61	Adenosine 3'-phospho 5'-phosphosulfate transporter 1	SLC35B2	0.81	1	0.944	1	101.7	124.2	135.2	100.4					91.9	98.9	95.3	115.6					83.4	87.4	94.8	110.4					77.5	89.3	94	100
P62899	Large ribosomal subunit protein eL31	Rpl31; RPL31	1.191	0.152645	1.037	1	87.6	98.4	84.7	87.5					98.2	110.5	102.3	97.2					103.4	106.2	105.2	99.7					104.4	110.3	100.8	103.5
Q96EL3	Large ribosomal subunit protein mL53	MRPL53	0.875	1	0.863	1	105.1	121.8	123.1	99.4	133.1	123.2	115.8	114.6	106.9	104	96.1	96.4	94.7	100	90.4	81.9	92.4	99.7	106.6	108.6	107.1	101.3	118.2	95.3	78.7	81	95.1	85.1	66.1	74.3	95.1	88.8
P53999	Activated RNA polymerase II transcriptional coactivator p15	SUB1	1.029	1	1.312	1	84.2	72.3	99	99.6	81.5	85.6	85.4	83.5	104.5	66.2	118.5	97.5	95.3	93.5	111.6	109.6	69	98.7	93.5	93.1	67.8	84.9	82.1	89.6	96.8	137.6	145.7	123.8	143.7	117.5	127.4	141
P35270	Sepiapterin reductase	SPR	0.91	1	0.916	1	92.9	101.1	91.6	119.6	100.9	96.6	105.6	84	94.8	99.9	120	146.4	107.7	116.1	100.8	112.9	89	82.8	79.3	95.3	90.6	96.8	92.9	85	118.5	99.8	66.9	102	111.6	95.4	94.6	108.4
Q92665	Small ribosomal subunit protein mS31	MRPS31
P48163	NADP-dependent malic enzyme	ME1	0.988	1	1.029	1	85.5	94.9	85.5	89.1	90.1	86.2	92.8	96.5	105.3	114.4	112.6	109.7	101.1	106.3	107.4	122.6	83.4	87.9	88.4	88.7	82.6	94.4	93	89.3	113	114.8	110.4	116.4	122.5	110	99.7	105.3
P36543	V-type proton ATPase subunit E 1	ATP6V1E1	1.029	1	1.001	1	98.3	105.1	99.6	92.7	99.3	103.9	125.2	92.2	89.6	110.2	112.1	97.4	102.9	99.6	93	94.2	84.5	103.2	101.8	105	108	101.4	95.5	102.8	97.8	91.7	101.2	109.8	79.9	96.3	99.5	106.3
Q9NPD3	Exosome complex component RRP41	EXOSC4	1.02	1	1.018	1	100.7	101	101.3	95.4	97.1	101.3	97	98.6	95.1	100.1	99.6	98.9	94.7	97.5	97.2	109.3	101.3	100.3	114.5	101.9	105	106.1	99.3	94.5	101.8	98.5	91.6	98.1	100.1	100.9	99.8	101.6
Q9NQW6	Anillin	ANLN	1.24	0.429328	1.316	0.181443	90.8	82.8	72.3	83.9	77.5	79	82.1	84.7	85.9	94.2	99.2	99.1	95.8	92.2	90.7	87.2	106.5	100.5	101	101.7	102.9	96.4	110.1	109.8	123.7	113.5	124	121	128.8	123.5	117.4	121.8
P42677	Small ribosomal subunit protein eS27	RPS27	1.023	1	1.106	0.987799	98.9	100.1	103.2	91.8	91.8	94.2	118.3	96	100.7	98	90.8	95	98.4	82.9	87	101.4	98.2	109.3	94.4	101.1	96.9	107.6	101.6	96.5	120.1	100.7	91.5	106.2	111.4	97.8	110.9	107.3
Q9NYK5	Large ribosomal subunit protein mL39	MRPL39	0.847	1	0.808	1	115.8	118.9	113.9	115.6	123.1	120.4	110.5	115	97.1	109.9	102.1	97.5	100.6	101.6	107.7	108.3	103	98.4	97.4	101.8	97.6	102.7	97	82.5	88.4	81.2	79.8	79.1	83.4	84.5	86.6	78.6
Q8N183	NADH dehydrogenase [ubiquinone] 1 alpha subcomplex assembly factor 2	NDUFAF2	0.787	0.91139	0.716	0.212159	116.2	117.6	126.4	120.4	111.1	115.2	126.4	129.4	114.7	101.5	107	113.8	101.1	104.6	112.8	108.8	92.6	93.7	93.6	82	94.1	103	104.1	87.2	85.9	78.9	75.3	80.3	75.6	71.6	83.1	71.9
Q9Y6M0	Testisin	PRSS21	1.007	1	0.934	1	112.6	114.4	111.1	108.4	123.3	94.5	91.8	108.7	91.3	87.1	96	92	117.8	69.4	106.9	86.8	110.1	111.2	122.3	107.3	100.4	126.3	122.8	107.4	81.8	88.9	82.2	83.5	87.7	95.8	97.7	62.7
Q53F19	Nuclear cap-binding protein subunit 3	NCBP3	1.074	1	0.948	1	105.8	92.6	110.2	103.8					92.8	106.4	91.3	96.6					112.4	114.1	112.6	105.5					95.6	80.8	91.7	87.9
P61313	Large ribosomal subunit protein eL15	RPL15	1.168	0.399669	1.015	1	87.5	86.3	73.7	93.1	103.5	70.5	94.3	64.1	123.2	85.4	82.9	108.2	110.7	102.1	111.5	109	101.8	95.9	115.2	101.2	117.9	113.6	98.2	80.5	102.4	120.7	116.8	105.8	111.7	113.2	108.9	90.2
Q15910	Histone-lysine N-methyltransferase EZH2	EZH2	0.967	1	1.027	1	104.7	112.9	103.8	104.5	130.7	95.7	104.9	93	98.3	93.4	105.8	94.3	89.9	87.5	92.4	116.9	88.5	101.4	103	101	95.6	93	104.7	101.7	101.3	95.8	95.6	95.7	90	107.7	99.4	97
Q8WVC0	RNA polymerase-associated protein LEO1	LEO1	1.175	0.0399689	0.933	1	94.3	97.6	94.5	97.4	70.1	77.7	106.2	93	111.5	104.6	105.9	101	100.8	102.5	91.8	89.1	99.1	112.7	107.4	103.3	127.8	116.9	112.9	109.1	89.7	90.8	93.9	96.3	92.4	105.8	96.1	107.6
Q9HCE1	Helicase MOV-10	MOV10	1.058	1	1.083	1	93.9	93.5	99.7	108.3	100.1	114.1	100.9	109.4	92.1	91.7	99.6	90.6	97.9	108.8	82.3	83	100.9	106.2	108.5	106.6	97.3	106.4	121.5	87.4	98.4	101.9	107.4	100.6	109.8	93.4	93	94.6
Q96CS3	FAS-associated factor 2	FAF2	1.104	1	1.03	1	98.8	95.5	100.2	110.4					101.6	91.6	123.9	60.2					100.8	140.4	66.4	119.7					82.5	105.1	108.7	94.1
Q9H0U3	Magnesium transporter protein 1	MAGT1	1.169	1	0.949	1	86	90.8	91.3	92.9	102.8	99.8	101.9	103	100.9	104.6	92	101.2	98.1	97.7	98.9	97.3	112	111.6	116.5	113.1	114.2	111.7	103.1	114.2	95.1	93	98.3	100.8	90.4	86.5	86.4	94
Q99439	Calponin-2	CNN2	0.913	1	1.043	1	95.8	89.5	107.1	99.5	97.5	96.8	98.2	92.1	107.6	90.4	97	110.9	107.1	105.6	103.6	103.2	86	86.6	97.7	94.1	87	97.1	85.6	90.5	102.9	108.9	109.2	116.8	113.2	105.2	108.2	109.3
P56385	ATP synthase subunit e, mitochondrial	ATP5ME	0.998	1	0.96	1	108.9	103.1	85.7	107.3					106.8	92.6	92.6	107.5					121.7	106.8	103.1	87.3					92.5	98.6	99.2	86.3
Q92575	UBX domain-containing protein 4	UBXN4	0.944	1	0.881	1	101.6	100.5	110.5	126.7	109.6	109.3	89.6	114.8	110.7	101.1	101.2	103	101.7	101.2	87.8	93	94.4	101.4	113.4	96.2	102.2	111.1	104.6	106	83	69.9	84.2	102	95.3	83.4	94.4	95.9
Q86SF2	N-acetylgalactosaminyltransferase 7	GALNT7	1.153	1	0.973	1	83.1	86.8	92.5	93.2	93.7	102.6	110.6	99	118.3	111.5	91.4	96.2	97.5	80.5	102.1	104.4	113.9	120	99.9	119.8	120.1	97	102	94.3	87.7	83.4	99.3	102.9	94.8	100.5	113.2	87.9
P25490	Transcriptional repressor protein YY1	YY1	1.137	1	1.147	1	75.8	76.4	84.9	85.5	81.1	89.9	90.9	96.5	104.8	106.4	107	103.5	99.8	98.8	92.9	99.3	99.6	99.8	91.4	96.8	96.9	99.7	96.4	92.4	112	114.7	122.6	118.9	113.4	114.2	118.5	119.1
O60716	Catenin delta-1	CTNND1	0.951	1	1.108	1	83.3	114.3	111.9	97.2	96.9	104.4	79.6	108.5	86.3	98.4	99.8	88.8	95.5	116.9	94.3	89	104.7	82.8	120.9	89.7	95.8	90.1	112.3	95.7	103.1	118.5	95	105.4	114.5	105	91.1	110.3
O15382	Branched-chain-amino-acid aminotransferase, mitochondrial	BCAT2	0.811	1	0.778	0.653715	99.6	132.3	119	115.7	132.2	107.9	130.7	95.3	92	107.9	114.8	98.9	108.9	107.8	106.4	91.8	97.2	128.3	98.6	94.7	95.6	92.5	92	91.3	85	62.7	82.1	71.2	83	92.8	83.6	88.2
O75436	Vacuolar protein sorting-associated protein 26A	VPS26A	1.005	1	1.031	1	85	88.3	102.2	83.4					106.7	109.1	107.5	122.9					85.5	88.6	93.2	81.6					108.8	111.9	114	111.4
Q9H3K6	BolA-like protein 2	BOLA2; BOLA2B	0.671	0.0015848	0.874	1	112.5	107	107.1	118.4	99.1	95.2	105.6	119.6	109	117.1	118.7	119.3	120.6	113.2	119.2	120.4	68.8	77.9	75.1	60.5	80.6	68.3	63	81.9	97.8	115.9	87.4	107.5	95.4	103.7	110.1	104.2
Q8IWZ8	SURP and G-patch domain-containing protein 1	SUGP1	1.054	1	1.039	1	79.2	102.2	98.9	77.9	98.9	100.8	88.6	112	96.2	95.7	99.4	104.2	99.8	90.8	106.2	93.3	116.1	105.7	129	84.4	103.9	104.6	104	99.8	119.7	91	97.5	103	107.6	84.5	100.2	105
Q9Y2B0	Protein canopy homolog 2	CNPY2	1	1	1.027	1	98.2	85.7	96.8	124	114.9	84	117.8	108.2	72	84.7	83.8	145.4	77	87.5	103.3	110.2	98.1	119	112.3	95.3	100.3	98.6	106	135.8	83	86.8	118.5	96.6	84.6	98.7	90	83.1
Q7L2H7	Eukaryotic translation initiation factor 3 subunit M	EIF3M	1.326	0.165802	1.039	1	91.8	90.2	101	87.3					97.6	89.9	76	95.8					108.9	120.7	120.6	121.6					92.3	97.3	95.5	113.4
Q5SWX8	Protein odr-4 homolog	ODR4	1.048	1	0.961	1	74.2	115.7	108.9	110.4	101.1	99.1	111.7	89	121.7	89	93.3	75.4	102.6	112.1	92.9	98.2	111.6	98.7	99.7	116.6	113.6	113	94.5	108.3	104.9	96.6	85.3	97.9	88.6	91.5	92.5	91.3
P35080-2	Isoform IIb of Profilin-2	PFN2	0.877	1	1.016	1					98.1	97.2	93.3	89					101.5	112.2	108.8	104.8					83.2	83.1	101.5	83.7					105.2	121.2	105.6	111.4
Q9Y237	Peptidyl-prolyl cis-trans isomerase NIMA-interacting 4	PIN4	0.996	1	1.036	1					76.2	98	86.9	96.3					110.9	106.2	92.9	110.3					91.3	91.1	91.1	89.9					117.3	104.5	107.1	130
O75116	Rho-associated protein kinase 2	ROCK2	1.019	1	1.142	0.525155	85.5	89.7	84	92.5					95.5	103.3	108.8	110.7					83.6	93.8	84.9	93.9					122	120.3	106.7	125
O96028	Histone-lysine N-methyltransferase NSD2	NSD2	1.199	1	0.905	1	80.6	100.6	99	84.9					93.1	104.9	85.1	112.1					104.8	108	111.9	119.1					93.6	85.1	85.3	131.7
Q8WUA4	General transcription factor 3C polypeptide 2	GTF3C2	1.039	1	0.84	1	86.8	102.3	115.3	90.7	110.3	99.6	111.4	84.8	89.8	100.6	108.3	107	91.3	104.5	107.4	89.5	120.2	121.6	93.4	103.7	133.6	105.8	94.5	103.9	105.2	83.5	88.8	82.9	104.5	94.8	81.7	82.4
Q9NRZ9	Lymphoid-specific helicase	HELLS	1.117	1	1.07	1	98.1	95	112.5	107.4	100.6	84.4	103.3	101.2	89.5	89.9	100.7	85.1	89.4	102.3	96.2	83.8	109.5	105	125.8	121.2	101.6	115.9	100.2	116.6	111	70.7	95.2	83.4	121.3	96.9	86.6	99.8
O15321	Transmembrane 9 superfamily member 1	TM9SF1	1.139	1	0.921	1	105.3	100.7	104.8	93.6	82.5	95.2	125.7	92.6	91.6	99.3	103.8	105.8	98.7	80.6	79.3	113.6	123	107.6	117.8	106.6	110.3	129.3	112.8	101.5	83.1	80	84.7	92.4	90.1	92.2	100.7	95
Q9UHR4	BAR/IMD domain-containing adapter protein 2-like 1	BAIAP2L1	0.94	1	0.99	1	95.7	102.3	96.2	107.8	108.2	122.1	82.8	86.8	103.7	103.5	93.4	99.4	106.8	115.9	98.3	112.6	100.9	91.7	100.9	96.7	93.8	92.8	90.9	90.5	97.3	104.1	101.9	104.5	103.1	88.7	114.2	92.6
P53992	Protein transport protein Sec24C	SEC24C	1.164	1	1.4	0.385903					76.6	92.7	95.7	82.9					83	95.9	81.5	102.7					122.1	94.9	84	109.7					127.6	100.7	122.8	127.2
Q9NZZ3	Charged multivesicular body protein 5	CHMP5	1.168	1	1.255	1					84.1	113.9	81.9	104.4					84.1	89.1	107.2	78.5					97	115.3	107.3	111.5					107.6	80.5	127.9	109.7
Q8N5K1	CDGSH iron-sulfur domain-containing protein 2	CISD2	0.99	1	0.792	0.100999	103.6	110.1	113	110.9					107.3	86.4	105.4	100.2					101.4	109.8	108.9	110.8					88.2	81.7	81	81.1
Q15785	Mitochondrial import receptor subunit TOM34	TOMM34	0.915	0.911256	1.033	1	93.8	89	99.3	98.1					105.6	106.5	114.6	107.1					78.5	87	93.2	88.6					109.6	105.6	111.1	112.3
Q99715	Collagen alpha-1(XII) chain	COL12A1	1.127	1	0.835	0.458737	89.6	110	107.1	95					95.2	90.8	114.4	103.8					114.9	109.5	117.1	112.3					79.5	94.5	81	85.1
Q9Y5A9	YTH domain-containing family protein 2	YTHDF2	1.106	1	1.009	1	91.2	86.8	104.6	103.1	93.6	90.6	96.1	107.5	94.2	95.4	103.1	99.9	113.2	97.8	99.7	85.8	96	111.7	107.3	106.7	100.1	107.4	98.5	103	99.8	95.6	95.2	109.2	93.7	110.3	99.3	103.5
Q14562	ATP-dependent RNA helicase DHX8	DHX8	1.008	1	1.011	1	112.2	100.8	105.2	106.2	91.5	97.2	109.1	109	92.5	94.1	102.8	89.9	102.9	87.7	98	83.4	102.8	113.3	108.3	101.9	119.7	104.7	98.7	121.2	84.7	92.9	96.4	95.9	91.5	87.6	96	101.6
Q92541	RNA polymerase-associated protein RTF1 homolog	RTF1	1.176	0.928031	1.268	0.068764	75.6	67.7	65.8	81.6					106.7	117	108.6	90.4					79.8	83	85.4	88.6					132.7	140.6	146.5	130.1
Q9UPT8	Zinc finger CCCH domain-containing protein 4	ZC3H4	1.017	1	0.981	1	106.4	87.5	101.2	110.8					89.2	102.3	94.1	114.2					106	109.5	94.2	105					85.6	92	100.7	101.3
Q9Y285	Phenylalanine--tRNA ligase alpha subunit	FARSA	1.064	1	1.108	1	82.5	90.5	85.5	87.2	83.1	85.3	83.3	83	105	110	97.3	105	108.5	92.5	110.3	105	94.5	101.3	84.8	90.1	89.3	103.2	88.1	83	110.6	125.9	113.1	116.7	134.5	118.9	116	116.1
O60232	Protein ZNRD2	ZNRD2	0.847	1	0.894	1					110.8	88.9	98.5	122					97.7	107.3	107.8	111.2					83.7	108.4	93.4	73.1					75.7	106.4	128.2	86.9
Q92466	DNA damage-binding protein 2	DDB2	1.147	1	1.156	0.493281	84.5	96.6	85.5	92.2	99.7	87	103.4	90.8	104.1	99	98.6	79.5	94.6	87.1	103.4	93.7	106	102.5	105.9	111.1	84.7	105.9	104	90.4	112.1	111.2	97.4	113.7	112.5	126.4	105.9	110.5
Q16513	Serine/threonine-protein kinase N2	PKN2	0.938	1	1.17	1	104.5	93.4	76.2	94					115	113.4	90.8	94					84.2	90.6	85.2	101.4					136	79.5	114.9	127
P30049	ATP synthase subunit delta, mitochondrial	ATP5F1D	0.902	1	0.782	1	110	121.4	122.6	94.8	115.7	127.1	110.6	112.1	106.9	108.9	103	101.8	98.3	102.3	98.4	105.5	92.7	116.4	112.1	86.4	95.3	99.7	114.7	105.7	78.1	90.1	87.9	66.9	82.4	72.8	76.7	82.5
Q8TCZ2	CD99 antigen-like protein 2	CD99L2	0.914	1	0.983	1	113.7	108.8	115	117.9					81.4	96	93.3	90.9					103.4	105.4	111.8	103.6					91.9	89.3	85.8	91.8
Q9NZI8	Insulin-like growth factor 2 mRNA-binding protein 1	IGF2BP1	1.037	1	0.952	1	132.5	80.5	95.1	97.4	124.8	121.9	99.9	93.7	82.5	136.4	101.7	85.6	98.4	95.6	79.8	103.4	110.9	84.6	115.9	110.7	136.4	77.7	94.5	92.3	70.7	85.5	128.3	81.6	64.3	106.9	110.5	99.8
Q9UNX4	WD repeat-containing protein 3	WDR3	0.959	1	0.943	1	106.5	112.7	109.5	102.3	112.8	110.9	108.4	89.1	88	103.3	94.5	109.3	99.2	92.5	96.6	103.3	98.9	107.7	108.6	106	105.1	101.5	101.5	103.8	85	91.1	93	83.5	91.6	95.6	93.9	94.3
Q8WTT2	Nucleolar complex protein 3 homolog	NOC3L	0.991	1	1.287	0.926075					101	121.9	105.5	106.7					81.9	79.6	74.7	91.4					127	106.7	83.8	103.5					93.2	123.4	115.9	83.7
Q3ZCQ8	Mitochondrial import inner membrane translocase subunit TIM50	TIMM50	0.832	1	0.675	1	138.2	117.1	107.9	115.9	128.8	123.4	103.7	106.6	96	112.3	121.1	78.3	114.1	115.6	118.2	105.7	108.2	78.3	99.9	97.4	92.7	96.1	99.5	96.5	98.4	75.9	77.9	77.1	73.9	73	67.4	84.9
Q9UBC2	Epidermal growth factor receptor substrate 15-like 1	EPS15L1	1.024	1	1.104	1	117.2	97.7	83.1	91.1	88.3	100.2	104.4	84.5	96.7	110.7	116.2	78.2	97.5	98.4	86.3	91.3	80.5	131	93.9	95.5	110.1	97.7	87.6	117.5	99.5	102.9	113.7	92.1	109.5	112.2	104.9	109.5
Q04941	Proteolipid protein 2	PLP2	0.901	1	0.843	0.97113	121.7	125.5	109.2	121.6	127.5	116.1	109.7	121.5	93.4	83.1	92.7	91.5	104.1	79.1	77.7	101.7	111.7	101	106	103.1	110.5	108.5	125.8	112.8	96.4	71.1	87	85	79.9	74.6	75.4	75.1
P00533	Epidermal growth factor receptor	EGFR	0.897	1	0.82	0.190122	105	119.3	115.8	106.5	114	117.7	108.1	117.5	104.1	96.8	110.9	98.2	100.8	99.2	105.3	100.9	104.7	106.9	103.4	102.7	98.9	96.7	100.9	108.8	79.3	77.6	84.6	84.3	81.2	84.9	85.3	79.7
Q9NUU7	ATP-dependent RNA helicase DDX19A	DDX19A	0.862	1	1.019	1	93.7	100.8	88.9	93.9	106.3	104.7	101.9	106.3	105	96.2	110.8	105.2	106.8	101.5	105.6	103.2	87.5	75.7	85.9	93.1	83.6	87.3	89.2	95.9	115.2	108.1	121.6	118.5	106	104.9	95.7	100.9
P41227	N-alpha-acetyltransferase 10	NAA10	1.013	1	1.053	1	103.8	92.6	109.1	89.4	95.4	93.5	100.3	93.4	86.6	99.4	120.5	94.7	99.5	104.9	101.4	102.9	86.3	97.7	100.4	107.7	94.7	93.7	96.6	93.1	110.3	107.1	96.3	98.1	109.5	100.6	116.2	104.5
P09234	U1 small nuclear ribonucleoprotein C	SNRPC	0.985	1	0.985	1	103.5	114.5	101	103.8	113.1	99.9	102	97.2	102	95.6	100	90.6	113.3	86.3	107.1	79.6	96	104.4	100.9	101.6	117.2	113.8	87.5	89.2	97.7	99.5	94.8	94.2	108.2	93.8	99.7	92.1
P61764	Syntaxin-binding protein 1	STXBP1	0.989	1	1.01	1					103.2	92.4	81.9	107					106.9	112.6	97.3	89.4					95.5	97.7	93.9	101.7					101.6	103.7	102.4	113
Q14203	Dynactin subunit 1	DCTN1	0.977	1	0.983	1	97.7	95.6	92.7	95.9	89.2	100.5	110.2	88	109	104.1	100.3	110	103.9	115.2	105.7	104.2	93	94.1	103.7	99.6	86.4	86.1	101.7	87.3	96.9	103.7	107.5	96.1	102.8	113.5	101.9	103.4
P25787	Proteasome subunit alpha type-2	PSMA2	1.065	1	1.036	1	90.4	85.3	89.8	96.9	67.2	116.8	110.2	82.7	107	99.2	104.6	86.6	90.3	98.3	128.3	103.3	96.8	87.5	104.3	103.5	94	95	120.5	82.8	122.3	117.8	104.1	103.7	99.5	110.5	105.8	94.8
P40692	DNA mismatch repair protein Mlh1	MLH1	1.183	1	1.219	1	87.1	76	85.9	73.4	76.3	85.9	80.7	82.4	92.8	96.9	93.2	114.4	89.7	107.7	106.8	112	103.9	92.5	93.8	100.3	88.4	82.6	99.2	102.7	122.4	126.2	125.6	115.5	119.8	126.2	113.7	125.9
P62829	Large ribosomal subunit protein uL14	RPL23	1.177	1	1.1	1	126	93	69	77.8	91.4	98.4	90.9	94.9	110.6	88.4	83.6	101.3	79.4	93.5	94.4	116.9	111.7	80.5	116.9	120	112.3	98.5	105.5	98.8	118.6	102.6	101.7	98.1	101.6	110	104	109.5
Q15418	Ribosomal protein S6 kinase alpha-1	RPS6KA1
O75431	Metaxin-2	MTX2	0.996	1	0.971	1	95.7	103.9	105.8	104.2	104.1	101.4	109.6	102.3	90.9	98.1	104.5	98.7	95.5	97.4	100.9	98.3	103.7	109.6	102.4	103.4	107.6	104.6	100.6	99	100.6	84.3	97.7	96.6	94.2	100.2	91.8	92.5
Q8IVS2	Malonyl-CoA-acyl carrier protein transacylase, mitochondrial	MCAT	0.886	1	0.813	1	117.9	111.4	106.9	117.5	102.8	129.2	100.7	131.1	93.3	102.6	104.9	105.3	99.9	108.2	100.1	114.6	92.3	102.6	104	100.8	100.1	99.3	108.1	101.9	85.5	86.4	84.5	84.1	57.6	82.1	85.1	79.2
P06280	Alpha-galactosidase A	GLA	1.013	1	1.198	1	113.8	103.4	115.1	101.5					71	88.8	103.8	77.6					117	112.4	107.4	92.6					102.2	96.7	90.5	106.2
Q9HC38	Glyoxalase domain-containing protein 4	GLOD4	0.928	1	1.019	1	89.8	95.9	90.3	86.2	84.1	80.3	104.7	86.1	102	109.5	118.7	116.5	110.9	116.4	111.4	119.3	80.3	85.6	77.8	83	86.4	73.4	90.6	78.5	116.9	115	112.5	119.9	125	103.8	111.5	117.6
P62312	U6 snRNA-associated Sm-like protein LSm6	Lsm6; LSM6	1.048	1	1.029	1	97.8	98.2	101.2	99.9	98.5	94.3	96.6	106.4	98.5	95.3	100.3	95.2	93.6	105.9	98.7	95.6	104.9	100.5	101.8	102.9	103.3	110	108.2	99.2	100.5	102.3	102.2	98.5	103.4	99.2	91.5	95.7
Q14320	Protein FAM50A	FAM50A	1.163	1	1.295	1	82.6	86.6	83.5	78.2	78.3	67	69.5	65.6	94.3	105.8	99.8	100.6	87.8	101.2	103.9	100.2	90.6	87.9	86.1	85.3	95.1	98.9	107.5	91.5	132	127.2	129	130.3	129.8	143	121.2	139.3
[truncated: 2,561 more rows]
